# Supplementary material for: Metabolic and Transcriptomic-Based Characterization of Streptococcus salivarius ssp. thermophilus Snew Fermentation in Milk
Source: Foods. 2025 Feb 6;14(3):530. doi: 10.3390/foods14030530 (PMC11816998; doi:10.3390/foods14030530)
Supplement: Supplementary file 1 [file foods-14-00530-s001.zip]

Archive with 5 entries (5 files):
- Supplementary Material-Table S1.xlsx
- Supplementary Material-Table S2-Differential metabolites.xlsx
- Supplementary Material-Table S3-Differentially expressed genes..xlsx
- Supplementary Material-Table S4-Transcriptomics raw data.xlsx
- Supplementary Material-Table S5-Corresponding parameters of the sensor.xlsx
