# Supplementary material for: Metabolic and Transcriptomic-Based Characterization of Streptococcus salivarius ssp. thermophilus Snew Fermentation in Milk
Source: Foods. 2025 Feb 6;14(3):530. doi: 10.3390/foods14030530 (PMC11816998; doi:10.3390/foods14030530)
Supplement: Supplementary file 1 [file foods-14-00530-s001.zip › Supplementary Material-Table S1.xlsx]

## Sheet: Sheet1
Sample name	Raw reads	Clean reads	Raw bases	Clean bases	Q20(%)	Q30(%)
Snew-1-1	7661668	7562440	1.1G	1.1G	98.33	94.67
Snew-1-2	7606778	7500484	1.1G	1.1G	97.92	93.57
Snew-1-3	7595936	7442712	1.1G	1.1G	97.26	92.29
Snew-2-1	7891864	7800780	1.2G	1.2G	98.41	94.85
Snew-2-2	7207650	7084420	1.1G	1.1G	98.31	94.64
Snew-2-3	7365546	7265334	1.1G	1.1G	98.17	94.26
Snew-3-1	6552236	6428384	1.0G	1.0G	97.94	93.76
Snew-3-2	7577404	7422490	1.1G	1.1G	97.95	93.79
Snew-3-3	7751744	7631894	1.2G	1.1G	98.45	95.23
