# Supplementary material for: Metabolic and Transcriptomic-Based Characterization of Streptococcus salivarius ssp. thermophilus Snew Fermentation in Milk
Source: Foods. 2025 Feb 6;14(3):530. doi: 10.3390/foods14030530 (PMC11816998; doi:10.3390/foods14030530)
Supplement: Supplementary file 1 [file foods-14-00530-s001.zip › Supplementary Material-Table S2-Differential metabolites.xlsx]

## Sheet: Differential metabolites
Serial number	MS2 name	MS2 score	level	MS1 name	MS1 ppm	rt	mz	type	HMDB	CAS	KEGG COMPOUND ID	Super.Class	Class	Sub.Class	Snew-3-1	Snew-3-2	Snew-3-3	MEAN Snew-3	Snew-2-1	Snew-2-2	Snew-2-3	MEAN Snew-2	Snew-1-1	Snew-1-2	Snew-1-3	MEAN Snew-1	2 vs 1	3 vs 2	3 vs 1
1	D-Proline	1	B(i)			316.882	116.07	POS	HMDB0003411	344-25-2	C00763	Organic acids and derivatives	Carboxylic acids and derivatives	Amino acids, peptides, and analogues	8.7858e-05	8.4217e-05	0.000120916	9.76638e-05	7.10207e-05	7.5168e-05	7.61225e-05	7.41038e-05	3.9082e-05	4.35241e-05	4.15109e-05	4.13724e-05			1.23916
2	2-Phospho-D-glyceric acid	0.999985	B(ii)			469.712	184.986	NEG	HMDB0003391		C00631	Organic oxygen compounds	Organooxygen compounds	Carbohydrates and carbohydrate conjugates	2.45948e-06	1.85478e-05	3.73706e-06	8.2481e-06	1.98023e-05	2.64549e-05	2.31987e-05	2.3152e-05	9.77199e-05	3.77116e-05	8.45638e-05	7.33318e-05			-3.1523
3	Galactose 1-phosphate	0.999951	B(ii)			471.461	259.022	NEG	HMDB0000645	2255-14-3	C00446	Organic oxygen compounds	Organooxygen compounds	Carbohydrates and carbohydrate conjugates	2.95633e-05	6.04045e-05	7.7144e-05	5.5704e-05	8.78277e-05	0.000116005	0.000101797	0.000101876	0.00017332	0.000175293	0.000178504	0.000175705			-1.65731
4	Succinic Acid	0.999845	B(i)			396.666	117.019	NEG							8.15909e-05	8.75536e-05	0.000113922	9.43556e-05	7.74403e-05	7.2176e-05	6.97463e-05	7.31209e-05	3.94758e-05	4.08487e-05	4.00138e-05	4.01128e-05			1.23405
5	Hypoxanthine	0.999621	B(ii)			186.66	137.046	POS	HMDB0000157	68-94-0	C00262	Organoheterocyclic compounds	Imidazopyrimidines	Purines and purine derivatives	5.4142e-06	3.17451e-06	2.6894e-06	3.75937e-06	2.01833e-07	1.55204e-06	6.01533e-07	7.85136e-07	5.4142e-06	3.17451e-06	2.6894e-06	3.75937e-06	-2.25948
6	Glycylproline	0.999598	B(ii)			387.978	173.092	POS	HMDB0000721	704-15-4		Organic acids and derivatives	Carboxylic acids and derivatives	Amino acids, peptides, and analogues	1.96574e-05	1.8413e-05	1.23136e-05	1.67947e-05	1.70608e-05	1.31208e-05	1.75028e-05	1.58948e-05	6.87198e-06	7.42806e-06	1.02771e-05	8.19239e-06			1.03565
7	2-Hydroxybutyric acid	0.999184	B(ii)			192.371	103.04	NEG	HMDB0000008	600-15-7	C05984	Organic acids and derivatives	Hydroxy acids and derivatives	Alpha hydroxy acids and derivatives	0.00174793	0.00178925	0.000600252	0.00137914	0.0012501	0.00133536	0.00132449	0.00130332	9.84289e-05	9.42603e-05	9.75112e-05	9.67335e-05	3.75203
8	3-Methylhistidine	0.998808	B(ii)			390.089	170.092	POS	HMDB0000479	368-16-1	C01152	Organic acids and derivatives	Carboxylic acids and derivatives	Amino acids, peptides, and analogues	3.91042e-05	5.56568e-05	2.35487e-05	3.94366e-05	0.00010901	9.87605e-05	8.35948e-05	9.71218e-05	6.74738e-05	5.66954e-05	0.000113044	7.9071e-05		-1.30026
9	(R)-Leucic acid	0.998714	B(i)			127.422	131.071	NEG							0.000207748	0.00024171	0.000197364	0.000215607	0.000106454	0.000115449	0.000114581	0.000112161	4.56083e-05	3.83624e-05	4.09859e-05	4.16522e-05	1.42911		2.37194
10	Formylanthranilic acid	0.998341	B(ii)			50.4266	164.035	NEG	HMDB0004089	3342-77-6	C05653	Benzenoids	Benzene and substituted derivatives	Benzoic acids and derivatives	0.000144401	0.000151046	0.000170452	0.0001553	0.000109918	0.000121575	0.00013153	0.000121008	3.74703e-05	2.49326e-05	2.76238e-05	3.00089e-05	2.01164		2.37159
11	5'-Deoxy-5'-methylthioadenosine	0.998337	B(i)			80.6202	298.097	POS								9.25456e-06	8.15783e-06	8.21495e-06	8.54244e-06	4.91932e-06	4.92812e-06	4.8869e-06	1.17215e-05	1.26569e-05	1.2614e-05	1.23308e-05	-1.33528
12	Threoninyl-Proline	0.998262	B(ii)			298.033	217.118	POS	HMDB0029069			Organic acids and derivatives	Carboxylic acids and derivatives	Amino acids, peptides, and analogues	0.000155765	0.000200403	0.000135396	0.000163855	0.000100062	0.000114279	0.000143726	0.000119355	4.11636e-05	3.92767e-05	4.79433e-05	4.27945e-05	1.47977		1.93692
13	Deoxyadenosine monophosphate	0.997876	B(ii)			428.091	332.075	POS	HMDB0000905	653-63-4	C00360	Nucleosides, nucleotides, and analogues	Purine nucleotides	Purine deoxyribonucleotides	6.62686e-05	5.7216e-05	2.32714e-05	4.89186e-05	7.39129e-05	7.97548e-05	8.58842e-05	7.98506e-05	3.89705e-05	2.64658e-05	3.65752e-05	3.40038e-05	1.23161
14	Nicotinamide	0.997778	B(i)			55.4924	123.055	POS							1.86921e-05	2.3981e-05	3.44808e-05	2.5718e-05	6.8524e-06	6.52482e-06	6.42718e-06	6.60147e-06	8.99529e-06	4.27695e-06	5.05159e-06	6.10794e-06			2.07402
15	L-Lactic acid	0.997571	B(ii)			230.47	89.0243	NEG	HMDB0000190	79-33-4	C00186	Organic acids and derivatives	Hydroxy acids and derivatives	Alpha hydroxy acids and derivatives	0.00015486	0.000164887	0.000201811	0.000173853	0.000116976	0.00011415	0.000118965	0.000116697	3.69276e-05	3.8637e-05	3.8923e-05	3.81625e-05	1.61254		2.18764
16	N-Acryloylglycine	0.997062	B(ii)			405.402	130.05	POS	HMDB0001843	24599-25-5		Organic acids and derivatives	Carboxylic acids and derivatives	Amino acids, peptides, and analogues	1.68842e-05	2.05191e-05	3.19342e-05	2.31125e-05	3.78141e-05	2.37593e-05	2.50991e-05	2.88908e-05	5.06015e-05	6.06539e-05	5.25053e-05	5.45869e-05			-1.23988
17	L-Aspartic acid	0.996653	B(ii)			422.232	134.045	POS	HMDB0000191	56-84-8	C00049	Organic acids and derivatives	Carboxylic acids and derivatives	Amino acids, peptides, and analogues	0.000100087	0.000118659	0.000125002	0.000114583	6.96953e-05	6.14517e-05	6.31433e-05	6.47634e-05	1.01302e-06	5.79654e-07	2.9552e-05	1.03815e-05	2.64116		3.46429
18	N6-Isopentenyladenosine	0.995916	B(i)			57.4098	336.166	POS							5.79303e-05	7.83907e-05	0.000116696	8.43389e-05	5.96326e-05	5.67857e-05	5.57772e-05	5.73985e-05	2.55051e-05	2.61896e-05	2.50117e-05	2.55688e-05	1.16663
19	O-Acetyl-L-serine	0.995848	B(i)			404.872	148.06	POS							6.16087e-06	8.27062e-06	6.2645e-06	6.89866e-06	9.4076e-06	7.17194e-06	4.49791e-06	7.02582e-06	1.99778e-05	2.00116e-05	2.25956e-05	2.08617e-05	-1.57012		-1.59647
20	Racemethionine	0.995021	B(ii)			299.082	150.058	POS							9.03557e-07	7.25862e-07	1.47423e-06	1.03455e-06	4.17224e-07	1.84135e-07	5.39362e-07	3.8024e-07	1.73109e-05	1.69148e-05	1.55284e-05	1.65847e-05	-5.44679		-4.00278
21	Brevianamide F	0.994444	B(i)			49.5112	284.139	POS							3.42438e-06	7.01344e-06	5.6512e-06	5.36301e-06	1.64784e-05	2.76233e-05	1.47011e-05	1.96009e-05	2.34546e-05	1.91541e-05	2.8987e-05	2.38652e-05		-1.86981	-2.1538
22	D-Malic acid	0.994178	B(ii)			434.586	133.014	NEG	HMDB0031518	636-61-3	C00497	Organic acids and derivatives	Hydroxy acids and derivatives	Beta hydroxy acids and derivatives	2.80169e-05	3.53144e-05	6.39513e-05	4.24275e-05	6.20512e-05	5.51611e-05	5.05063e-05	5.59062e-05	0.000195392	0.000187116	0.000152621	0.000178376	-1.67384		-2.07185
23	Inosine	0.994162	B(i)			224.192	267.073	NEG	HMDB0000195	58-63-9	C00294	Nucleosides, nucleotides, and analogues	Purine nucleosides		1.31857e-05	1.57817e-05	1.90106e-05	1.59927e-05	4.25407e-06	5.16892e-06	4.36169e-06	4.59489e-06	3.8703e-06	4.29173e-06	4.75444e-06	4.30549e-06		1.79931	1.89316
24	L-Norleucine	0.993387	B(i)			286.63	132.102	POS	HMDB0001645	327-57-1	C01933	Organic acids and derivatives	Carboxylic acids and derivatives	Amino acids, peptides, and analogues	4.84884e-06	4.34526e-06	5.82607e-06	5.00672e-06	3.01588e-06	3.88319e-06	2.85943e-06	3.25283e-06	8.62828e-06	8.46013e-06	8.2386e-06	8.44233e-06	-1.37595
25	Folic acid	0.99197	B(ii)			307.479	440.141	NEG	HMDB0000121	59-30-3	C00504	Benzenoids	Phenols	Methoxyphenols	3.5073e-05	2.1245e-05	1.65584e-05	2.42922e-05	4.16327e-05	5.47075e-05	5.81815e-05	5.15072e-05	4.35505e-05	5.99661e-05	5.10895e-05	5.15354e-05		-1.08428	-1.08507
26	D-Myo-inositol 4-phosphate	0.99091	B(ii)			488.882	259.022	NEG	HMDB0001313	46495-39-0	C03546	Organic oxygen compounds	Organooxygen compounds	Alcohols and polyols	3.24015e-05	5.99989e-05	7.28749e-05	5.50918e-05	7.82861e-05	0.000104607	9.15555e-05	9.14828e-05	0.000183505	0.000170622	0.000189566	0.000181231			-1.71792
27	Gaultherin	0.987717	B(i)			142.211	491.151	NEG							9.75371e-05	1.2168e-05	0.000116819	7.5508e-05	9.36631e-05	0.000103959	8.97667e-05	9.57964e-05	2.10467e-05	2.27391e-05	3.44236e-05	2.60698e-05	1.87759
28	Indolelactic acid	0.9869	B(ii)			169.904	204.067	NEG	HMDB0000671	1821-52-9	C02043	Organoheterocyclic compounds	Indoles and derivatives	Indolyl carboxylic acids and derivatives	0.000119723	0.000132841	0.000268113	0.000173559	0.000116646	0.000109915	0.000109778	0.000112113	1.75837e-05	1.81625e-05	2.03592e-05	1.87018e-05	2.58371
29	Cytidine	0.985751	B(i)			246.971	242.078	NEG	HMDB0000089	65-46-3	C00475	Nucleosides, nucleotides, and analogues	Pyrimidine nucleosides		9.99174e-06	1.02514e-05	6.05723e-06	8.76678e-06	1.83353e-06	1.84692e-06	1.53566e-06	1.73871e-06	4.98575e-06	3.81857e-06	4.66206e-06	4.48879e-06	-1.36831	2.33403
30	4-(3,4-Dihydroxyphenyl)-2-hydroxy-1H-phenalen-1-one	0.983794	B(ii)			382.944	305.084	POS	HMDB0038322			Benzenoids	Naphthalenes	Phenylnaphthalenes	8.86696e-05	5.07089e-05	5.11528e-05	6.35104e-05	0.000327346	5.77132e-05	0.000253725	0.000212928	0.000168438	0.000190351	0.000158687	0.000172492			-1.44146
31	4-Aminobutyric Acid	0.981775	B(i)			380.351	86.0599	POS							0.000200951	0.000194931	0.000224615	0.000206833	6.27232e-05	6.06904e-05	6.17584e-05	6.1724e-05	5.62743e-06	5.70336e-06	4.97176e-06	5.43419e-06	3.5057	1.74456	5.25026
32	3-Isoxazolidinone	0.980444	B(ii)			402.164	88.039	POS	HMDB0039426	1192-07-0		Organoheterocyclic compounds	Azolidines	Oxazolidines	6.83848e-05	9.63391e-05	0.000118761	9.44949e-05	8.63754e-05	8.62332e-05	9.39982e-05	8.88689e-05	1.16382e-05	5.18566e-05	2.48237e-05	2.94395e-05	1.59393		1.68248
33	L-Uridine	0.977362	B(i)			160.258	243.062	NEG							2.40102e-05	2.23226e-05	2.61748e-05	2.41692e-05	4.87067e-06	4.8994e-06	4.6945e-06	4.82152e-06	5.19023e-06	5.052e-06	5.40364e-06	5.21529e-06		2.32561	2.21235
34	Piperidine	0.976284	B(ii)			59.063	86.0961	POS	HMDB0034301	110-89-4	C01746	Organoheterocyclic compounds	Piperidines		0.000212219	0.000232767	0.000303169	0.000249385	0.000172415	0.000171055	0.000173755	0.000172408	2.66525e-05	3.00993e-05	2.39739e-05	2.69086e-05	2.67969		3.21224
35	Leu-Leu-OH	0.974002	B(i)			197.3	245.185	POS							1.27064e-05	1.86976e-05	1.73424e-05	1.62488e-05	6.68797e-05	6.37855e-05	6.78334e-05	6.61662e-05	9.81453e-05	9.11426e-05	9.48561e-05	9.47147e-05		-2.02576	-2.54325
36	L-Glutamic acid	0.973884	B(ii)			459.791	148.06	POS	HMDB0000148	56-86-0	C00025	Organic acids and derivatives	Carboxylic acids and derivatives	Amino acids, peptides, and analogues	1.1952e-05	3.47911e-05	2.82785e-05	2.50072e-05	1.9821e-05	1.87036e-05	1.38266e-05	1.74504e-05	4.65026e-05	3.73535e-05	3.27569e-05	3.8871e-05	-1.15543
37	DL-3-Phenyllactic acid	0.972978	B(i)			106.242	165.056	NEG							0.000115242	0.000132331	0.000135346	0.000127639	0.000123675	0.000135234	0.000130617	0.000129842	2.42738e-05	2.23561e-05	2.15348e-05	2.27216e-05	2.51463		2.48994
38	Glycitein	0.971883	B(i)			36.7863	285.075	POS	HMDB0005781	40957-83-3	C14536	Phenylpropanoids and polyketides	Isoflavonoids	Isoflav-2-enes	1.30346e-05	1.48277e-05	2.05634e-05	1.61419e-05	9.29355e-06	8.74409e-06	8.83243e-06	8.95669e-06	6.304e-06	6.98323e-06	8.21783e-06	7.16835e-06			1.1711
39	2'-Deoxyuridine	0.96627	B(i)			98.8798	227.067	NEG							1.58692e-05	1.69837e-05	1.6883e-05	1.65787e-05	9.34862e-06	9.40204e-06	9.4702e-06	9.40695e-06	1.14317e-06	3.05565e-06	3.56941e-06	2.58941e-06	1.8611		2.67863
40	N-(3-Methylbut-2-EN-1-YL)-9H-purin-6-amine	0.965393	B(i)			53.6546	202.109	NEG							1.89515e-05	1.80974e-05	2.35048e-05	2.01846e-05	1.19501e-05	1.20208e-05	1.09984e-05	1.16564e-05	1.19704e-05	1.12868e-05	6.92865e-06	1.00619e-05			1.00435
41	4-Deoxyerythronic acid	0.9648	B(ii)			380.26	87.0438	POS	HMDB0000498	759-06-8		Organic oxygen compounds	Organooxygen compounds	Carbohydrates and carbohydrate conjugates	0.000201678	0.000194259	0.000220499	0.000205478	6.37722e-05	6.26302e-05	6.10264e-05	6.24763e-05	5.3449e-05	5.74367e-05	6.12082e-05	5.73647e-05		1.71761	1.84075
42	Acadesine	0.964039	B(i)			204.451	259.104	POS							0.000609905	0.000674344	0.00100385	0.000762698	0.000254781	0.000278255	0.000308054	0.000280363	1.72827e-05	2.06125e-05	1.80074e-05	1.86342e-05	3.91127		5.35509
43	Benzoic acid	0.963468	B(i)			109.415	121.029	NEG	HMDB0001870	65-85-0	C00180	Benzenoids	Benzene and substituted derivatives	Benzoic acids and derivatives	0.000159084	0.000176457	0.000146813	0.000160785	0.00011343	0.000116416	0.000115687	0.000115178	4.12379e-05	3.75462e-05	3.87625e-05	3.91822e-05	1.55559		2.03686
44	Butylparaben	0.962638	B(ii)			160.499	213.138	POS	HMDB0032575	94-26-8		Benzenoids	Benzene and substituted derivatives	Benzoic acids and derivatives	0.000294195	0.000338854	0.000393696	0.000342248	0.000233843	0.000252652	0.00025168	0.000246059	0.000174066	0.000175007	0.000159497	0.000169523			1.01356
45	UDP-N-acetyl-alpha-D-galactosamine	0.956934	B(ii)			440.243	606.075	NEG	HMDB0060522			Nucleosides, nucleotides, and analogues	Pyrimidine nucleotides	Pyrimidine nucleotide sugars	3.39224e-05	6.16033e-05	4.57929e-05	4.71062e-05	3.0363e-05	4.28938e-05	3.64781e-05	3.65783e-05	0.000125188	0.000101188	0.00011651	0.000114295	-1.64371		-1.27878
46	5-Aminopentanamide	0.953643	B(ii)			68.6563	117.102	POS	HMDB0012176	13023-70-6	C00990	Organic acids and derivatives	Carboxylic acids and derivatives	Amino acids, peptides, and analogues	0.000157454	0.000217977	0.000161527	0.000178986	0.000190143	0.000209848	0.000202157	0.000200716	8.00572e-05	6.71537e-05	7.08189e-05	7.26766e-05	1.46559		1.30029
47	Macaridine	0.952704	B(ii)			195.603	216.097	POS	HMDB0039455			Organoheterocyclic compounds	Pyridines and derivatives	Hydropyridines	0.000762835	0.000839534	0.00124911	0.000950495	0.000578787	0.000655728	0.000632752	0.000622423	3.97074e-06	3.40783e-06	1.1169e-06	2.83182e-06	7.78002		8.3908
48	Glycerol 3-phosphate	0.952048	B(ii)			412.341	173.021	POS	HMDB0000126	57-03-4	C00093	Lipids and lipid-like molecules	Glycerophospholipids	Glycerophosphates	8.2836e-05	5.07692e-05	5.16303e-05	6.17452e-05	0.000101195	5.82323e-05	0.000103065	8.74975e-05	4.01572e-05	2.96002e-05	1.57052e-05	2.84875e-05	1.61891
49	L-Tyrosine	0.948924	B(ii)			313.039	182.081	POS	HMDB0000158	60-18-4	C00082	Organic acids and derivatives	Carboxylic acids and derivatives	Amino acids, peptides, and analogues	1.44251e-05	1.55714e-05	1.94687e-05	1.64884e-05	7.48576e-06	8.71751e-06	1.0858e-05	9.02042e-06	1.70576e-05	2.09342e-05	2.12462e-05	1.9746e-05	-1.13029
50	Cholic acid	0.945979	B(i)			234.966	426.322	POS	HMDB0000619	81-25-4	C00695	Lipids and lipid-like molecules	Steroids and steroid derivatives	Bile acids, alcohols and derivatives	0.000178317	0.000212982	0.000185305	0.000192202	0.000111718	0.000111186	0.000116852	0.000113252	8.76015e-05	8.0487e-05	8.63391e-05	8.48092e-05			1.18033
51	D-Glutamine	0.9456	B(ii)			401.563	147.076	POS	HMDB0003423	5959-95-5	C00819	Organic acids and derivatives	Carboxylic acids and derivatives	Amino acids, peptides, and analogues	0.000146776	0.000157622	0.000254621	0.00018634	0.000228726	0.000207809	0.000216043	0.000217526	0.000356964	0.000448239	0.000374166	0.000393123			-1.07705
52	Mannose 6-phosphate	0.940235	B(ii)			469.914	283.019	POS	HMDB0001078	3672-15-9	C00275	Organic oxygen compounds	Organooxygen compounds	Carbohydrates and carbohydrate conjugates	3.57413e-05	5.4276e-05	7.70697e-05	5.56957e-05	9.60915e-05	0.000111391	0.000111484	0.000106322	0.000148224	0.000157259	0.000151962	0.000152482			-1.453
53	Pyruvic acid	0.938183	B(ii)			122.095	87.0087	NEG	HMDB0000243	127-17-3	C00022	Organic acids and derivatives	Keto acids and derivatives	Alpha-keto acids and derivatives	0.000116574	0.00014695	0.000145876	0.000136467	0.000118557	0.000115693	0.000118894	0.000117714	6.07328e-05	5.89738e-05	5.49827e-05	5.82298e-05	1.01546		1.22872
54	1-beta-D-Arabinofuranosyluracil	0.934443	B(i)			277.495	243.062	NEG							0.000125826	9.4554e-05	4.96313e-05	9.00037e-05	6.72974e-05	0.000139781	0.000121015	0.000109364	3.83149e-05	3.5889e-05	5.73068e-05	4.38369e-05	1.31892
55	D-Arabinose 5-phosphate	0.926687	B(ii)			463.916	229.012	NEG	HMDB0011734	13137-52-5	C01112	Organic oxygen compounds	Organooxygen compounds	Carbohydrates and carbohydrate conjugates	2.9799e-05	5.33197e-05	5.56813e-05	4.62667e-05	9.404e-05	0.000114786	9.96045e-05	0.00010281	0.000158793	0.000144081	0.000158406	0.00015376		-1.15194	-1.73263
56	Genistein	0.925962	B(ii)			41.1686	269.045	NEG	HMDB0003217	446-72-0	C06563	Phenylpropanoids and polyketides	Isoflavonoids	Isoflav-2-enes	2.51988e-05	1.36675e-05	1.69631e-05	1.86098e-05	6.16648e-06	6.04933e-06	5.88576e-06	6.03386e-06	1.02061e-05	4.14519e-06	4.05927e-06	6.13686e-06			1.60049
57	Nicotinic Acid	0.911145	B(i)			227.681	122.025	NEG							6.38793e-06	3.97796e-06	5.01158e-06	5.12582e-06	1.03788e-05	1.31552e-05	1.21864e-05	1.19068e-05	6.309e-05	6.99208e-05	6.11866e-05	6.47325e-05	-2.4427	-1.21593	-3.65863
58	(-)-Maackiain	0.907288	B(i)			46.5874	283.061	NEG	HMDB0036629	2035-15-6		Phenylpropanoids and polyketides	Flavonoids	Flavones	6.9243e-06	1.01343e-05	1.54138e-05	1.08241e-05	6.24483e-06	7.28328e-06	4.75246e-06	6.09352e-06	2.4571e-06	1.30468e-06	2.34716e-06	2.03632e-06	1.58132
59	Leucyl-Valine	0.906267	B(ii)			209.578	231.17	POS	HMDB0028942			Organic acids and derivatives	Carboxylic acids and derivatives	Amino acids, peptides, and analogues	2.44187e-05	2.37329e-05	1.64217e-05	2.15244e-05	2.19934e-05	1.93177e-05	1.9595e-05	2.0302e-05	2.73647e-06	1.31808e-05	8.12053e-06	8.0126e-06	1.34128		1.42563
60	Glomeratose A	0.905669	B(i)			275.697	545.197	POS							4.63067e-05	5.24113e-05	0.000103576	6.74313e-05	3.22512e-05	5.33373e-05	5.29475e-05	4.61786e-05	2.26187e-05	1.40377e-05	2.44261e-05	2.03609e-05	1.18143
61	D-4'-Phosphopantothenate	0.905402	B(ii)			451.003	300.084	POS	HMDB0001016		C03492	Organic acids and derivatives	Carboxylic acids and derivatives	Amino acids, peptides, and analogues	0.00024264	0.000322702	0.00041317	0.000326171	0.000167859	0.000179476	0.00016319	0.000170175	0.000100292	0.000107432	0.000119669	0.000109131			1.57956
62	Cytidine 2'-phosphate	0.904533	B(ii)			466.704	324.059	POS	HMDB0011692	85-94-9	C03104	Organic oxygen compounds	Organooxygen compounds	Carbohydrates and carbohydrate conjugates	1.69336e-05	2.70326e-06	2.60905e-06	7.41529e-06	1.22324e-06	6.4703e-06	4.82403e-06	4.17253e-06	3.61054e-05	2.70302e-05	3.42795e-05	3.24717e-05	-2.96019		-2.13061
63	2'-Deoxyinosine	0.900414	B(i)			299.396	269.088	NEG							0.00019339	0.000196245	0.000557656	0.000315764	0.000113052	0.000144103	0.000142827	0.000133327	4.16406e-05	5.65625e-05	4.68256e-05	4.83429e-05	1.4636
64	Serylphenylalanine	0.899102	B(ii)			267.388	253.118	POS	HMDB0029046			Organic acids and derivatives	Carboxylic acids and derivatives	Amino acids, peptides, and analogues	3.7966e-05	1.29974e-05	4.78032e-06	1.85813e-05	1.93881e-05	1.81808e-05	2.6083e-05	2.12173e-05	4.53603e-06	1.03638e-05	9.34909e-06	8.08296e-06	1.39228
65	Arabinosylhypoxanthine	0.895411	B(ii)			223.722	269.088	POS	HMDB0003040	7013-16-3		Nucleosides, nucleotides, and analogues	Purine nucleosides		1.35905e-05	1.47621e-05	2.36948e-05	1.73491e-05	2.35048e-06	2.4097e-06	4.39547e-06	3.05188e-06	2.38068e-06	3.65435e-06	2.96183e-06	2.99895e-06		2.50709	2.53233
66	Nicotine	0.886185	B(ii)			60.4556	163.123	POS	HMDB0001934	20033	C00745	Organoheterocyclic compounds	Pyridines and derivatives	Pyrrolidinylpyridines	6.34401e-05	6.80707e-05	6.87563e-05	6.67557e-05	2.95002e-05	2.06687e-05	3.31909e-05	2.77866e-05	4.52904e-05	3.56212e-05	5.96874e-05	4.68663e-05	1.2645
67	Valyl-Aspartate	0.884774	B(ii)			209.428	233.113	POS	HMDB0029123			Organic acids and derivatives	Carboxylic acids and derivatives	Amino acids, peptides, and analogues	4.7447e-05	6.99839e-05	7.27949e-05	6.34086e-05	6.85649e-05	8.50343e-05	7.36236e-05	7.57409e-05	2.69577e-05	2.00039e-05	2.11434e-05	2.27017e-05	1.73827		1.48188
68	Eclalbasaponin I	0.88164	B(i)			244.711	819.444	POS							0.000799766	0.00061749	0.000416063	0.000611106	2.74193e-05	4.77851e-05	2.56194e-05	3.36079e-05	0.000270307	0.000206287	0.000260577	0.000245723	-2.87016	4.18455	1.31439
69	L-Threonine	0.878792	B(ii)			373.519	118.051	NEG	HMDB0000167	72-19-5	C00188	Organic acids and derivatives	Carboxylic acids and derivatives	Amino acids, peptides, and analogues	2.49191e-05	2.97102e-05	2.56869e-05	2.67721e-05	1.06792e-05	1.23463e-05	1.30173e-05	1.20143e-05	1.0796e-05	9.27815e-06	1.02405e-05	1.01049e-05		1.15598	1.40568
70	2-Hydroxycinnamic acid	0.872709	B(ii)			50.3734	163.04	NEG	HMDB0002641	583-17-5	C01772	Phenylpropanoids and polyketides	Cinnamic acids and derivatives	Hydroxycinnamic acids and derivatives	1.44499e-05	2.13626e-05	3.97112e-05	2.51746e-05	0.00012172	0.000127584	0.000129887	0.000126397	4.90208e-05	2.77137e-05	3.83748e-05	3.83698e-05	1.71992	-2.32792
71	5-Aminopentanal	0.870068	B(ii)			57.7619	102.091	POS	HMDB0012815		C12455	Organic oxygen compounds	Organooxygen compounds	Carbonyl compounds	0.000145348	0.000173094	0.000197376	0.000171939	0.000292653	0.000302834	0.00030545	0.000300312	1.37153e-05	8.65074e-06	1.23746e-05	1.15802e-05	4.69673		3.89217
72	D-Xylitol	0.865681	B(ii)			47.6669	151.061	NEG	HMDB0002917	87-99-0	C00379	Organic oxygen compounds	Organooxygen compounds	Carbohydrates and carbohydrate conjugates	6.16245e-05	4.07433e-06	4.66465e-05	3.74485e-05					0.000265849	0.000233399	0.0001491	0.000216116			-2.52883
73	L-Tryptophan	0.865234	B(ii)			274.444	203.082	NEG	HMDB0000929	73-22-3	C00078	Organoheterocyclic compounds	Indoles and derivatives	Indolyl carboxylic acids and derivatives	3.41255e-05	3.48879e-05	4.10675e-05	3.66936e-05	1.68331e-05	3.39784e-05	3.24574e-05	2.77563e-05	2.55461e-06	1.5382e-05	7.04536e-06	8.32734e-06	1.73689		2.1396
74	Glechomafuran	0.854388	B(ii)			219.97	231.134	POS	HMDB0036772	38146-67-7		Phenylpropanoids and polyketides	Cinnamic acids and derivatives	Hydroxycinnamic acids and derivatives	0.000139957	0.000172476	0.000200019	0.000170817	7.3305e-05	7.29682e-05	7.25887e-05	7.2954e-05	4.28359e-05	4.72941e-05	4.38609e-05	4.46636e-05		1.2274	1.93528
75	Saikosaponin B4	0.852402	B(i)			165.986	871.519	NEG							0.000131069	0.000112556	0.000132074	0.000125233	4.34886e-05	4.24417e-05	4.277e-05	4.29001e-05	7.39541e-06	6.83019e-06	7.11628e-06	7.11396e-06	2.59226	1.54556	4.13782
76	β-Hydroxyisovaleric acid	0.848733	B(i)			154.125	117.056	NEG							0.000160618	0.000193326	0.000183002	0.000178982	0.000138938	0.00015226	0.000140214	0.000143804	2.70816e-05	2.28532e-05	2.45406e-05	2.48251e-05	2.53423		2.84994
77	1-Pyrroline	0.844396	B(ii)			64.9406	70.065	POS	HMDB0012497	5724-81-2	C15668	Organoheterocyclic compounds	Pyrrolines		0.000212841	0.000248797	0.000270912	0.000244183	0.000286356	0.000322971	0.000307383	0.00030557	4.71746e-05	4.46655e-05	4.47616e-05	4.55339e-05	2.74649		2.42295
78	Morpholine	0.84083	B(ii)			65.921	88.0755	POS	HMDB0031581	110-91-8	C14452	Organoheterocyclic compounds	Oxazinanes	Morpholines	0.000198408	0.000237259	0.000261102	0.000232257	0.000281531	0.000283687	0.000283618	0.000282945	4.37259e-05	4.54753e-05	4.82767e-05	4.5826e-05	2.62629		2.34148
79	Catalpol	0.831979	B(i)			132.973	407.119	NEG							2.93271e-06	9.26531e-07	8.70736e-07	1.57666e-06	3.79659e-06	2.05414e-06	1.9586e-06	2.60311e-06	6.22274e-06	4.51563e-06	9.67401e-06	6.80413e-06			-2.10954
80	Azilsartan	0.831112	B(i)			148.947	455.14	NEG							2.45777e-05	2.17742e-05	4.92359e-05	3.18626e-05	0.000439739	0.000488043	0.000496382	0.000474721	8.50105e-05	4.66985e-05	6.20071e-05	6.4572e-05	2.8781
81	13,21-Dihydroeurycomanone	0.822422	B(i)			83.6107	411.155	POS							5.29787e-07	5.35406e-07	4.23274e-07	4.96156e-07	5.78851e-05	5.50171e-05	5.84462e-05	5.71162e-05	2.45777e-05	2.17742e-05	4.92359e-05	3.18626e-05		-6.84696
82	Malaoxon	0.816725	B(ii)			463.535	313.044	NEG	HMDB0060627			Lipids and lipid-like molecules	Fatty Acyls	Fatty acid esters	0.000114546	8.12456e-05	0.00011056	0.000102117	0.000132071	8.63861e-05	0.000116289	0.000111582	2.43576e-05	3.6568e-05	3.06889e-05	3.05382e-05	1.86942		1.74154
83	2-Phenylacetamide	0.811644	B(ii)			314.303	136.076	POS	HMDB0010715	103-81-1	C02505	Benzenoids	Benzene and substituted derivatives	Phenylacetamides	3.5987e-05	5.00665e-05	4.30289e-05	4.30274e-05	2.91215e-05	2.19374e-05	2.13575e-05	2.41388e-05	1.72256e-05	2.03828e-05	1.12101e-05	1.62728e-05			1.40279
84	N-Formylcytisine	0.809086	B(i)			47.4503	219.113	POS							9.24829e-05	4.908e-05	0.000134379	9.19807e-05	0.000149431	0.000173722	0.000169536	0.00016423	0.00020445	0.000175872	0.000213283	0.000197868			-1.10514
85	Hexylamine	0.807399	B(ii)			56.6257	102.127	POS	HMDB0032323	111-26-2	C08306	Organic nitrogen compounds	Organonitrogen compounds	Amines	0.000134998	0.000142037	9.91179e-05	0.000125384	0.000231174	0.000239971	2.57474e-05	0.000165631	3.94318e-05	2.41881e-05	3.47885e-05	3.28028e-05			1.93447
86	2'-O-methylcytidine	0.804179	B(i)			139.504	258.108	POS							0.000186006	0.000216908	0.000286852	0.000229922	0.000255667	0.00027057	0.000262727	0.000262988	0.000105772	0.000104168	0.000101751	0.000103897	1.33985
87	N-methyl-L-glutamic Acid	0.801127	B(ii)			239.598	160.061	NEG							0.000119559	9.92138e-05	0.000132545	0.000117106	5.89646e-05	4.88802e-05	5.68346e-05	5.48931e-05	3.7326e-05	3.35299e-05	4.26609e-05	3.78389e-05		1.09312	1.62987
88	(+)-threo-2-Amino-3,4-dihydroxybutanoic acid	0.793558	B(iii)			302.858	136.062	POS	HMDB0029389	21768-44-5		Organic acids and derivatives	Carboxylic acids and derivatives	Amino acids, peptides, and analogues	3.91326e-05	4.41019e-05	4.07135e-05	4.1316e-05	1.91446e-05	1.80032e-05	1.53238e-05	1.74905e-05	1.03985e-05	1.30563e-05	7.15692e-06	1.02039e-05		1.24013	2.01758
89	L-Gulose	0.792421	B(iii)			231.148	179.056	NEG	HMDB0012326	6027-89-0	C15923	Organic oxygen compounds	Organooxygen compounds	Carbohydrates and carbohydrate conjugates	0.000133637	0.000110849	0.000210148	0.000151544	0.000103959	9.83887e-05	0.000100239	0.000100862	2.88826e-05	7.36668e-05	7.25762e-05	5.83752e-05			1.37631
90	N-Acetyl-L-methionine	0.777543	B(iii)			208.751	190.054	NEG	HMDB0011745	65-82-7	C02712	Organic acids and derivatives	Carboxylic acids and derivatives	Amino acids, peptides, and analogues	9.32142e-05	4.61133e-06	9.86554e-05	6.54936e-05	5.6002e-05	5.24963e-05	5.28302e-05	5.37762e-05	1.38413e-05	1.44966e-05	1.32177e-05	1.38519e-05	1.95688
91	Phosphodimethylethanolamine	0.775425	B(iii)			463.866	170.057	POS	HMDB0060244			Organic acids and derivatives	Organic phosphoric acids and derivatives	Phosphate esters	4.28594e-05	0.000143334	0.000188458	0.000124884	0.000159676	0.000269475	0.000208779	0.000212643	0.000251063	0.000323645	0.000317568	0.000297425			-1.25194
92	Leucyl-Tryptophan	0.763231	B(iii)			198.898	318.181	POS	HMDB0028940			Organic acids and derivatives	Carboxylic acids and derivatives	Amino acids, peptides, and analogues	6.35779e-05	7.19475e-05	5.3753e-05	6.30928e-05	1.76546e-05	1.5621e-05	9.60485e-06	1.42935e-05	0.000116936	0.000103211	0.000115739	0.000111962	-2.96958	2.14212
93	Ginkgolide K	0.738486	B(i)			102.696	405.12	NEG							2.03841e-06	2.16027e-06	4.72758e-06	2.97542e-06	1.46217e-05	1.87317e-05	1.16874e-05	1.50136e-05	4.64332e-06	1.0261e-05	6.16777e-05	2.55274e-05		-2.3351
94	N-gamma-L-Glutamyl-D-alanine	0.734244	B(iii)			302.203	219.097	POS	HMDB0036301			Organic acids and derivatives	Carboxylic acids and derivatives	Amino acids, peptides, and analogues	0.000503586	0.000488588	0.000543321	0.000511832	0.000212032	0.000246429	0.000285062	0.000247841	8.91203e-05	7.92378e-05	6.95601e-05	7.93061e-05	1.64391	1.04625	2.69017
95	Ethyl acetoacetate	0.731396	B(i)			53.5712	129.056	NEG	HMDB0031216	141-97-9		Organic acids and derivatives	Keto acids and derivatives	Beta-keto acids and derivatives	1.20841e-05	1.51597e-05	1.59182e-05	1.43873e-05	1.27682e-06	1.37397e-06	1.31525e-06	1.32202e-06	2.2437e-05	2.17004e-05	2.09673e-05	2.17016e-05	-4.03699	3.44399
96	Genistin	0.72942	B(i)			106.967	491.119	NEG	HMDB0033988	529-59-9	C09126	Phenylpropanoids and polyketides	Isoflavonoids	Isoflavonoid O-glycosides	5.39405e-05	4.49807e-05	2.34896e-05	4.08036e-05	0.000116645	0.000142076	0.000174114	0.000144278	6.76183e-06	4.04441e-06	4.09726e-06	4.96783e-06	4.8601	-1.82209
97	Glutamylglutamic acid	0.728247	B(iii)			465.755	275.089	NEG	HMDB0028818	3929-61-1		Organic acids and derivatives	Carboxylic acids and derivatives	Amino acids, peptides, and analogues	9.05275e-06	3.32301e-06	3.64597e-06	5.34058e-06	4.78281e-05	4.5799e-05	4.25927e-05	4.54066e-05	2.48296e-05	1.44283e-05	2.05291e-05	1.9929e-05	1.18803	-3.08784	-1.8998
98	Voxelotor	0.727742	B(i)			120.687	336.13	NEG							0.000313152	0.00044675	0.000324181	0.000361361	0.000265913	0.000375076	0.000344879	0.000328623	2.28081e-05	4.98963e-05	1.89808e-05	3.05617e-05	3.42663		3.56364
99	Maohuoside A	0.723979	B(i)			83.8755	547.177	NEG							9.45016e-05	4.08868e-05	8.59531e-05	7.37805e-05	9.20546e-05	9.66872e-05	9.16384e-05	9.34601e-05	3.19016e-05	3.12887e-05	4.19268e-05	3.5039e-05	1.41539
100	Isomucronulatol	0.720483	B(i)			83.2505	301.104	NEG	HMDB0033189	64474-51-7		Phenylpropanoids and polyketides	Isoflavonoids	O-methylated isoflavonoids	6.48636e-06	7.13646e-06	7.52366e-06	7.04883e-06	2.3013e-06	2.20854e-06	2.19146e-06	2.23377e-06	6.06256e-08	2.82746e-07	3.53344e-07	2.32239e-07	3.2658	1.65791	4.9237
101	2-acetyl-1-alkyl-sn-glycero-3-phosphocholine	0.716403	B(iii)			209.53	524.37	POS	HMDB0062195	74389-68-7		Lipids and lipid-like molecules	Glycerophospholipids	Glycerophosphocholines	9.63779e-06	9.07676e-06	1.17913e-05	1.01686e-05	9.75496e-06	1.01198e-05	1.12109e-05	1.03619e-05	2.59057e-05	3.23785e-05	2.86866e-05	2.89902e-05	-1.48428		-1.51144
102	Lactose 6-phosphate	0.714508	B(iii)			485.411	423.09	POS	HMDB0006789		C05396	Organic oxygen compounds	Organooxygen compounds	Carbohydrates and carbohydrate conjugates	6.78431e-05	9.96217e-05	8.78354e-05	8.51001e-05	7.69862e-05	0.000233411	8.85876e-05	0.000132995	0.000479418	0.000451762	0.00049397	0.00047505	-1.83671		-2.48085
103	4'-Methoxypuerarin	0.714457	B(i)			294.347	429.125	NEG							0.000226411	0.000116475	0.000256727	0.000199871	9.12328e-05	0.000110172	0.000165109	0.000122171	4.56523e-05	5.79497e-05	4.91113e-05	5.09044e-05	1.26304
104	Maltopentaose	0.713032	B(iii)			525.593	827.268	NEG	HMDB0012254	34620-76-3		Organic oxygen compounds	Organooxygen compounds	Carbohydrates and carbohydrate conjugates	0.0004087	0.000408617	0.000428853	0.00041539	3.96633e-05	0.000103426	5.79982e-05	6.70292e-05	0.00014019	0.000111577	0.000127078	0.000126282		2.63161	1.71782
105	Serylthreonine	0.706538	B(iii)			340.263	207.097	POS	HMDB0029049			Organic acids and derivatives	Carboxylic acids and derivatives	Amino acids, peptides, and analogues	2.10043e-05	1.31038e-05	1.13543e-05	1.51541e-05	8.84912e-06	1.7334e-05	1.33667e-05	1.31833e-05	3.1336e-06	2.63428e-06	6.34266e-06	4.03684e-06	1.70741		1.90841
106	Isoastragaloside IV	0.706485	B(i)			168.787	843.49	NEG							0.000288115	0.000319738	0.000430306	0.000346053	0.000147738	0.000131328	0.000131711	0.000136925	4.8474e-06	6.00981e-06	3.30189e-06	4.7197e-06	4.85855	1.3376	6.19615
107	Sec-O-Glucosylhamaudol	0.705951	B(i)			140.03	437.149	NEG							5.79549e-06	2.38838e-06	4.34848e-06	4.17745e-06	1.09489e-05	1.32284e-05	1.22285e-05	1.21353e-05	7.80972e-06	1.11467e-05	7.1317e-06	8.69603e-06		-1.53852	-1.05773
108	Lepidiumterpenyl ester	0.705607	B(iii)			28.7765	383.315	POS							0.000146282	0.000146593	0.000171689	0.000154854	0.000143183	1.36099e-06	0.000121745	8.8763e-05	6.88928e-05	1.29546e-06	2.96746e-05	3.32876e-05			2.21786
109	Angoline	0.701348	B(i)			78.8009	380.154	POS							4.2089e-07	8.02331e-07	4.40409e-05	1.5088e-05	7.01069e-05	7.75837e-05	7.10204e-05	7.29036e-05	4.4323e-05	3.90858e-05	5.14356e-05	4.49481e-05		-2.27259
110	Glaudine	0.694712	B(iii)			398.834	400.181	POS	HMDB0030170	5140-40-9					5.07864e-05	4.6795e-05	4.26745e-05	4.6752e-05	8.93192e-05	8.94929e-05	9.64627e-05	9.17583e-05	0.000123408	0.000135346	0.000126904	0.000128553			-1.45926
111	Adenosine diphosphate ribose	0.688991	B(iii)			453.182	558.064	NEG	HMDB0001178	20762-30-5	C00301	Nucleosides, nucleotides, and analogues	Purine nucleotides	Purine nucleotide sugars	3.8866e-05	6.93115e-05	7.64692e-05	6.15489e-05	0.000117749	0.000131748	0.000125079	0.000124859	8.78445e-05	9.72288e-05	8.14257e-05	8.8833e-05		-1.02049
112	Dimethylmalonic acid	0.688721	B(i)			144.918	131.035	NEG	HMDB0002001	595-46-0		Organic acids and derivatives	Carboxylic acids and derivatives	Dicarboxylic acids and derivatives	2.15064e-05	1.9331e-05	2.20683e-05	2.09686e-05	2.33932e-05	6.5667e-05	6.65238e-05	5.18613e-05	7.80538e-05	7.94159e-05	8.11218e-05	7.95305e-05			-1.92328
113	N-Ribosylhistidine	0.683078	B(iii)			206.304	288.119	POS	HMDB0002089	98379-91-0		Organic acids and derivatives	Carboxylic acids and derivatives	Amino acids, peptides, and analogues	0.000605458	0.000717579	0.00109057	0.000804536	0.000477338	0.000532063	0.000539637	0.000516346	3.56501e-05	4.45293e-05	3.5877e-05	3.86854e-05	3.73848		4.37829
114	3-​Oxocholic acid	0.679733	B(i)			219.412	451.265	NEG							8.29469e-05	0.000496813	3.66247e-05	0.000205462	8.49026e-05	7.20634e-05	9.01864e-05	8.23841e-05	0.000408472	0.00029132	0.000334601	0.000344798	-2.06531
115	1-methylguanosine	0.676035	B(i)			237.612	298.113	POS							0.000234177	0.000242605	0.000297897	0.000258226	0.00021074	0.000213028	0.000235615	0.000219795	5.85271e-05	8.31964e-05	6.57578e-05	6.91604e-05	1.66814		1.90062
116	Pyridine	0.664038	B(iii)			373.807	80.0492	POS	HMDB0000926	110-86-1	C00747	Organoheterocyclic compounds	Pyridines and derivatives		0.000150385	0.000127479	0.00013272	0.000136861	9.61162e-05	0.000105713	0.000108224	0.000103351	1.51591e-05	1.63615e-05	7.80221e-05	3.65142e-05	1.50102		1.90618
117	1-Methyladenosine	0.661502	B(i)			306.859	326.11	NEG	HMDB0003331	15763-06-1	C02494	Nucleosides, nucleotides, and analogues	Purine nucleosides		5.52831e-05	5.91776e-05	5.36065e-05	5.60224e-05	3.46681e-05	4.12779e-05	4.05005e-05	3.88155e-05	1.66555e-05	3.08178e-05	3.24933e-05	2.66555e-05			1.07157
118	Alendronic acid	0.657535	B(iii)			145.687	238.003	NEG	HMDB0001915	66376-36-1	C07752	Organic acids and derivatives	Organic phosphonic acids and derivatives	Bisphosphonates	0.000131926	0.000197842	0.000115497	0.000148422	4.01436e-05	3.67955e-05	2.42358e-05	3.3725e-05	0.000131926	0.000197842	0.000115497	0.000148422		2.13781
119	Aminoadipic acid	0.656248	B(iii)			87.6153	162.076	POS	HMDB0000510	542-32-5	C00956	Organic acids and derivatives	Carboxylic acids and derivatives	Amino acids, peptides, and analogues	0.000130015	0.000160585	0.000224583	0.000171728	9.55802e-05	8.8654e-05	9.05847e-05	9.16063e-05	2.96013e-05	7.5114e-05	2.91173e-05	4.46109e-05			1.94465
120	Morin	0.643572	B(iii)			418.637	301.033	NEG	HMDB0030796	480-16-0	C10105	Phenylpropanoids and polyketides	Flavonoids	Flavones	0.000248858	0.000178981	0.00025915	0.000228996	0.000244714	0.000155333	0.0002156	0.000205216	6.87438e-05	8.03769e-05	7.44077e-05	7.45095e-05	1.46164		1.61983
121	2-Keto-6-acetamidocaproate	0.640077	B(iii)			300.128	188.091	POS	HMDB0012150		C05548	Organic acids and derivatives	Keto acids and derivatives	Medium-chain keto acids and derivatives	4.29389e-05	5.44904e-05	0.000105501	6.76435e-05	4.66041e-05	5.43516e-05	4.50735e-05	4.86764e-05	2.44129e-05	5.63594e-06	3.29272e-05	2.0992e-05	1.21338
122	Neoastilbin	0.639681	B(i)			107.871	449.107	NEG							3.41531e-05	9.36158e-05	5.72819e-05	6.16836e-05	6.17454e-05	7.23953e-05	7.15716e-05	6.85708e-05	5.24858e-05	1.92972e-05	1.52132e-05	2.89987e-05	1.2416
123	Clarycet	0.636551	B(iii)			119.055	201.148	POS	HMDB0036029	131766-73-9		Organoheterocyclic compounds	Oxanes		0.000101227	1.33465e-05	1.68974e-05	4.38236e-05	9.33587e-05	7.96048e-05	8.15752e-05	8.48462e-05	0.000318653	0.000300108	0.000293477	0.000304079	-1.84152		-2.79467
124	Lycoperdic acid	0.634364	B(iii)			473.57	218.066	POS	HMDB0030417	69086-72-2		Organic acids and derivatives	Carboxylic acids and derivatives	Amino acids, peptides, and analogues	9.01838e-05	8.38771e-05	0.00010583	9.32968e-05	0.000123117	8.71493e-05	0.00011459	0.000108285	3.21734e-05	4.64053e-05	3.97825e-05	3.94537e-05	1.45661		1.24167
125	Paederoside	0.628671	B(i)			145.159	505.097	NEG							5.61067e-06	4.27413e-06	6.71502e-06	5.53327e-06	2.63778e-06	1.08421e-06	1.36266e-06	1.69488e-06	5.90688e-06	4.6894e-06	7.23199e-06	5.94276e-06	-1.80995	1.70695
126	N-Methylporphyroxine	0.624234	B(iii)			434.689	386.165	POS	HMDB0029376	18211-29-5		Alkaloids and derivatives	Rhoeadine alkaloids		0.000192826	8.71724e-05	0.000295449	0.000191816	9.26067e-05	0.00014311	0.000126831	0.000120849	0.000232471	0.000421969	0.000430374	0.000361605	-1.58121
127	Uridine diphosphate glucuronic acid	0.622806	B(iii)			493.704	579.02	NEG	HMDB0000935	2616-64-0	C00167	Organoheterocyclic compounds	Lactones	Gamma butyrolactones	2.72718e-05	8.7952e-05	5.98097e-05	5.83445e-05	5.79193e-05	0.000225814	7.87048e-05	0.000120813	0.000142392	0.000126697	0.000117608	0.000128899			-1.14358
128	alpha-Bixin	0.621925	B(iii)			47.8996	393.213	NEG	HMDB0035317	6983-79-5		Lipids and lipid-like molecules	Prenol lipids	Diterpenoids	3.33943e-06	2.64824e-06	2.92704e-06	2.97157e-06	9.07799e-07	1.09552e-06	4.67313e-07	8.23545e-07	1.35086e-06	1.21004e-06	1.03938e-06	1.2001e-06		1.85131	1.30808
129	2-Methyl-1-methylthio-2-butene	0.616713	B(iii)			316.935	117.074	POS	HMDB0032411	89534-74-7		Organosulfur compounds	Thioethers	Dialkylthioethers	9.00172e-05	8.53581e-05	0.00011864	9.80051e-05	7.10064e-05	7.65308e-05	7.79039e-05	7.5147e-05	3.92786e-05	4.59339e-05	4.30042e-05	4.27389e-05			1.19731
130	N-Acetyl-L-glutamate 5-semialdehyde	0.613613	B(iii)			52.7535	174.076	POS	HMDB0006488	13074-21-0	C01250	Organic acids and derivatives	Carboxylic acids and derivatives	Amino acids, peptides, and analogues	5.59258e-05	4.9535e-05	6.29467e-05	5.61359e-05	9.56304e-05	8.9319e-05	9.05879e-05	9.18458e-05	0.000316776	0.000372271	0.000346058	0.000345035	-1.90946		-2.61975
131	DL-Dopa	0.6054	B(iii)			354.288	196.054	NEG	HMDB0000609	63-84-3	C00355	Organic acids and derivatives	Carboxylic acids and derivatives	Amino acids, peptides, and analogues	4.10074e-05	5.95628e-05	8.07261e-05	6.04321e-05	8.12855e-05	9.162e-05	8.69901e-05	8.66319e-05	0.000131256	0.000131742	0.000129627	0.000130875			-1.1148
132	Naringenin	0.60502	B(iii)			231.169	307.035	NEG	HMDB0002670	480-41-1	C00509	Phenylpropanoids and polyketides	Flavonoids	Flavans	0.000171488	0.000166051	0.000149028	0.000162189	0.000114959	0.000139587	0.000133046	0.000129197	4.4984e-05	3.74778e-05	4.45407e-05	4.23342e-05	1.60968		1.93778
133	Indoleacetaldehyde	0.604878	B(iii)			33.1044	158.061	NEG	HMDB0001190	2591-98-2	C00637	Organoheterocyclic compounds	Indoles and derivatives	Indoles	3.60629e-05	3.45256e-05	3.52644e-05	3.52843e-05	4.36652e-05	3.52861e-05	4.23377e-05	4.04297e-05	1.64168e-05	1.90236e-05	1.68748e-05	1.74384e-05			1.01676
134	Glutamyllysine	0.602361	B(iii)			301.284	276.155	POS	HMDB0004207	5891-53-2		Organic acids and derivatives	Carboxylic acids and derivatives	Amino acids, peptides, and analogues	9.64244e-05	6.84978e-05	8.79134e-05	8.42785e-05	9.71922e-05	9.39342e-05	9.89739e-05	9.67001e-05	3.35679e-05	3.28498e-05	4.92008e-05	3.85395e-05	1.32718		1.12883
135	Aminofructose 6-phosphate	0.602044	B(iii)			426.514	260.053	POS	HMDB0060436			Organic oxygen compounds	Organooxygen compounds	Carbohydrates and carbohydrate conjugates	3.61515e-05	7.34658e-05	8.25581e-05	6.40585e-05	9.76539e-05	0.000122313	0.000109028	0.000109665	0.000170398	0.000166487	0.000182068	0.000172984			-1.43318
136	Armillarisin A	0.601599	B(i)			39.6529	233.047	NEG							0.000139104	0.000209655	9.94012e-05	0.000149387	0.00011127	8.52972e-05	8.3173e-05	9.32467e-05	1.84283e-05	2.00188e-05	2.18052e-05	2.00841e-05	2.215
137	alpha-Fluoro-beta-alanine	0.598279	B(iii)			255.657	108.047	POS	HMDB0060434			Organic acids and derivatives	Carboxylic acids and derivatives	Amino acids, peptides, and analogues	0.000210538	0.000321851	0.000260809	0.000264399	0.00026624	0.000296168	0.000258895	0.000273768	0.000153439	0.000164054	8.74625e-05	0.000134985	1.02015
138	Canrenone	0.597661	B(i)			52.0275	341.218	POS	HMDB0003033	976-71-6		Lipids and lipid-like molecules	Steroids and steroid derivatives	Steroid lactones	7.81555e-07	8.70206e-07	4.72656e-05	1.63058e-05	6.60506e-05	9.62172e-07	9.24548e-07	2.26458e-05	8.25816e-05	9.11345e-05	8.63262e-05	8.66808e-05			-2.41033
139	2-Methylbenzoic acid	0.592705	B(i)			123.272	135.045	NEG	HMDB0002340	118-90-1	C07215	Benzenoids	Benzene and substituted derivatives	Benzoic acids and derivatives	1.18543e-05	5.21193e-06	7.49796e-06	8.18805e-06	9.27092e-06	1.49547e-05	1.64956e-05	1.35737e-05	2.24069e-05	2.0588e-05	1.38315e-05	1.89421e-05			-1.21001
140	2,3-Dihydro-5-hydroxy-2-methyl-1,4-naphthoquinone	0.591746	B(iii)			139.373	191.067	POS							3.36501e-05	3.37476e-05	3.47236e-06	2.36233e-05	3.95193e-06	5.26398e-05	5.45057e-05	3.70325e-05	5.76294e-05	6.62514e-05	5.60742e-05	5.9985e-05			-1.34439
141	Pisatoside	0.585477	B(iii)			237.966	262.092	POS	HMDB0039127	18814-39-6		Organic oxygen compounds	Organooxygen compounds	Carbohydrates and carbohydrate conjugates	0.000476483	0.000417999	0.000403701	0.000432728	0.000198336	0.000107964	0.000181261	0.00016252	0.000476483	0.000417999	0.000403701	0.000432728	-1.41284
142	Kaempferol 3-sophoroside 7-glucuronide	0.584903	B(iii)			471.8	787.186	POS	HMDB0038769	140163-56-0		Phenylpropanoids and polyketides	Flavonoids	Flavonoid glycosides	4.79169e-05	0.000114034	6.47168e-05	7.55559e-05	0.000105418	0.000148096	0.000133058	0.000128857	0.000224699	0.000189812	0.000202438	0.00020565			-1.44457
143	Tetrahydroharmol	0.584306	B(iii)			382.272	203.114	POS	HMDB0029835	17952-75-9		Alkaloids and derivatives	Harmala alkaloids		6.66472e-06	6.69724e-06	8.08294e-06	7.1483e-06	1.76461e-05	1.53432e-05	1.55702e-05	1.61865e-05	2.24282e-05	2.03584e-05	2.04516e-05	2.10794e-05		-1.17912	-1.56016
144	Yadanziolide A	0.581706	B(i)			105.899	471.152	NEG							0.000109486	0.000273461	0.000115861	0.00016627	0.000199617	0.000311734	0.000269922	0.000260424	5.00341e-05	3.03846e-05	2.19694e-05	3.41293e-05	2.93178
145	trans-Zeatin-riboside	0.573291	B(i)			189.861	352.16	POS							6.6734e-05	5.05904e-05	7.11455e-05	6.28233e-05	6.84376e-05	9.18605e-05	0.000104459	8.82525e-05	2.79648e-05	3.05268e-05	6.49602e-05	4.11506e-05	1.10072
146	Acetoacetyl-CoA	0.567717	B(iii)			439.607	850.121	NEG	HMDB0001484	1420-36-6	C00332	Organoheterocyclic compounds	Piperidines	Aminopiperidines	7.19082e-05	4.33169e-05	1.29832e-05	4.27361e-05	5.44353e-05	8.33375e-05	5.44827e-05	6.40852e-05	9.88541e-05	9.70643e-05	0.000110551	0.000102156			-1.25725
147	Lacto-N-biose I	0.567116	B(iii)			167.178	384.149	POS	HMDB0006575	50787-09-2	C06372	Organic oxygen compounds	Organooxygen compounds	Carbohydrates and carbohydrate conjugates	1.96407e-05	1.70131e-05	3.3257e-05	2.33036e-05	5.73917e-05	4.33608e-05	1.74782e-05	3.94103e-05	9.97021e-05	9.10465e-05	7.05121e-05	8.70869e-05	-1.14389		-1.9019
148	3-O-fucopyranosyl-2-acetamido-2-deoxyglucopyranose	0.558606	B(iii)			490.096	368.143	POS	HMDB0006700	52630-68-9		Lipids and lipid-like molecules	Fatty Acyls	Fatty acyl glycosides	7.77417e-06	1.74825e-06	1.53322e-05	8.28487e-06	1.22487e-05	1.25984e-05	2.10146e-05	1.52872e-05	2.1843e-05	1.74307e-05	2.3719e-05	2.09976e-05			-1.34167
149	Pinocembrin	0.553945	B(iii)			238.785	257.074	POS							0.000402368	0.000644549	0.000404786	0.000483901	0.000377848	0.000390366	0.000419636	0.00039595	0.000160817	0.000127956	0.00012327	0.000137348	1.52748		1.81688
150	Raddeanin A	0.553782	B(i)			164.616	895.517	NEG							3.75657e-05	1.92271e-05	1.53692e-05	2.4054e-05	1.9018e-06	3.756e-05	1.42833e-06	1.363e-05	5.45456e-07	4.7616e-06	3.78447e-06	3.03051e-06			2.98865
151	2,4,6-Octatriynoic acid	0.552449	B(iii)			298.925	133.031	POS	HMDB0030967	51193-80-7		Lipids and lipid-like molecules	Fatty Acyls	Fatty acids and conjugates	6.08091e-05	2.53934e-07	3.06645e-07	2.04566e-05	5.40952e-05	4.15401e-05	4.72277e-05	4.7621e-05	1.59693e-05	1.27872e-05	1.63413e-05	1.50326e-05	1.6635
152	Ellagic acid	0.551101	B(iii)			476.251	300.996	NEG	HMDB0002899	476-66-4	C10788	Phenylpropanoids and polyketides	Tannins	Hydrolyzable tannins	7.47652e-05	6.35588e-05	0.000120164	8.61628e-05	8.2538e-05	8.44862e-05	0.000127813	9.8279e-05	3.08645e-05	4.65331e-05	5.56534e-05	4.43504e-05	1.14794
153	N-Acetylglutamic acid	0.547567	B(iii)			43.9063	190.071	POS	HMDB0001138	1188-37-0	C00624	Organic acids and derivatives	Carboxylic acids and derivatives	Amino acids, peptides, and analogues	4.81153e-05	2.54034e-05	3.48297e-05	3.61161e-05	5.67108e-05	2.65931e-05	2.17307e-05	3.50116e-05	0.00012335	0.000155013	8.19247e-05	0.000120096	-1.77828		-1.73347
154	Nicotredole	0.54643	B(i)			87.5236	266.124	POS							5.58168e-05	7.23037e-05	8.56968e-05	7.12725e-05	0.000103348	9.91668e-05	9.97241e-05	0.000100746	0.000198791	0.00023668	0.000211006	0.000215492	-1.09691		-1.59622
155	Neoacrimarine G	0.541944	B(iii)			188.001	516.155	POS	HMDB0031135	195057-37-5		Benzenoids	Benzene and substituted derivatives	Phenylpropanes	0.000431926	0.000611626	0.000323488	0.00045568	0.000688396	0.000295099	0.000674422	0.000552639	0.00021135	0.000174906	0.000241182	0.000209146			1.12351
156	Fructose 1-phosphate	0.539436	B(iii)			483.855	283.019	POS	HMDB0001076	15978-08-2	C01094	Organic oxygen compounds	Organooxygen compounds	Carbohydrates and carbohydrate conjugates	3.6522e-05	2.32324e-05	5.25014e-05	3.74186e-05	8.93654e-05	0.000105164	1.36467e-05	6.93919e-05	0.000121715	0.000174145	0.000177489	0.000157783			-2.07611
157	Harpagide	0.529057	B(i)			191.074	409.135	NEG							0.000519009	0.00073028	0.000353482	0.000534257	0.000517526	0.00063002	0.000621433	0.00058966	8.08152e-05	5.81997e-05	5.89408e-05	6.59852e-05	3.15967		3.01732
158	4'-Hydroxy-5,7-dimethoxyflavan	0.524741	B(iii)			80.7937	287.114	POS	HMDB0030152	103963-45-7		Phenylpropanoids and polyketides	Flavonoids	O-methylated flavonoids	0.000261581	0.000365208	0.000373476	0.000333422	0.000243071	0.000215538	0.000185842	0.000214817	0.00012717	4.00036e-05	9.05787e-05	8.59174e-05	1.32209		1.95633
159	Etimizol	0.522904	B(i)			121.687	211.119	POS							2.56436e-05	3.21619e-05	3.99365e-05	3.25807e-05	1.55914e-05	1.79101e-05	1.74419e-05	1.69811e-05	1.00696e-05	1.01433e-05	9.82589e-06	1.00129e-05			1.70216
160	Glutamylvaline	0.516892	B(iii)			438.303	247.129	POS	HMDB0028832	1453453		Organic acids and derivatives	Carboxylic acids and derivatives	Amino acids, peptides, and analogues	1.43312e-05	4.59716e-05	1.91455e-05	2.64827e-05	1.6776e-05	2.50523e-05	1.58771e-05	1.92351e-05	1.22072e-05	8.5875e-06	4.41206e-06	8.40226e-06	1.19489
161	Millefin	0.516128	B(iii)			306.303	351.176	POS	HMDB0036689	39262-27-6		Lipids and lipid-like molecules	Prenol lipids	Terpene lactones	8.68021e-06	7.4117e-06	7.12204e-06	7.73798e-06	1.65704e-06	2.97673e-06	2.57476e-06	2.40284e-06	3.47366e-06	2.89479e-06	1.91371e-06	2.76072e-06		1.68721	1.48691
162	Fukinolic acid	0.514885	B(iii)			125.747	435.09	POS	HMDB0029499	50982-40-6		Phenylpropanoids and polyketides	Cinnamic acids and derivatives	Hydroxycinnamic acids and derivatives	1.6889e-05	6.08181e-06	7.37739e-05	3.22482e-05	4.14009e-06	4.8565e-06	5.3762e-06	4.79093e-06	9.35843e-05	0.000105046	6.26104e-05	8.70801e-05	-4.18397
163	Neohesperidin dihydrochalcone	0.513278	B(i)			190.487	611.183	NEG	HMDB0030542	20702-77-6		Phenylpropanoids and polyketides	Flavonoids	Flavones	0.000109981	0.000129034	0.000169153	0.000136056	0.000194706	0.000190549	0.00018941	0.000191555	0.000278222	0.000303492	0.000265753	0.000282489			-1.05399
164	Chloromarmin	0.505131	B(iii)			64.9231	351.129	POS	HMDB0041414	169869-82-3		Phenylpropanoids and polyketides	Coumarins and derivatives		1.6553e-05	2.23667e-05	2.02607e-05	1.97268e-05	6.91364e-06	1.00446e-05	1.07299e-05	9.22936e-06	1.17331e-05	1.18486e-05	1.0283e-05	1.12882e-05		1.09586
165	Quercetin 3-glucosyl-(1->2)-galactosyl-(1->2)-glucoside	0.50093	B(iii)			389.815	787.21	NEG	HMDB0030414	197250-97-8		Phenylpropanoids and polyketides	Flavonoids	Flavonoid glycosides	0.000130389	8.88625e-05	5.74282e-05	9.22266e-05	6.57147e-05	8.36788e-05	7.23963e-05	7.39299e-05	3.98644e-05	3.04743e-05	3.34841e-05	3.46076e-05	1.09507
166	Palmitoylethanolamide	0.5	B(iii)			32.8708	300.289	POS	HMDB0002100	544-31-0	C16512	Organic acids and derivatives	Carboximidic acids and derivatives	Carboximidic acids	3.94366e-05	2.55287e-05	3.17082e-05	3.22245e-05	1.51653e-05	1.23672e-05	1.34415e-05	1.3658e-05	1.36981e-05	1.54303e-05	1.58764e-05	1.50016e-05		1.23841	1.10304
167	N-Acetyl-L-phenylalanine	0.495476	B(i)			189.419	206.082	NEG	HMDB0000512	2018-61-3	C03519	Organic acids and derivatives	Carboxylic acids and derivatives	Amino acids, peptides, and analogues	5.67767e-05	5.79183e-05	6.57821e-05	6.0159e-05	5.27533e-05	5.75236e-05	5.82452e-05	5.6174e-05	0.000113645	0.000126411	0.000116101	0.000118719	-1.07958
168	Pyrroline hydroxycarboxylic acid	0.491994	B(iii)			70.9905	130.05	POS	HMDB0001369	22573-88-2	C04281	Organic acids and derivatives	Carboxylic acids and derivatives	Amino acids, peptides, and analogues	5.25501e-05	5.1365e-05	4.45324e-05	4.94825e-05	8.65424e-05	8.88114e-05	8.92952e-05	8.82163e-05	0.000309819	0.00033389	0.000351296	0.000331668	-1.91062		-2.74475
169	1,2,3,4-Tetramethoxy-5-(2-propenyl)benzene	0.490229	B(iii)			48.6961	239.139	POS	HMDB0034046	15361-99-6		Benzenoids	Phenol ethers	Anisoles	0.000186303	0.000235732	0.000182662	0.000201566	0.000256068	0.000255624	0.000285156	0.000265616	7.69273e-05	6.3471e-05	5.34183e-05	6.46055e-05	2.03961		1.64152
170	Pterin	0.486062	B(iii)			192.295	164.06	POS	HMDB0000802	2236-60-4	C00715	Organoheterocyclic compounds	Pteridines and derivatives	Pterins and derivatives	6.96607e-05	7.06773e-05	7.5454e-05	7.19307e-05	8.07932e-05	0.000117833	0.000124187	0.000107604	0.000167596	0.000183449	0.000179905	0.000176983			-1.29894
171	25-Hydroxyvitamin D2	0.485177	B(iii)			226.051	413.348	POS	HMDB0001438	21343-40-8		Lipids and lipid-like molecules	Steroids and steroid derivatives	Vitamin D and derivatives	2.11496e-07	1.55831e-07	1.03312e-06	4.66816e-07	5.04303e-05	4.66407e-05	3.56203e-07	3.24757e-05	2.64089e-05	2.89505e-05	4.7846e-05	3.44018e-05			-6.20348
172	Thromboxane B2	0.475201	B(iii)			243.455	393.223	POS	HMDB0003252	54397-85-2	C05963	Lipids and lipid-like molecules	Fatty Acyls	Eicosanoids	1.6735e-05	1.33819e-05	1.98465e-05	1.66545e-05	3.98928e-06	3.81779e-06	4.39664e-06	4.0679e-06	1.51599e-06	3.84044e-06	1.70569e-06	2.35404e-06		2.03355	2.8227
173	2'',6''-Di-O-acetylononin	0.473329	B(iii)			139.085	515.171	POS	HMDB0039925			Phenylpropanoids and polyketides	Flavonoids	Flavonoid glycosides	0.000333395	0.000265769	0.000141107	0.000246757	0.000444392	0.000320131	0.000464003	0.000409509	0.000185603	0.000234102	6.89296e-05	0.000162878	1.3301
174	Quininic acid	0.465287	B(i)			65.1078	202.051	NEG							5.31448e-06	8.40113e-06	5.82369e-06	6.5131e-06	4.7339e-06	2.67294e-06	3.9005e-06	3.76911e-06	3.6706e-05	3.63379e-05	3.85381e-05	3.7194e-05	-3.30277		-2.51365
175	Tanshinone I	0.463382	B(i)			136.373	277.092	POS							5.48118e-05	6.02079e-05	7.95281e-05	6.48493e-05	5.48118e-05	6.02079e-05	7.95281e-05	6.48493e-05	0.000131301	0.000132447	0.000127331	0.00013036			-1.00734
176	(R)-Byakangelicin 2'-glucoside	0.461322	B(iii)			239.964	497.17	POS	HMDB0039070			Phenylpropanoids and polyketides	Coumarins and derivatives	Furanocoumarins	1.76629e-05	2.05607e-05	9.25395e-06	1.58258e-05	3.07442e-05	5.55023e-05	4.66599e-05	4.43021e-05	0.000380412	0.000348652	0.000170447	0.000299837		-1.48509	-4.24382
177	Aloin B	0.460848	B(i)			143.751	417.126	NEG							8.07691e-05	8.60088e-05	5.42636e-05	7.36805e-05	2.7789e-05	1.03832e-05	1.82604e-05	1.88109e-05	8.03901e-05	7.7223e-06	0.000167274	8.51289e-05		1.96972
178	Canavalioside	0.460687	B(iii)			59.1491	547.269	POS	HMDB0036317	316141-31-8					8.92831e-06	4.31014e-06	7.31157e-05	2.87847e-05	8.21715e-05	6.95974e-05	7.55203e-05	7.57631e-05	9.03732e-05	0.000106209	0.000101875	9.94855e-05			-1.78918
179	Iridin	0.453886	B(i)			161.328	581.146	NEG							2.13652e-05	1.56043e-05	1.79509e-05	1.83068e-05	3.56869e-06	3.36927e-05	3.73342e-05	2.48652e-05	2.38456e-06	3.03727e-06	3.67603e-06	3.03262e-06			2.59374
180	(+)-Bicuculline	0.447158	B(i)			146.862	426.125	NEG							8.18228e-05	6.05829e-05	5.66191e-05	6.63416e-05	6.2298e-05	4.29349e-05	5.02626e-05	5.18319e-05	2.97818e-05	3.00166e-05	3.37624e-05	3.11869e-05			1.08897
181	Vericiguat	0.442693	B(i)			97.726	427.139	POS							0.000330214	0.000373672	0.000516388	0.000406758	0.000341302	0.000321796	0.000321189	0.000328096	0.000151062	0.000141282	0.000113675	0.00013534	1.27753		1.58759
182	Dihydromorelloflavone	0.442658	B(iii)			290.795	559.118	POS	HMDB0038392			Phenylpropanoids and polyketides	Flavonoids	Biflavonoids and polyflavonoids	0.000113671	0.000132084	0.000111589	0.000119115	7.05775e-05	1.90619e-05	6.17434e-05	5.04609e-05	0.000349711	0.000306637	0.000336828	0.000331059		1.23911
183	Glycogen	0.442398	B(iii)			507.509	667.228	POS	HMDB0000757	9005-79-2	C00182	Organic oxygen compounds	Organooxygen compounds	Carbohydrates and carbohydrate conjugates	0.00089253	0.000876669	0.00063436	0.000801187	0.000215013	0.000454649	0.000227423	0.000299028	0.000349711	0.000306637	0.000336828	0.000331059		1.42186	1.27505
184	Hematoxylin	0.440205	B(i)			160.113	319.078	NEG							3.07014e-05	1.1402e-05	4.61031e-05	2.94022e-05	7.85464e-05	6.53599e-05	7.56032e-05	7.31698e-05	6.73815e-05	6.38571e-05	7.99982e-05	7.04123e-05		-1.31533	-1.2599
185	Pepstatin	0.438716	B(i)			164.917	686.474	POS							0.000140291	9.64133e-05	0.000132244	0.000122983	5.81502e-05	5.20373e-05	4.31695e-05	5.1119e-05	5.30756e-05	3.13572e-05	5.83766e-05	4.76031e-05		1.26652	1.36933
186	Naringenin 4'-O-glucuronide	0.438242	B(iii)			44.8993	449.106	POS	HMDB0041759	158196-35-1		Phenylpropanoids and polyketides	Flavonoids	Flavonoid glycosides	1.46083e-07	1.35309e-07	0.000110317	3.68661e-05	7.83396e-05	7.29146e-05	7.26721e-05	7.46421e-05	0.000166789	0.000195152	0.000120392	0.000160778			-2.1247
187	Podophyllotoxone	0.434886	B(i)			120.087	411.115	NEG							7.18779e-05	5.15699e-05	6.35904e-05	6.23461e-05	5.28949e-05	4.32166e-05	5.06573e-05	4.89229e-05	3.12987e-05	3.15399e-05	3.05052e-05	3.11146e-05			1.00271
188	8-Hydroxypinoresinol 8-glucoside	0.432417	B(iii)			394.307	537.193	POS	HMDB0033281			Lignans, neolignans and related compounds	Lignan glycosides		0.000140447	0.00011549	0.000104986	0.000120307	8.65333e-05	8.71052e-05	8.36312e-05	8.57566e-05	5.37236e-05	5.40465e-05	5.1902e-05	5.3224e-05			1.17658
189	2,6-Dimethoxybenzoic acid	0.426626	B(i)			198.612	181.05	NEG	HMDB0029273	1466-76-8		Benzenoids	Benzene and substituted derivatives	Benzoic acids and derivatives	8.60532e-05	9.7948e-05	9.53959e-05	9.31324e-05	5.60761e-05	5.56772e-05	5.80362e-05	5.65965e-05	5.17043e-06	4.45602e-06	4.25167e-06	4.62604e-06	3.61286		4.33143
190	Fexinidazole	0.426554	B(i)			83.4715	278.063	NEG							8.72743e-06	1.05901e-05	1.11788e-05	1.01654e-05	2.60819e-06	1.8714e-06	1.93058e-06	2.13672e-06	1.51978e-06	4.23794e-06	3.96526e-06	3.24099e-06		2.2502	1.64917
191	Narciclasine	0.425921	B(i)			160.62	306.058	NEG							3.09748e-05	2.49557e-05	3.95749e-05	3.18352e-05	6.49992e-06	4.46347e-06	3.95213e-06	4.97184e-06	5.31507e-06	8.60051e-06	9.15649e-06	7.69069e-06		2.67877	2.04944
192	4-(2-Amino-3-hydroxyphenyl)-2,4-dioxobutanoic acid	0.42463	B(iii)			225.064	224.059	POS	HMDB0004083		C05645	Organic oxygen compounds	Organooxygen compounds	Carbonyl compounds	0.000125719	0.000152369	0.000123415	0.000133834	8.53927e-05	9.13821e-05	9.82549e-05	9.16766e-05	3.5982e-05	3.57397e-05	4.35356e-05	3.84191e-05	1.25473		1.80055
193	Harpagoside	0.423652	B(i)			279.656	495.179	POS							4.7686e-05	3.06722e-05	2.28363e-05	3.37315e-05	4.98429e-05	4.7286e-05	4.73247e-05	4.81512e-05	0.000129178	0.00013259	0.000164692	0.000142153	-1.56181		-2.07528
194	Endalin	0.423415	B(iii)			91.0366	230.088	POS	HMDB0041887	106908-12-7		Nucleosides, nucleotides, and analogues	Pyrimidine nucleosides	Pyrimidine 2',3'-dideoxyribonucleosides	8.9131e-05	0.000121982	0.000132807	0.00011464	0.000210551	0.000176496	0.000117131	0.00016806	7.43215e-05	7.30967e-05	9.40562e-05	8.04915e-05	1.06206
195	O-b-D-Gal-(1->3)-O-[O-b-D-Gal-(1->4)-2-(acetylamino)-2-deoxy-b-D-Glc-(1->6)]-2-(acetylamino)-2-deoxy- D-Galactose	0.422568	B(iii)			452.094	749.282	POS	HMDB0002067	90393-60-5		Organic oxygen compounds	Organooxygen compounds	Carbohydrates and carbohydrate conjugates	0.000114924	8.23058e-05	0.00013699	0.000111407	0.0002362	0.000256657	0.000297683	0.000263514	0.000320173	0.000250724	0.000299357	0.000290085		-1.24204	-1.38064
196	1-Hydroxy-3,5-dimethoxy-2,4-diprenylxanthone	0.420461	B(iii)			178.691	409.2	POS	HMDB0041275	35323-84-3		Organoheterocyclic compounds	Benzopyrans	1-benzopyrans	4.84253e-05	1.48652e-05	3.917e-05	3.41535e-05	5.92892e-06	6.42757e-06	6.45229e-06	6.26959e-06	2.36355e-05	2.15527e-05	3.42599e-05	2.64827e-05	-2.07861
197	Wogonoside	0.41816	B(i)			271.78	459.091	NEG							6.57084e-05	6.97127e-05	7.43572e-05	6.99261e-05	0.000106911	0.000128428	0.00014821	0.00012785	0.000172178	0.000170326	0.00015789	0.000166798			-1.2542
198	Tasquinimod	0.417419	B(i)			72.0021	405.098	NEG							0.000101185	0.000136443	5.81637e-05	9.85971e-05	7.73612e-05	6.04963e-05	6.26862e-05	6.68479e-05	4.97724e-06	2.05491e-06	5.1326e-06	4.05492e-06	4.04314
199	Sennoside A	0.417128	B(iii)			480.012	861.168	NEG	HMDB0034317	81-27-6	C10404	Organic acids and derivatives	Carboxylic acids and derivatives	Amino acids, peptides, and analogues	2.71963e-05	6.78668e-05	6.37674e-05	5.29435e-05	0.000154962	0.000151508	0.000123647	0.000143372	0.000260745	0.000278152	0.000331278	0.000290058	-1.01657	-1.43724	-2.45382
200	Alisertib	0.410873	B(i)			108.141	517.12	NEG							1.48139e-05	2.38149e-05	2.14227e-05	2.00172e-05	1.50637e-05	1.80024e-05	2.31282e-05	1.87314e-05	5.97042e-05	7.0885e-05	7.17393e-05	6.74428e-05	-1.8482		-1.75243
201	gamma-Linolenic acid	0.409664	B(i)			40.0541	277.217	NEG							3.43833e-05	8.06875e-05	0.000105142	7.34043e-05	4.90387e-05	6.17755e-05	5.50977e-05	5.5304e-05	0.000174854	0.000163274	0.000173171	0.000170433	-1.62375		-1.21527
202	Rosmarinic acid	0.409118	B(iii)			105.983	359.075	NEG	HMDB0003572	537-15-5	C01850	Phenylpropanoids and polyketides	Cinnamic acids and derivatives	Hydroxycinnamic acids and derivatives	1.70013e-06	8.73483e-06	6.20908e-06	5.54801e-06	1.27087e-05	2.01064e-05	1.71359e-05	1.66503e-05	1.21478e-05	8.30471e-06	6.66432e-06	9.03893e-06		-1.58551
203	Tetrahydrofolic acid	0.407913	B(iii)			380.998	446.186	POS	HMDB0001846	135-16-0	C00101	Organoheterocyclic compounds	Imidazopyrimidines	Purines and purine derivatives	0.000265823	0.000294365	0.000273071	0.000277753	8.91235e-05	0.000103558	9.72696e-05	9.66502e-05	1.23346e-05	8.73235e-06	8.40321e-06	9.82339e-06	3.29848	1.52296	4.82144
204	Adenosine	0.406117	B(iii)			172.48	302.066	NEG	HMDB0000050	58-61-7	C00212	Nucleosides, nucleotides, and analogues	Purine nucleosides		0.00027204	0.000273562	0.000417811	0.000321138	7.5427e-05	7.5124e-05	7.28456e-05	7.44656e-05	2.98653e-05	3.28611e-05	3.06435e-05	3.11233e-05	1.25858	2.10855	3.36713
205	Delphinidin 3-(acetylglucoside)	0.404143	B(iii)			347.103	508.107	POS	HMDB0038004	66594-00-1		Phenylpropanoids and polyketides	Flavonoids	Flavonoid glycosides	0.000430906	0.000318694	0.000210797	0.000320132	0.000326005	0.00043681	0.0004766	0.000413138	0.000158578	0.000134111	0.000176775	0.000156488	1.40057
206	Pyroglutamic acid	0.399217	B(iii)			329.417	128.035	NEG	HMDB0000267	98-79-3	C01879	Organic acids and derivatives	Carboxylic acids and derivatives	Amino acids, peptides, and analogues	0.000167928	0.000119158	0.00014639	0.000144492	0.000144598	0.000105455	0.00012457	0.000124874	4.6031e-05	4.97147e-05	4.65093e-05	4.74183e-05	1.39696		1.60747
207	Cisapride	0.397277	B(i)			66.9154	466.191	POS	HMDB0014742	81098-60-4	C06910	Benzenoids	Benzene and substituted derivatives	Benzoic acids and derivatives	8.72697e-05	9.92831e-08	0.000102517	6.32954e-05	9.63932e-05	0.000121216	0.000100293	0.000105968	5.33369e-05	5.21069e-05	5.30688e-05	5.28375e-05	1.00399
208	7-Aminonitrazepam	0.39306	B(iii)			138.796	252.107	POS	HMDB0041819	1105989		Organoheterocyclic compounds	Benzodiazepines	1,4-benzodiazepines	0.000180119	0.000198877	0.000271046	0.000216681	3.7546e-05	4.04134e-05	4.30369e-05	4.03321e-05	5.46875e-05	6.60642e-05	5.38016e-05	5.81844e-05		2.42557	1.89687
209	Masitinib	0.392381	B(i)			274.055	521.196	POS							2.02033e-05	1.60632e-05	2.14756e-05	1.92474e-05	8.17964e-06	1.27123e-05	1.54377e-05	1.21099e-05	6.578e-06	1.01357e-05	7.73683e-06	8.15016e-06			1.23976
210	Eremopetasidione	0.390887	B(iii)			100.079	237.148	POS	HMDB0040778	163135-94-2		Lipids and lipid-like molecules	Prenol lipids	Sesquiterpenoids	1.93463e-06	2.88078e-06	1.7551e-06	2.19017e-06	5.05579e-07	9.92204e-07	5.67717e-07	6.885e-07	7.4929e-07	1.00276e-06	1.51915e-06	1.0904e-06		1.66951
211	Urolithin A-3-O-glucuronide	0.388571	B(iii)			487.368	405.079	POS	HMDB0029222			Organic oxygen compounds	Organooxygen compounds	Carbohydrates and carbohydrate conjugates	4.61193e-05	9.63067e-05	8.31175e-05	7.51812e-05	7.54102e-05	0.000229115	8.73201e-05	0.000130615	0.00048009	0.000439477	0.000487177	0.000468915	-1.844		-2.64088
212	Norgestimate metabolite Norelgestromin	0.387703	B(i)			46.2022	328.232	POS							9.62605e-06	1.95187e-05	3.35196e-05	2.08881e-05	7.53321e-06	3.48314e-05	2.98714e-06	1.51173e-05	5.81888e-05	8.31404e-05	6.40134e-05	6.84475e-05	-2.1788		-1.71232
213	7-Epi-12-hydroxyjasmonic acid glucoside	0.385675	B(iii)			80.6624	389.173	POS	HMDB0040706	124649-25-8		Lipids and lipid-like molecules	Fatty Acyls	Fatty acyl glycosides	5.17567e-07	1.42643e-06	2.82798e-07	7.42263e-07	3.69374e-07	4.60245e-07	3.29536e-07	3.86385e-07	2.23536e-07	6.32958e-08	1.72179e-07	1.53004e-07	1.33647
214	Paeonoside	0.379513	B(iii)			305.567	327.113	NEG	HMDB0037433	25615-14-9		Phenylpropanoids and polyketides	Flavonoids	Flavonoid glycosides	5.48674e-05	8.7936e-06	2.83306e-05	3.06639e-05	5.71485e-05	5.56924e-05	5.51878e-05	5.60095e-05	3.71014e-06	3.94371e-06	4.43857e-06	4.03081e-06	3.79653
215	Acetyl vitamin K5	0.378856	B(iii)			226.945	216.097	POS	HMDB0032888	523-68-2		Benzenoids	Naphthalenes	Naphthols and derivatives	0.000141777	0.000160153	0.000195916	0.000165949	0.000119481	0.000132306	0.000142099	0.000131295	7.76401e-05	6.85153e-05	4.44232e-05	6.35262e-05	1.04739		1.38531
216	L-phenylalanyl-L-hydroxyproline	0.375839	B(iii)			192.448	279.131	POS	HMDB0011176			Organic acids and derivatives	Carboxylic acids and derivatives	Amino acids, peptides, and analogues	0.000105445	0.000130502	0.00016324	0.000133062	9.82584e-05	0.00010582	0.000116211	0.000106763	7.4342e-05	4.8722e-05	6.20927e-05	6.17189e-05			1.10832
217	3,7-Dimethyluric acid	0.375755	B(iii)			416.675	213.077	NEG	HMDB0001982	13087-49-5		Organoheterocyclic compounds	Imidazopyrimidines	Purines and purine derivatives	0.000152139	0.000148561	0.000265209	0.000188637	8.92459e-05	0.000183513	9.09147e-05	0.000121225	0.000218885	0.000275981	0.000263729	0.000252865	-1.06068
218	Dihydrocapsaicin	0.374815	B(i)			82.7565	308.221	POS	HMDB0038457	19408-84-5		Benzenoids	Phenols	Methoxyphenols	1.55825e-05	2.1441e-05	1.08563e-05	1.596e-05	4.05969e-05	2.53409e-05	4.5369e-05	3.71023e-05	2.68881e-05	1.08131e-05	4.45906e-05	2.74306e-05		-1.21705
219	alpha-Amino-4-carboxy-3-furanpropanoic acid	0.374308	B(iii)			473.56	200.055	POS							9.30269e-05	8.2842e-05	0.000100609	9.21593e-05	0.000126073	8.54824e-05	0.000114829	0.000108795	2.5506e-05	3.96854e-05	3.09856e-05	3.2059e-05	1.76281		1.5234
220	trans-Cinnamic acid	0.371343	B(i)			108.373	147.045	NEG	HMDB0000930	140-10-3	C00423	Phenylpropanoids and polyketides	Cinnamic acids and derivatives	Cinnamic acids	0.000119302	0.0001732	0.000154688	0.000149063	0.000162451	0.000157405	0.000155085	0.000158313	3.37424e-05	3.56221e-05	3.94108e-05	3.62584e-05	2.1264		2.03953
221	Torachrysone-8-O-b-D-glucoside	0.370509	B(i)			138.83	391.136	POS							0.000177138	7.75436e-05	0.0001301	0.00012826	0.000268542	0.000246709	0.000285834	0.000267028	0.000119022	0.000313529	0.000248557	0.000227036		-1.05791
222	Caffeine	0.369707	B(iii)			415.091	193.072	NEG	HMDB0001847	21399	C07481	Organoheterocyclic compounds	Imidazopyrimidines	Purines and purine derivatives	0.000112021	0.000106109	0.000121439	0.00011319	8.21397e-05	0.000146595	7.73182e-05	0.000102018	0.000259221	0.000216844	0.000205884	0.000227316	-1.15588		-1.00595
223	Harmalol (hydrochloride)	0.369631	B(i)			212.002	201.102	POS							1.57111e-06	2.26458e-05	3.50228e-05	1.97466e-05	6.77376e-05	6.50115e-05	6.48233e-05	6.58574e-05	8.87353e-05	9.50288e-05	9.21574e-05	9.19739e-05		-1.73775	-2.21962
224	Methyl helianthenoate F glucoside	0.368312	B(iii)			384.327	355.134	POS	HMDB0040797			Lipids and lipid-like molecules	Fatty Acyls	Fatty acyl glycosides	0.000476133	0.00033912	0.000447765	0.000421006	0.000336837	0.000421848	0.000390313	0.000382999	0.0001996	0.000234828	0.000185897	0.000206775			1.02578
225	8-Hydroxyoctanoate	0.364864	B(iii)			36.2976	161.117	POS	HMDB0061914			Organic compounds	Organic acids and derivatives	Hydroxy acids and derivatives	0.00010758	9.8926e-05	0.000103496	0.000103334	0.000208505	0.000222342	0.000236902	0.000222583	6.45331e-05	0.000136344	0.000138859	0.000113245		-1.10703
226	12-Methyltridecanoic acid	0.355838	B(iii)			44.2592	227.201	NEG	HMDB0031072	2724-57-4		Lipids and lipid-like molecules	Fatty Acyls	Fatty acids and conjugates	6.02212e-05	4.03327e-05	4.29456e-05	4.78331e-05	6.67747e-05	6.45968e-05	6.33365e-05	6.49027e-05	0.00015214	0.000151306	0.000156821	0.000153422	-1.24116		-1.68143
227	Tipranavir	0.353304	B(i)			93.7456	601.199	NEG	HMDB0015067	174484-41-4		Phenylpropanoids and polyketides	Diarylheptanoids	Linear diarylheptanoids	5.3192e-08	3.46196e-08	3.2772e-08	4.01945e-08	5.61905e-05	6.11527e-05	5.46261e-05	5.73231e-05	0.000200622	0.000213381	0.00011206	0.000175354		-10.4779	-12.091
228	Fluticasone propionate	0.349642	B(iii)			249.966	501.194	POS	HMDB0005036	80474-14-2		Lipids and lipid-like molecules	Steroids and steroid derivatives	Steroid esters	3.26113e-05	3.19142e-05	5.16919e-05	3.87391e-05	9.16441e-06	6.85081e-06	1.45214e-05	1.01789e-05	1.51588e-05	2.00584e-05	1.65226e-05	1.72466e-05		1.92821	1.16748
229	(7'R)-(+)-Lyoniresinol 9'-glucoside	0.347615	B(iii)			414.064	600.26	POS	HMDB0038922	87585-32-8		Lignans, neolignans and related compounds	Lignan glycosides		5.13383e-06	3.89022e-06	4.32321e-06	4.44909e-06	3.45259e-05	3.45108e-05	2.91849e-06	2.39851e-05	1.46657e-06	2.13436e-06	2.75916e-06	2.12003e-06			1.06942
230	Morusin	0.345407	B(i)			53.7103	438.196	POS	HMDB0036631	62596-29-6		Phenylpropanoids and polyketides	Flavonoids	Flavones	6.46026e-05	3.08708e-06	5.85504e-05	4.208e-05	7.47347e-05	2.47192e-06	7.17377e-05	4.96481e-05	0.000161819	0.000166233	0.000112433	0.000146828			-1.80292
231	Ethyl oleate	0.344936	B(iii)			36.6936	309.28	NEG	HMDB0034451	111-62-6	C03425	Lipids and lipid-like molecules	Fatty Acyls	Fatty acid esters	6.01691e-05	4.27368e-05	4.72869e-05	5.00643e-05	1.70553e-05	1.88859e-05	1.62487e-05	1.73966e-05	1.33958e-05	1.20742e-05	1.32771e-05	1.29157e-05		1.52497	1.95466
232	O-Phosphoethanolamine	0.344626	B(iii)			114.695	140.01	NEG	HMDB0000224	1071-23-4	C00346	Organic acids and derivatives	Organic phosphoric acids and derivatives	Phosphate esters	3.43614e-05	3.43778e-05	2.69948e-05	3.19114e-05	0.000187937	0.000171531	0.000109759	0.000156409	0.000290063	0.000318341	0.000390268	0.00033289	-1.08972	-2.29318	-3.3829
233	(1R)-Hydroxy-(2R)-glutathionyl-1,2-dihydronaphthalene	0.34446	B(iii)			349.06	452.14	POS	HMDB0060300			Organic acids and derivatives	Carboxylic acids and derivatives	Amino acids, peptides, and analogues	0.000531025	0.000387628	0.000519601	0.000479418	0.000435502	0.000440443	0.000436352	0.000437432	0.000213627	0.000243332	0.000186543	0.000214501	1.02808		1.1603
234	Margrapine A	0.336982	B(iii)			414.914	402.159	POS	HMDB0031254	185417-68-9		Organoheterocyclic compounds	Quinolines and derivatives	Benzoquinolines	0.000224025	0.00024208	0.000172664	0.000212923	0.000240952	0.000215127	0.000385995	0.000280691	7.72004e-05	9.33146e-05	9.69881e-05	8.91677e-05			1.25574
235	Malvidin 3-sophoroside 5-glucoside	0.331502	B(iii)			437.422	818.265	POS	HMDB0038032	61811-04-9		Phenylpropanoids and polyketides	Flavonoids	Flavonoid glycosides	2.29513e-05	5.3024e-05	4.97116e-05	4.18956e-05	0.000224082	0.00015419	0.000143116	0.000173796	0.000225273	0.000258869	0.000284916	0.000256353		-2.05252	-2.61326
236	Oxypeucedanin	0.330274	B(i)			138.424	345.093	NEG							4.95752e-06	4.54764e-06	1.22723e-05	7.25916e-06	5.60999e-07	3.70581e-07	1.8362e-07	3.71733e-07	8.96454e-07	7.46303e-07	7.37303e-07	7.93353e-07	-1.0937
237	Enalaprilat	0.329416	B(iii)			469.86	385.197	POS	HMDB0041886	76420-72-9		Organic acids and derivatives	Carboxylic acids and derivatives	Amino acids, peptides, and analogues	5.95226e-07	7.05057e-07	5.04387e-07	6.01557e-07	6.13658e-07	5.8796e-07	5.90717e-07	5.97445e-07	9.16231e-05	9.28858e-05	9.30766e-05	9.25285e-05	-7.27495		-7.26505
238	L-Lysine	0.32792	B(iii)			537.194	145.098	NEG	HMDB0000182	56-87-1	C00047	Organic acids and derivatives	Carboxylic acids and derivatives	Amino acids, peptides, and analogues	5.99673e-05	2.22165e-05	1.43619e-05	3.21819e-05	3.84064e-05	8.87573e-05	6.35007e-05	6.35548e-05	7.86383e-05	8.40273e-05	0.000114098	9.22545e-05			-1.51937
239	Isobiflorin 6''-gallate	0.325993	B(iii)			144.139	507.102	POS	HMDB0040633	152041-17-3		Organic oxygen compounds	Organooxygen compounds	Carbohydrates and carbohydrate conjugates	2.71916e-07	2.54923e-07	4.81808e-05	1.62359e-05	3.06097e-07	2.44298e-07	4.35104e-05	1.46869e-05	9.73461e-05	0.000115202	6.96417e-05	9.40631e-05	-2.67909		-2.53444
240	Parecoxib	0.321959	B(i)			29.3972	371.1	POS							1.50712e-05	1.31813e-05	2.27564e-05	1.7003e-05	1.11877e-05	6.25206e-06	6.66762e-06	8.03579e-06	5.16195e-06	2.17979e-06	5.38351e-06	4.24175e-06			2.00305
241	Epicatechin 3-O-(4-methylgallate)	0.321644	B(iii)			418.147	457.111	POS	HMDB0039328	108907-44-4		Phenylpropanoids and polyketides	Flavonoids	Flavans	5.78112e-05	1.05562e-05	1.60226e-05	2.813e-05	5.09935e-06	3.3479e-05	1.35681e-05	1.73822e-05	0.000104727	9.94303e-05	0.00012433	0.000109496	-2.6552		-1.96069
242	Bendazac	0.321401	B(i)			89.6464	281.088	NEG							0.000203054	0.000174651	0.000168026	0.00018191	3.29475e-05	4.50881e-05	9.639e-05	5.81419e-05	7.18785e-05	1.12329e-05	0.00011357	6.55604e-05		1.64558	1.47233
243	Triacetin	0.320858	B(iii)			58.4194	219.095	POS	HMDB0029592	102-76-1		Lipids and lipid-like molecules	Glycerolipids	Triradylcglycerols	8.20269e-05	7.61563e-05	7.18486e-05	7.66773e-05	8.94634e-05	7.7097e-05	8.75514e-05	8.47039e-05	4.20826e-05	4.38223e-05	9.95645e-06	3.19538e-05	1.40644		1.26281
244	Gravacridonol	0.317484	B(iii)			462.123	324.129	POS	HMDB0039756	81545-69-9		Organoheterocyclic compounds	Quinolines and derivatives	Benzoquinolines	0.000108404	5.31294e-05	5.64216e-05	7.26517e-05	4.63843e-05	7.10311e-05	6.8612e-05	6.20091e-05	3.53978e-05	3.92758e-06	1.1926e-05	1.70838e-05	1.85985
245	Fenoprofen glucuronide	0.315523	B(iii)			383.029	419.127	POS	HMDB0061142			Organic oxygen compounds	Organooxygen compounds	Carbohydrates and carbohydrate conjugates	0.000166725	0.000161874	0.00010728	0.000145293	0.000166693	0.000171121	0.00016532	0.000167711	5.32854e-05	4.09931e-05	4.94697e-05	4.79161e-05	1.8074		1.60039
246	N-Acetyldehydroanonaine	0.310715	B(iii)			75.1485	306.118	POS	HMDB0041537	132646-11-8		Alkaloids and derivatives	Aporphines		8.00783e-05	6.63875e-05	6.62947e-05	7.09202e-05	0.00013118	0.00010654	0.000179039	0.00013892	0.000151339	0.000168977	0.000138507	0.000152941			-1.1087
247	Colutehydroquinone	0.307892	B(i)			83.3475	331.115	NEG							1.87876e-05	1.78821e-05	1.10745e-05	1.59147e-05	4.21466e-06	4.32941e-06	3.79493e-06	4.113e-06	1.25494e-06	2.61689e-06	1.55438e-06	1.80874e-06	1.18521	1.9521	3.13731
248	[4]-Gingerdiol 3,5-diacetate	0.304151	B(iii)			275.697	351.177	NEG	HMDB0039132	53254-50-5		Benzenoids	Phenols	Methoxyphenols	1.82214e-06	2.7174e-06	2.1171e-06	2.21888e-06	2.6964e-06	3.62201e-06	3.61441e-06	3.31094e-06	1.32066e-05	1.00625e-05	1.18581e-05	1.17091e-05	-1.82231		-2.39972
249	Dehydroeffusol	0.301132	B(i)			134.632	249.088	NEG							8.37234e-05	8.75917e-05	5.37023e-05	7.50058e-05	1.41672e-05	1.79945e-05	1.72529e-05	1.64715e-05	0.000136054	1.42421e-05	0.000129229	9.3175e-05		2.18703
250	Arginyl-Glutamine	0.300008	B(iii)			256.182	303.17	POS	HMDB0028707			Organic acids and derivatives	Carboxylic acids and derivatives	Amino acids, peptides, and analogues	3.38825e-06	5.93903e-06	4.49794e-06	4.60841e-06	4.76189e-05	4.28083e-05	4.18483e-05	4.40918e-05	3.38825e-06	5.93903e-06	4.49794e-06	4.60841e-06	3.25817
