# Supplementary material for: Metabolic and Transcriptomic-Based Characterization of Streptococcus salivarius ssp. thermophilus Snew Fermentation in Milk
Source: Foods. 2025 Feb 6;14(3):530. doi: 10.3390/foods14030530 (PMC11816998; doi:10.3390/foods14030530)
Supplement: Supplementary file 1 [file foods-14-00530-s001.zip › Supplementary Material-Table S3-Differentially expressed genes..xlsx]

## Sheet: Carbohydrates
Snew-2 vs Snew-1
gene_name	log2FoldChange	pvalue	padj	gene_description	tf_family	Snew_2_1_fpkm	Snew_2_2_fpkm	Snew_2_3_fpkm	Snew_1_1_fpkm	Snew_1_2_fpkm	Snew_1_3_fpkm
malQ	2.71834	4.76072e-177	5.87609e-175	4-alpha-glucanotransferase && PF02446:4-alpha-glucanotransferase	-	3491.14	3523.85	3523.36	509.451	492.113	596.233
glgP	2.66861	2.98511e-176	3.43884e-174	glycogen/starch/alpha-glucan family phosphorylase && PF00343:Carbohydrate phosphorylase	-	3962.71	4043.83	4035.08	618.759	572.516	698.538
galT	1.07878	1.75081e-37	3.64507e-36	UDP-glucose--hexose-1-phosphate uridylyltransferase && PF02744:Galactose-1-phosphate uridyl transferase, C-terminal domain|PF01087:Galactose-1-phosphate uridyl transferase, N-terminal domain	-	1511.91	1582.77	1499.46	731.328	692.214	746.751
pfkB	1.15606	3.12177e-12	1.82861e-11	1-phosphofructokinase && PF00294:pfkB family carbohydrate kinase	PfkB	246.361	199.962	270.534	116.741	125.686	78.6724
acnA	-1.90893	1.74045e-54	5.67451e-53	aconitate hydratase AcnA && PF00694:Aconitase C-terminal domain|PF00330:Aconitase family (aconitate hydratase)	Aconitase	27.4191	30.5131	27.5744	108.877	111.947	99.2839
icd	-1.37624	1.12467e-21	1.21464e-20	NADP-dependent isocitrate dehydrogenase && PF00180:Isocitrate/isopropylmalate dehydrogenase	-	42.7189	54.6962	48.7391	120.147	131.383	126.3
Snew-3 vs Snew-2
gene_name	log2FoldChange	pvalue	padj	gene_description	tf_family	Snew_3_1_fpkm	Snew_3_2_fpkm	Snew_3_3_fpkm	Snew_2_1_fpkm	Snew_2_2_fpkm	Snew_2_3_fpkm
pyk	1.30229	2.37584e-50	3.00697e-49	pyruvate kinase && PF00224:Pyruvate kinase, barrel domain|PF02887:Pyruvate kinase, alpha/beta domain	PK	11425.1	11851.2	13019	4862.38	5121.44	4816.87
manA	1.35415	2.4907e-16	1.01714e-15	mannose-6-phosphate isomerase%2C class I && PF01238:Phosphomannose isomerase type I	-	170.9	188.118	136.824	63.3966	59.6493	71.5804
pfkB	1.45116	4.64583e-15	1.77484e-14	1-phosphofructokinase && PF00294:pfkB family carbohydrate kinase	PfkB	671.107	840.512	443.759	246.361	199.962	270.534
acnA	-1.78798	2.33509e-17	1.02423e-16	aconitate hydratase AcnA && PF00694:Aconitase C-terminal domain|PF00330:Aconitase family (aconitate hydratase)	Aconitase	8.76624	8.62749	7.2718	27.4191	30.5131	27.5744
leuB	-1.12707	9.77647e-11	2.91536e-10	3-isopropylmalate dehydrogenase && PF00180:Isocitrate/isopropylmalate dehydrogenase	-	53.9022	76.2677	49.903	127.083	139.258	129.161
icd	-1.65713	3.09084e-10	8.9279e-10	NADP-dependent isocitrate dehydrogenase && PF00180:Isocitrate/isopropylmalate dehydrogenase	-	12.8251	21.7155	11.4594	42.7189	54.6962	48.7391
Snew-3 vs Snew-1
gene_name	log2FoldChange	pvalue	padj	gene_description	tf_family	Snew_3_1_fpkm	Snew_3_2_fpkm	Snew_3_3_fpkm	Snew_1_1_fpkm	Snew_1_2_fpkm	Snew_1_3_fpkm
malQ	3.21365	3.2512e-174	2.80904e-172	4-alpha-glucanotransferase && PF02446:4-alpha-glucanotransferase	-	4909.05	4748.82	5463.77	509.451	492.113	596.233
glgP	3.10776	9.02548e-148	5.19868e-146	glycogen/starch/alpha-glucan family phosphorylase && PF00343:Carbohydrate phosphorylase	-	5144.29	5256.49	6222.53	618.759	572.516	698.538
galT	1.37391	1.2592e-52	1.19554e-51	UDP-glucose--hexose-1-phosphate uridylyltransferase && PF02744:Galactose-1-phosphate uridyl transferase, C-terminal domain|PF01087:Galactose-1-phosphate uridyl transferase, N-terminal domain	-	1818.73	1928.51	1994.27	731.328	692.214	746.751
galE	1.19126	6.78205e-42	4.76398e-41	UDP-glucose 4-epimerase GalE && PF01370:NAD dependent epimerase/dehydratase family	Epimerase	1225.54	1295.13	1231.87	534.253	532.433	542.99
rpe	1.2642	1.05612e-33	6.00319e-33	ribulose-phosphate 3-epimerase && PF00834:Ribulose-phosphate 3 epimerase family	-	1480.96	1500.64	1328.48	583.445	555.608	618.97
pyk	1.27009	1.53144e-33	8.67648e-33	pyruvate kinase && PF00224:Pyruvate kinase, barrel domain|PF02887:Pyruvate kinase, alpha/beta domain	PK	11425.1	11851.2	13019	4911.39	4492.43	5342.53
pfkB	2.57349	3.47755e-30	1.78315e-29	1-phosphofructokinase && PF00294:pfkB family carbohydrate kinase	PfkB	671.107	840.512	443.759	116.741	125.686	78.6724
galE	1.15037	1.39761e-27	6.58058e-27	UDP-glucose 4-epimerase GalE && PF16363:GDP-mannose 4,6 dehydratase	-	496.122	510.831	552.788	235.754	219.902	232.903
yidA	1.37134	7.45717e-26	3.36449e-25	sugar-phosphatase && PF08282:haloacid dehalogenase-like hydrolase	Hydrolase_3	327.354	317.903	383.178	132.363	130.056	127.149
pflA	1.6348	8.65382e-25	3.81475e-24	pyruvate formate-lyase-activating protein && PF04055:Radical SAM superfamily|PF13353:4Fe-4S single cluster domain	Radical_SAM	694.864	684.929	883.274	196.893	239.549	277.979
rfbA	1.02045	1.05603e-22	4.40777e-22	glucose-1-phosphate thymidylyltransferase RfbA && PF00483:Nucleotidyl transferase	-	1162.07	1070.91	1045.09	536.683	495.589	551.425
galM	1.17794	7.15256e-16	2.31454e-15	galactose-1-epimerase && PF01263:Aldose 1-epimerase	Aldose_epim	615.709	644.735	480.662	262.061	271.185	219.999
manA	1.15591	1.6348e-12	4.58594e-12	mannose-6-phosphate isomerase%2C class I && PF01238:Phosphomannose isomerase type I	-	170.9	188.118	136.824	79.7697	69.8491	68.1443
acnA	-3.73173	7.42552e-103	2.1748e-101	aconitate hydratase AcnA && PF00694:Aconitase C-terminal domain|PF00330:Aconitase family (aconitate hydratase)	Aconitase	8.76624	8.62749	7.2718	108.877	111.947	99.2839
icd	-3.06499	3.29708e-46	2.63767e-45	NADP-dependent isocitrate dehydrogenase && PF00180:Isocitrate/isopropylmalate dehydrogenase	-	12.8251	21.7155	11.4594	120.147	131.383	126.3
leuB	-1.71032	9.29404e-18	3.27757e-17	3-isopropylmalate dehydrogenase && PF00180:Isocitrate/isopropylmalate dehydrogenase	-	53.9022	76.2677	49.903	206.577	217.717	152.274
leuC	-1.76337	1.50995e-12	4.2634e-12	3-isopropylmalate dehydratase large subunit && PF00330:Aconitase family (aconitate hydratase)	Aconitase	48.1953	66.167	31.9732	173.931	195.507	116.011

## Sheet: Protein and amino acids
Snew-2 vs Snew-1
gene_name	log2FoldChange	pvalue	padj	gene_description	tf_family	Snew_2_1_fpkm	Snew_2_2_fpkm	Snew_2_3_fpkm	Snew_1_1_fpkm	Snew_1_2_fpkm	Snew_1_3_fpkm
cysK	2.18404	1.79093e-97	1.06715e-95	cysteine synthase A && PF00291:Pyridoxal-phosphate dependent enzyme	PALP	890.702	857.057	901.166	180.864	185.343	215.633
gshAB	1.48547	3.33926e-74	1.47955e-72	bifunctional glutamate--cysteine ligase GshA/glutathione synthetase GshB && PF13535:ATP-grasp domain|PF04262:Glutamate-cysteine ligase	-	1401.82	1442.09	1410.28	507.615	489.463	518.994
metK	1.21799	4.68822e-35	8.8057e-34	methionine adenosyltransferase && PF02772:S-adenosylmethionine synthetase, central domain|PF00438:S-adenosylmethionine synthetase, N-terminal domain|PF02773:S-adenosylmethionine synthetase, C-terminal domain	-	1655.89	1738.69	1660.84	656.265	708.561	803.141
pepC	1.05483	8.41629e-28	1.17285e-26	aminopeptidase C && PF03051:Peptidase C1-like family	-	1591.7	1454.63	1600.02	709.083	706.725	816.038
serC	1.13234	1.05481e-25	1.33045e-24	3-phosphoserine/phosphohydroxythreonine transaminase && PF00266:Aminotransferase class-V	Aminotran_5	373.786	378.597	426.276	188.327	180.958	167.317
argH	-3.46375	2.1409e-242	6.1658e-240	argininosuccinate lyase && PF14698:Argininosuccinate lyase C-terminal|PF00206:Lyase	-	60.4847	57.8837	59.4172	660.118	658.724	639.352
argF	-3.8737	1.24333e-89	6.31904e-88	ornithine carbamoyltransferase && PF00185:Aspartate/ornithine carbamoyltransferase, Asp/Orn binding domain|PF02729:Aspartate/ornithine carbamoyltransferase, carbamoyl-P binding domain	-	11.6244	10.808	14.1031	167.105	172.84	195.127
trpA	-2.21158	2.67586e-53	8.11209e-52	tryptophan synthase subunit alpha && PF00290:Tryptophan synthase alpha chain	-	67.3091	81.2464	80.7746	378.375	383.761	296.542
trpB	-2.25964	8.51372e-43	2.0153e-41	tryptophan synthase subunit beta && PF00291:Pyridoxal-phosphate dependent enzyme	PALP	53.7893	59.9268	58.5798	301.223	324.264	197.528
argC	-1.67587	6.24664e-17	4.99731e-16	N-acetyl-gamma-glutamyl-phosphate reductase && PF01118:Semialdehyde dehydrogenase, NAD binding domain|PF02774:Semialdehyde dehydrogenase, dimerisation domain	-	26.5123	38.3478	20.9302	100.913	92.6791	78.9354
argJ	-1.88388	8.22224e-16	6.20438e-15	bifunctional glutamate N-acetyltransferase/amino-acid acetyltransferase ArgJ && PF01960:ArgJ family	-	19.3596	30.4878	21.7951	106.461	101.883	54.7697
argB	-1.71034	6.38201e-12	3.60396e-11	acetylglutamate kinase && PF00696:Amino acid kinase family	AA_kinase	22.5516	23.9446	15.6224	72.4694	80.2086	49.8662
Snew-3 vs Snew-2
gene_name	log2FoldChange	pvalue	padj	gene_description	tf_family	Snew_3_1_fpkm	Snew_3_2_fpkm	Snew_3_3_fpkm	Snew_2_1_fpkm	Snew_2_2_fpkm	Snew_2_3_fpkm
racE	2.44117	8.3985e-131	4.64157e-129	glutamate racemase && PF01177:Asp/Glu/Hydantoin racemase	Asp_Glu_race	1606.85	1539.75	1556.02	304.05	263.767	301.958
dnaK	1.64409	9.57159e-89	3.23871e-87	molecular chaperone DnaK && PF00012:Hsp70 protein|PF10712:NAD-specific glutamate dehydrogenase	HSP70	39536.7	38254.5	41922.1	12836.3	12571.5	13106.5
def	1.98996	8.84384e-74	1.87988e-72	peptide deformylase && PF01327:Polypeptide deformylase	Pep_deformylase	4659.58	4241	5382.96	1253.87	1157.96	1205.15
guaA	1.3	3.26854e-44	3.36598e-43	glutamine-hydrolyzing GMP synthase && PF00117:Glutamine amidotransferase class-I|PF00958:GMP synthase C terminal domain|PF02540:NAD synthase	GATase	3215.49	3224.71	3697.77	1334.17	1431.78	1375.59
msrB	1.44879	4.35681e-34	3.4398e-33	peptide-methionine (R)-S-oxide reductase MsrB && PF01625:Peptide methionine sulfoxide reductase|PF01641:SelR domain	PMSR	1536.32	1928.06	1426.8	552.565	626.2	621.062
hprK	1.36195	2.55139e-25	1.48428e-24	HPr(Ser) kinase/phosphatase && PF07475:HPr Serine kinase C-terminal domain|PF02603:HPr Serine kinase N terminus	-	251.633	227.457	225.962	89.8103	91.9657	93.8638
argF	1.05113	0.000803917	0.00138554	ornithine carbamoyltransferase && PF00185:Aspartate/ornithine carbamoyltransferase, Asp/Orn binding domain|PF02729:Aspartate/ornithine carbamoyltransferase, carbamoyl-P binding domain	-	25.2934	20.8256	29.1916	11.6244	10.808	14.1031
gshAB	-2.55043	1.24363e-183	1.37463e-181	bifunctional glutamate--cysteine ligase GshA/glutathione synthetase GshB && PF13535:ATP-grasp domain|PF04262:Glutamate-cysteine ligase	-	226.186	240.716	255.096	1401.82	1442.09	1410.28
cysK	-2.11383	1.52434e-71	3.12019e-70	cysteine synthase A && PF00291:Pyridoxal-phosphate dependent enzyme	PALP	185.793	187.329	234.871	890.702	857.057	901.166
gdhA	-1.19534	2.0385e-26	1.22903e-25	NADP-specific glutamate dehydrogenase && PF00208:Glutamate/Leucine/Phenylalanine/Valine dehydrogenase|PF02812:Glu/Leu/Phe/Val dehydrogenase, dimerisation domain	-	467.108	532.264	420.199	1142.39	980.857	1140.88
thrB	-1.4991	1.70396e-25	9.94775e-25	homoserine kinase && PF08544:GHMP kinases C terminal|PF00288:GHMP kinases N terminal domain	GHMP_kinases	73.4592	70.1956	81.1939	209.766	213.859	215.78
metK	-1.13042	8.06953e-25	4.59769e-24	methionine adenosyltransferase && PF02772:S-adenosylmethionine synthetase, central domain|PF00438:S-adenosylmethionine synthetase, N-terminal domain|PF02773:S-adenosylmethionine synthetase, C-terminal domain	-	731.012	685.132	878.593	1655.89	1738.69	1660.84
trpA	-2.59103	8.98603e-21	4.55622e-20	tryptophan synthase subunit alpha && PF00290:Tryptophan synthase alpha chain	-	11.8059	9.78443	16.1353	67.3091	81.2464	80.7746
trpB	-2.31653	8.10576e-19	3.85081e-18	tryptophan synthase subunit beta && PF00291:Pyridoxal-phosphate dependent enzyme	PALP	11.6702	15.842	6.96662	53.7893	59.9268	58.5798
ilvA	-1.77491	3.27604e-16	1.32158e-15	threonine ammonia-lyase IlvA && PF00291:Pyridoxal-phosphate dependent enzyme|PF00585:C-terminal regulatory domain of Threonine dehydratase	PALP	22.5568	22.1147	18.1784	83.272	57.6323	74.5186
serC	-3.42952	2.16448e-117	1.08749e-115	3-phosphoserine/phosphohydroxythreonine transaminase && PF00266:Aminotransferase class-V	Aminotran_5	32.4351	42.7566	33.4598	373.786	378.597	426.276
serB	3.29995	1.46316e-60	2.42592e-59	phosphoserine phosphatase SerB && PF12710:haloacid dehalogenase-like hydrolase	-	501.542	560.929	352.893	49.9406	34.9059	58.9683
Snew-3 vs Snew-1
gene_name	log2FoldChange	pvalue	padj	gene_description	tf_family	Snew_3_1_fpkm	Snew_3_2_fpkm	Snew_3_3_fpkm	Snew_1_1_fpkm	Snew_1_2_fpkm	Snew_1_3_fpkm
dnaK	4.25388	0	0	molecular chaperone DnaK && PF00012:Hsp70 protein|PF10712:NAD-specific glutamate dehydrogenase	HSP70	39536.7	38254.5	41922.1	2083.33	2050.3	2014.71
racE	2.01666	6.98094e-94	1.77398e-92	glutamate racemase && PF01177:Asp/Glu/Hydantoin racemase	Asp_Glu_race	1606.85	1539.75	1556.02	401.484	360.556	376.695
msrB	2.33744	6.77051e-73	1.147e-71	peptide-methionine (R)-S-oxide reductase MsrB && PF01625:Peptide methionine sulfoxide reductase|PF01641:SelR domain	PMSR	1536.32	1928.06	1426.8	300.809	322.561	323.778
def	1.82263	2.10636e-42	1.51658e-41	peptide deformylase && PF01327:Polypeptide deformylase	Pep_deformylase	4659.58	4241	5382.96	1249.44	1200.27	1509.76
pepA	1.41278	2.3881e-37	1.47908e-36	glutamyl aminopeptidase && PF05343:M42 glutamyl aminopeptidase	-	317.973	320.811	335.171	119.021	116.721	122.71
murD	1.28389	2.53455e-30	1.30738e-29	UDP-N-acetylmuramoyl-L-alanine--D-glutamate ligase && PF08245:Mur ligase middle domain|PF02875:Mur ligase family, glutamate ligase domain	-	522.126	530.692	479.338	223.751	202.252	190.202
hprK	1.25114	3.8287e-18	1.36412e-17	HPr(Ser) kinase/phosphatase && PF07475:HPr Serine kinase C-terminal domain|PF02603:HPr Serine kinase N terminus	-	251.633	227.457	225.962	87.4657	110.038	92.5227
argH	-3.84942	5.27567e-211	7.01258e-209	argininosuccinate lyase && PF14698:Argininosuccinate lyase C-terminal|PF00206:Lyase	-	44.2297	51.8977	42.5386	660.118	658.724	639.352
trpA	-4.83734	1.69049e-92	3.94752e-91	tryptophan synthase subunit alpha && PF00290:Tryptophan synthase alpha chain	-	11.8059	9.78443	16.1353	378.375	383.761	296.542
trpB	-4.61118	1.68969e-69	2.49554e-68	tryptophan synthase subunit beta && PF00291:Pyridoxal-phosphate dependent enzyme	PALP	11.6702	15.842	6.96662	301.223	324.264	197.528
thrB	-2.46375	2.30857e-68	3.32434e-67	homoserine kinase && PF08544:GHMP kinases C terminal|PF00288:GHMP kinases N terminal domain	GHMP_kinases	73.4592	70.1956	81.1939	411.415	366.765	437.879
argF	-2.85771	2.01789e-54	2.02727e-53	ornithine carbamoyltransferase && PF00185:Aspartate/ornithine carbamoyltransferase, Asp/Orn binding domain|PF02729:Aspartate/ornithine carbamoyltransferase, carbamoyl-P binding domain	-	25.2934	20.8256	29.1916	167.105	172.84	195.127
ilvA	-2.67453	9.57775e-48	8.11292e-47	threonine ammonia-lyase IlvA && PF00291:Pyridoxal-phosphate dependent enzyme|PF00585:C-terminal regulatory domain of Threonine dehydratase	PALP	22.5568	22.1147	18.1784	118.711	126.313	147.299
serC	-2.33252	5.27236e-47	4.31784e-46	3-phosphoserine/phosphohydroxythreonine transaminase && PF00266:Aminotransferase class-V	Aminotran_5	32.4351	42.7566	33.4598	188.327	180.958	167.317
gdhA	-1.57281	1.16881e-43	8.70561e-43	NADP-specific glutamate dehydrogenase && PF00208:Glutamate/Leucine/Phenylalanine/Valine dehydrogenase|PF02812:Glu/Leu/Phe/Val dehydrogenase, dimerisation domain	-	467.108	532.264	420.199	1311.8	1386.47	1436.5
gshAB	-1.09962	4.52477e-30	2.31325e-29	bifunctional glutamate--cysteine ligase GshA/glutathione synthetase GshB && PF13535:ATP-grasp domain|PF04262:Glutamate-cysteine ligase	-	226.186	240.716	255.096	507.615	489.463	518.994
asnA	-1.114	4.48089e-27	2.08145e-26	aspartate--ammonia ligase && PF03590:Aspartate-ammonia ligase	-	821.656	920.254	832.086	1669.14	1900.74	1885.83
argC	-1.43899	1.92508e-14	5.85659e-14	N-acetyl-gamma-glutamyl-phosphate reductase && PF01118:Semialdehyde dehydrogenase, NAD binding domain|PF02774:Semialdehyde dehydrogenase, dimerisation domain	-	36.1447	35.7806	30.8748	100.913	92.6791	78.9354
tatC	-1.36517	4.95609e-11	1.31553e-10	twin-arginine translocase subunit TatC && PF00902:Sec-independent protein translocase protein (TatC)	-	34.7042	30.9438	45.6371	93.8378	88.4242	99.1478
argJ	-1.56743	9.23185e-10	2.30529e-09	bifunctional glutamate N-acetyltransferase/amino-acid acetyltransferase ArgJ && PF01960:ArgJ family	-	29.7457	34.2209	26.8057	106.461	101.883	54.7697
serB	2.99129	6.59269e-46	5.24985e-45	phosphoserine phosphatase SerB && PF12710:haloacid dehalogenase-like hydrolase	-	501.542	560.929	352.893	63.7244	67.3503	42.9005

## Sheet: Fats and fatty acids
Snew-2 vs Snew-1
gene_name	log2FoldChange	pvalue	padj	gene_description	tf_family	Snew_2_1_fpkm	Snew_2_2_fpkm	Snew_2_3_fpkm	Snew_1_1_fpkm	Snew_1_2_fpkm	Snew_1_3_fpkm
trpC	-2.00232	1.85298e-32	3.20196e-31	indole-3-glycerol phosphate synthase TrpC && PF00218:Indole-3-glycerol phosphate synthase	-	64.6107	72.249	79.7787	327.787	323.652	214.426
Snew-3 vs Snew-2
gene_name	log2FoldChange	pvalue	padj	gene_description	tf_family	Snew_3_1_fpkm	Snew_3_2_fpkm	Snew_3_3_fpkm	Snew_2_1_fpkm	Snew_2_2_fpkm	Snew_2_3_fpkm
birA	1.10571	8.44857e-19	3.97962e-18	bifunctional biotin--[acetyl-CoA-carboxylase] ligase/biotin operon repressor BirA && PF03099:Biotin/lipoate A/B protein ligase family|PF02237:Biotin protein ligase C terminal domain|PF08279:HTH domain	HTH_11	358.029	373.95	420.684	198.249	174.641	165.582
gap	1.08106	4.76566e-42	4.56732e-41	type I glyceraldehyde-3-phosphate dehydrogenase && PF00044:Glyceraldehyde 3-phosphate dehydrogenase, NAD binding domain|PF02800:Glyceraldehyde 3-phosphate dehydrogenase, C-terminal domain	-	51748.9	51088.2	55257.9	25001.8	25205.9	24937.3
Snew-3 vs Snew-1
gene_name	log2FoldChange	pvalue	padj	gene_description	tf_family	Snew_3_1_fpkm	Snew_3_2_fpkm	Snew_3_3_fpkm	Snew_1_1_fpkm	Snew_1_2_fpkm	Snew_1_3_fpkm
gap	1.38752	4.2941e-41	2.88724e-40	type I glyceraldehyde-3-phosphate dehydrogenase && PF00044:Glyceraldehyde 3-phosphate dehydrogenase, NAD binding domain|PF02800:Glyceraldehyde 3-phosphate dehydrogenase, C-terminal domain	-	51748.9	51088.2	55257.9	19051.8	18312	21858
