# Supplementary material for: Metabolic and Transcriptomic-Based Characterization of Streptococcus salivarius ssp. thermophilus Snew Fermentation in Milk
Source: Foods. 2025 Feb 6;14(3):530. doi: 10.3390/foods14030530 (PMC11816998; doi:10.3390/foods14030530)
Supplement: Supplementary file 1 [file foods-14-00530-s001.zip › Supplementary Material-Table S4-Transcriptomics raw data.xlsx]

## Sheet: 总表
gene_id	Snew_1	Snew_1_1	Snew_1_2	Snew_1_3	Snew_2	Snew_2_1	Snew_2_2	Snew_2_3	Snew_3	Snew_3_1	Snew_3_2	Snew_3_3	gene_name	gene_chr	gene_start	gene_end	gene_strand	gene_length	gene_biotype	gene_description	tf_family
H0506_RS01310	10038.2	9274.26	14501.3	6339.06	19690.2	22720.1	19656.2	16694.2	164280	170904	189659	132276	rnpB	NC_999999999.1	238366	238733	+	368	protein_coding	RNase P RNA component class B && -	-
H0506_RS09110	17590.9	19877.3	17461.6	15433.8	78287.1	77320.2	77924.3	79616.9	103633	104703	109473	96724.2	H0506_RS09110	NC_999999999.1	1746869	1747072	+	204	protein_coding	CsbD family protein && PF05532:CsbD-like	-
H0506_RS08135	19740.6	19051.8	18312	21858	25048.3	25001.8	25205.9	24937.3	52698.3	51748.9	51088.2	55257.9	gap	NC_999999999.1	1582221	1583231	-	1011	protein_coding	type I glyceraldehyde-3-phosphate dehydrogenase && PF00044:Glyceraldehyde 3-phosphate dehydrogenase, NAD binding domain|PF02800:Glyceraldehyde 3-phosphate dehydrogenase, C-terminal domain	-
H0506_RS01180	3855.18	3868.67	4209.98	3486.89	31110.9	34437.6	22296.3	36598.7	75746.3	83731.5	90282.3	53225	groES	NC_999999999.1	212259	212546	+	288	protein_coding	co-chaperone GroES && PF00166:Chaperonin 10 Kd subunit	-
H0506_RS01185	3455.42	3554.59	3746.54	3065.14	29368	28315.3	29919.1	29869.5	73206.9	73871.5	74919.6	70829.5	groL	NC_999999999.1	212595	214214	+	1620	protein_coding	chaperonin GroEL && PF00118:TCP-1/cpn60 chaperonin family	-
H0506_RS02485	18338.8	16998.7	16250	21767.8	18090.9	18039.9	18250.4	17982.4	23123.8	21418.5	21496.3	26456.7	tuf	NC_999999999.1	466926	468122	+	1197	protein_coding	elongation factor Tu && PF03143:Elongation factor Tu C-terminal domain|PF03144:Elongation factor Tu domain 2|PF00009:Elongation factor Tu GTP binding domain	GTP_EFTU
H0506_RS07350	7077.1	6890.77	6648.57	7691.95	16388.7	16361.9	16116.5	16687.5	39578.3	38916.3	37624.5	42194	H0506_RS07350	NC_999999999.1	1419291	1421390	-	2100	protein_coding	ATP-dependent Clp protease ATP-binding subunit && PF07724:AAA domain (Cdc48 subfamily)|PF10431:C-terminal, D2-small domain, of ClpB protein|PF00004:ATPase family associated with various cellular activities (AAA)	AAA
H0506_RS00710	2049.45	2083.33	2050.3	2014.71	12838.1	12836.3	12571.5	13106.5	39904.4	39536.7	38254.5	41922.1	dnaK	NC_999999999.1	124156	125979	+	1824	protein_coding	molecular chaperone DnaK && PF00012:Hsp70 protein|PF10712:NAD-specific glutamate dehydrogenase	HSP70
H0506_RS05810	7146.31	6536.43	7060.07	7842.43	9853.55	10521	9678.94	9360.7	24279.4	23414.1	23452.8	25971.4	H0506_RS05810	NC_999999999.1	1104812	1105075	-	264	protein_coding	phosphocarrier protein HPr && PF00381:PTS HPr component phosphorylation site	PTS-HPr
H0506_RS02165	13203.8	11912.6	13005.3	14693.6	11282.6	11366.4	11372.3	11108.9	8902.33	8380.61	8340.86	9985.51	rplU	NC_999999999.1	400773	401087	+	315	protein_coding	50S ribosomal protein L21 && PF00829:Ribosomal prokaryotic L21 protein	-
H0506_RS03210	7684.34	7268.81	7123.92	8660.3	8633.86	8687.13	8799.26	8415.2	10178.1	9348.76	10422.4	10763.2	eno	NC_999999999.1	600514	601818	+	1305	protein_coding	phosphopyruvate hydratase && PF03952:Enolase, N-terminal domain|PF00113:Enolase, C-terminal TIM barrel domain	-
H0506_RS03000	1631.37	1449.18	2585.62	859.326	6047.24	5144.38	9001.15	3996.2	47607.6	36539.5	69144.3	37139.1	ssrA	NC_999999999.1	564916	565265	+	350	protein_coding	transfer-messenger RNA && -	-
H0506_RS09090	4206.49	4790.85	3978.2	3850.42	17238.1	17756.3	16352.8	17605.1	20506.6	22776.6	20454.7	18288.4	amaP	NC_999999999.1	1744231	1744797	+	567	protein_coding	alkaline shock response membrane anchor protein AmaP && -	-
H0506_RS09095	3873.85	4644.89	4373.98	2602.67	27145.2	26471.4	28707.8	26256.4	18562	20118.3	21057.1	14510.6	H0506_RS09095	NC_999999999.1	1744810	1744980	+	171	protein_coding	DUF2273 domain-containing protein && PF10031:Small integral membrane protein (DUF2273)	-
H0506_RS03615	2593.48	2445.14	2563.96	2771.33	11998.9	12289.2	12203.9	11503.4	22029.7	21247.8	21149.9	23691.5	H0506_RS03615	NC_999999999.1	682845	683366	+	522	protein_coding	DNA starvation/stationary phase protection protein && PF00210:Ferritin-like domain	Ferritin
H0506_RS09105	3069.91	3153.13	3118.64	2937.95	16392.7	15614.6	16634.9	16928.6	17695.5	18447.9	18746.5	15892.1	H0506_RS09105	NC_999999999.1	1746239	1746796	+	558	protein_coding	Asp23/Gls24 family envelope stress response protein && PF03780:Asp23 family, cell envelope-related function	-
H0506_RS08680	5705.77	5237.69	5531.16	6348.47	7261.99	7488.12	7227.52	7070.34	14103.4	13380.6	13389.3	15540.4	H0506_RS08680	NC_999999999.1	1682913	1683794	-	882	protein_coding	fructose-bisphosphate aldolase && PF01116:Fructose-bisphosphate aldolase class-II	F_bP_aldolase
H0506_RS03620	2549.67	2459.16	2580.37	2609.49	10919.8	10515.6	12435.9	9807.81	18764.8	17851.5	17365	21077.8	H0506_RS03620	NC_999999999.1	683455	683892	+	438	protein_coding	Fur family transcriptional regulator && PF01475:Ferric uptake regulator family	FUR
H0506_RS09085	3585.7	3723.04	4123.93	2910.12	6503.61	7267.22	4432.5	7811.11	17360.8	19925.3	21967.5	10189.6	H0506_RS09085	NC_999999999.1	1743933	1744172	+	240	protein_coding	GlsB/YeaQ/YmgE family stress response membrane protein && PF04226:Transglycosylase associated protein	-
H0506_RS02170	8607.15	7512.25	8858.93	9450.28	6286.77	6329.32	6645.79	5885.21	5914.71	5398.6	5443.88	6901.65	rpmA	NC_999999999.1	401124	401414	+	291	protein_coding	50S ribosomal protein L27 && PF01016:Ribosomal L27 protein	-
H0506_RS05485	4915.45	4911.39	4492.43	5342.53	4933.56	4862.38	5121.44	4816.87	12098.4	11425.1	11851.2	13019	pyk	NC_999999999.1	1039458	1040960	-	1503	protein_coding	pyruvate kinase && PF00224:Pyruvate kinase, barrel domain|PF02887:Pyruvate kinase, alpha/beta domain	PK
H0506_RS00600	9179.76	9102.67	8664.3	9772.32	9317.26	9397.84	8679.79	9874.16	3290.44	3021.47	3535.43	3314.41	rplM	NC_999999999.1	103653	104099	+	447	protein_coding	50S ribosomal protein L13 && PF00572:Ribosomal protein L13	-
H0506_RS08150	9411.59	9069.36	9117.44	10048	7859.08	8145.84	7508.08	7923.32	2678.42	2540.75	2744.96	2749.57	rpsL	NC_999999999.1	1586209	1586622	-	414	protein_coding	30S ribosomal protein S12 && PF00164:Ribosomal protein S12/S23	Ribosomal_S12
H0506_RS05880	4392.36	4208.93	4037.8	4930.33	5809.22	5796.25	5830.21	5801.2	9042.5	8601.7	8596.12	9929.68	H0506_RS05880	NC_999999999.1	1121001	1121987	+	987	protein_coding	L-lactate dehydrogenase && PF00056:lactate/malate dehydrogenase, NAD binding domain|PF02866:lactate/malate dehydrogenase, alpha/beta C-terminal domain	-
H0506_RS05805	3618.15	3404.11	3343.71	4106.64	6035.31	5847.54	6329.8	5928.6	9731.35	8995.12	8873.52	11325.4	ptsP	NC_999999999.1	1103074	1104807	-	1734	protein_coding	phosphoenolpyruvate--protein phosphotransferase && PF00391:PEP-utilising enzyme, mobile domain|PF05524:PEP-utilising enzyme, N-terminal|PF02896:PEP-utilising enzyme, TIM barrel domain	-
H0506_RS00705	921.296	924.071	971.396	868.422	4807.4	4933.93	4505.82	4982.45	17734	18033.2	17463.7	17704.9	grpE	NC_999999999.1	123446	124027	+	582	protein_coding	nucleotide exchange factor GrpE && PF01025:GrpE	-
H0506_RS05545	4538.52	4586.66	5433.57	3595.33	6492.33	7229.42	6689.4	5558.18	8185.89	8593.53	8318.15	7645.99	H0506_RS05545	NC_999999999.1	1053755	1054030	-	276	protein_coding	HU family DNA-binding protein && PF00216:Bacterial DNA-binding protein	-
H0506_RS03720	9053.53	9274.76	9810.24	8075.59	5780.4	6557.72	5310.59	5472.88	3365.64	3300	3929.44	2867.48	H0506_RS03720	NC_999999999.1	704307	704573	-	267	protein_coding	type B 50S ribosomal protein L31 && PF01197:Ribosomal protein L31	-
H0506_RS07460	1768.03	1588.08	1650.55	2065.46	4226.52	4240.03	4526.61	3912.91	14483.3	14201.6	12834.5	16413.9	H0506_RS07460	NC_999999999.1	1440239	1440691	+	453	protein_coding	universal stress protein && PF00582:Universal stress protein family	Usp
H0506_RS00700	1016.47	974.809	975.959	1098.63	4560.31	4402.52	4842.17	4436.22	16924.6	16404.9	15454.1	18914.8	hrcA	NC_999999999.1	122380	123462	+	1083	protein_coding	heat-inducible transcriptional repressor HrcA && PF01628:HrcA protein C terminal domain	HrcA
H0506_RS08860	9931.15	11420.2	9306.38	9066.86	5978.16	6585.01	5904.09	5445.38	1381.38	1245.44	1533.07	1365.61	rpsJ	NC_999999999.1	1702172	1702480	-	309	protein_coding	30S ribosomal protein S10 && PF00338:Ribosomal protein S10p/S20e	Ribosomal_S10
H0506_RS08765	8208.02	9229.78	8319.61	7074.66	9288.43	9633.51	9206.35	9025.45	1308.23	1297.4	1455.96	1171.35	rpmD	NC_999999999.1	1693424	1693606	-	183	protein_coding	50S ribosomal protein L30 && PF00327:Ribosomal protein L30p/L7e	-
H0506_RS08855	9111.83	9575.3	9205.6	8554.57	7256.62	7353.17	7221.19	7195.51	1219.91	1160.83	1238.85	1260.04	rplC	NC_999999999.1	1701429	1702055	-	627	protein_coding	50S ribosomal protein L3 && PF00297:Ribosomal protein L3	-
H0506_RS08785	8643.35	9535.01	9112.57	7282.48	6220.46	5608.71	7608.76	5443.92	1354.22	1251.07	1383.54	1428.05	rpsH	NC_999999999.1	1695243	1695641	-	399	protein_coding	30S ribosomal protein S8 && PF00410:Ribosomal protein S8	-
H0506_RS03600	2920.56	2723.18	2827.33	3211.16	6074.71	6419.41	5205.68	6599.05	8335.17	8269.34	8164.79	8571.36	sodA	NC_999999999.1	679968	680573	+	606	protein_coding	superoxide dismutase SodA && PF00081:Iron/manganese superoxide dismutases, alpha-hairpin domain|PF02777:Iron/manganese superoxide dismutases, C-terminal domain	-
H0506_RS08720	8599.52	9108.18	9018.57	7671.8	5102.96	4795.1	5824.61	4689.18	1180.98	1067.34	1232.88	1242.72	rplQ	NC_999999999.1	1688093	1688479	-	387	protein_coding	50S ribosomal protein L17 && PF01196:Ribosomal protein L17	-
H0506_RS02470	2636.85	2621.92	2454.38	2834.24	5699.91	5497.53	5900.16	5702.03	6129.08	5972.48	5747.87	6666.88	atpD	NC_999999999.1	463291	464697	+	1407	protein_coding	F0F1 ATP synthase subunit beta && PF00306:ATP synthase alpha/beta chain, C terminal domain|PF02874:ATP synthase alpha/beta family, beta-barrel domain|PF00006:ATP synthase alpha/beta family, nucleotide-binding domain	ATP-synt_ab
H0506_RS02465	2595.84	2575	2419.76	2792.75	6068.53	5960.38	6251.02	5994.19	5949.78	5694.4	5545.69	6609.24	H0506_RS02465	NC_999999999.1	462336	463214	+	879	protein_coding	F0F1 ATP synthase subunit gamma && PF00231:ATP synthase	-
H0506_RS08780	7499.28	7968.52	8115.98	6413.34	5520.34	5385.26	5819.94	5355.81	1228.08	1176.9	1352.16	1155.17	rplF	NC_999999999.1	1694580	1695116	-	537	protein_coding	50S ribosomal protein L6 && PF00347:Ribosomal protein L6	-
H0506_RS02460	2643.66	2597.23	2447.26	2886.49	5740.6	5630.37	5920.4	5671.04	5945.35	5767.89	5396.87	6671.28	atpA	NC_999999999.1	460812	462317	+	1506	protein_coding	F0F1 ATP synthase subunit alpha && PF00006:ATP synthase alpha/beta family, nucleotide-binding domain|PF02874:ATP synthase alpha/beta family, beta-barrel domain|PF00306:ATP synthase alpha/beta chain, C terminal domain	ATP-synt_ab
H0506_RS02990	7491.15	6815.45	7615.14	8042.85	3459.87	3546.28	3624.12	3209.2	1178.71	1134.01	1156.58	1245.54	rpsA	NC_999999999.1	563279	564481	+	1203	protein_coding	30S ribosomal protein S1 && PF00575:S1 RNA binding domain	S1
H0506_RS02450	2693.4	2721.33	2527.36	2831.52	5690.82	5731.5	5824.36	5516.61	5914.73	5732.8	5433.1	6578.29	atpF	NC_999999999.1	459763	460260	+	498	protein_coding	F0F1 ATP synthase subunit B && PF00430:ATP synthase B/B' CF(0)	-
H0506_RS08840	7472.23	8370	8029.01	6017.67	5998.54	5624.56	6692.13	5678.95	1035.37	974.802	1089.57	1041.72	rplB	NC_999999999.1	1699634	1700467	-	834	protein_coding	50S ribosomal protein L2 && PF00181:Ribosomal Proteins L2, RNA binding domain|PF03947:Ribosomal Proteins L2, C-terminal domain	Ribosomal_L2_C
H0506_RS05490	3575.75	3627.93	3593.88	3505.44	4141.13	4374.7	3676.28	4372.42	6469.38	6691.64	7040.3	5676.2	pfkA	NC_999999999.1	1041030	1042049	-	1020	protein_coding	6-phosphofructokinase && PF00365:Phosphofructokinase	PFK
H0506_RS08725	7067.7	7801.49	7339.55	6062.07	5851.83	5356.33	6688.67	5510.5	964.776	886.006	1018.5	989.818	H0506_RS08725	NC_999999999.1	1688497	1689435	-	939	protein_coding	DNA-directed RNA polymerase subunit alpha && PF01193:RNA polymerase Rpb3/Rpb11 dimerisation domain|PF03118:Bacterial RNA polymerase, alpha chain C terminal domain|PF01000:RNA polymerase Rpb3/RpoA insert domain	RNA_pol_A_bac
H0506_RS08120	3503.01	3247.3	3373.55	3888.18	3925.18	4026.95	3802.82	3945.77	5120.49	5025.41	5261.76	5074.29	H0506_RS08120	NC_999999999.1	1578905	1580104	-	1200	protein_coding	phosphoglycerate kinase && PF00162:Phosphoglycerate kinase	-
H0506_RS09045	7459.12	6849.61	7583.59	7944.16	4248.48	4779.7	3663.61	4302.12	2081.04	1983.33	2195.56	2064.24	rpmF	NC_999999999.1	1739986	1740168	+	183	protein_coding	50S ribosomal protein L32 && PF01783:Ribosomal L32p protein family	-
H0506_RS08315	6864.96	6257.43	6932.34	7405.12	5079.06	5348.73	5041.65	4846.8	1465.55	1450.44	1429.73	1516.47	rplK	NC_999999999.1	1617294	1617719	-	426	protein_coding	50S ribosomal protein L11 && PF03946:Ribosomal protein L11, N-terminal domain|PF00298:Ribosomal protein L11, RNA binding domain	-
H0506_RS08775	7157.34	7946.24	7752.29	5773.49	4416.73	4497.03	4458.86	4294.31	1138.78	1137.95	1278.06	1000.34	rplR	NC_999999999.1	1694134	1694490	-	357	protein_coding	50S ribosomal protein L18 && PF00861:Ribosomal L18p/L5e family	-
H0506_RS08800	6633.33	7572.41	7336.13	4991.45	6120.56	6247.7	5943.49	6170.5	1119.87	1066.86	1297.73	995.028	rplX	NC_999999999.1	1696536	1696841	-	306	protein_coding	50S ribosomal protein L24 && PF00467:KOW motif	KOW
H0506_RS08845	7148.09	8014.62	7378.56	6051.08	6010.27	5637.97	6947.06	5445.78	989.979	866.574	991.687	1111.68	H0506_RS08845	NC_999999999.1	1700485	1700781	-	297	protein_coding	50S ribosomal protein L23 && PF00276:Ribosomal protein L23	-
H0506_RS03035	2306.74	2236.6	2212.21	2471.42	3365.63	3346.05	3344.91	3405.93	9406.21	9297.84	8643.03	10277.8	H0506_RS03035	NC_999999999.1	569912	572170	-	2259	protein_coding	ATP-dependent Clp protease ATP-binding subunit && PF07724:AAA domain (Cdc48 subfamily)|PF02151:UvrB/uvrC motif|PF00004:ATPase family associated with various cellular activities (AAA)|PF10431:C-terminal, D2-small domain, of ClpB protein	AAA
H0506_RS08835	7279.24	8493.35	7869.87	5474.5	4865.49	4659.53	5496.41	4440.53	930.352	819.596	1014.48	956.982	rpsS	NC_999999999.1	1699262	1699540	-	279	protein_coding	30S ribosomal protein S19 && PF00203:Ribosomal protein S19	-
H0506_RS08790	6062.62	7175.13	6590.14	4422.58	6146.05	5995.08	6306.49	6136.57	846.101	837.034	942.777	758.491	H0506_RS08790	NC_999999999.1	1695764	1695949	-	186	protein_coding	type Z 30S ribosomal protein S14 && PF00253:Ribosomal protein S14p/S29e	Ribosomal_S14
H0506_RS08805	6247.79	7364.92	7135.17	4243.29	5031.88	4586.32	6180.57	4328.74	969.065	839.884	1124.61	942.697	rplN	NC_999999999.1	1696922	1697290	-	369	protein_coding	50S ribosomal protein L14 && PF00238:Ribosomal protein L14p/L23e	-
H0506_RS08145	5942.51	5698.14	5706.06	6423.31	3920.53	4136.88	3675.29	3949.41	1742.06	1760.17	1731.41	1734.6	rpsG	NC_999999999.1	1585720	1586190	-	471	protein_coding	30S ribosomal protein S7 && PF00177:Ribosomal protein S7p/S5e	-
H0506_RS08795	6254.96	7233.15	6846.56	4685.18	4285.68	3759.19	5231.68	3866.16	1047.32	958.716	1105.21	1078.04	rplE	NC_999999999.1	1695967	1696509	-	543	protein_coding	50S ribosomal protein L5 && PF00673:ribosomal L5P family C-terminus|PF00281:Ribosomal protein L5	-
H0506_RS08760	6203.09	6848.96	6236.42	5523.88	3925.88	3849.42	3979.8	3948.43	1117.75	1070.14	1251.78	1031.34	rplO	NC_999999999.1	1692856	1693296	-	441	protein_coding	50S ribosomal protein L15 && PF00828:Ribosomal protein L18e/L15	-
H0506_RS08735	5428.2	6306.57	6358.95	3619.07	4606.5	4735.91	4101.05	4982.54	808.569	844.11	1040.8	540.798	rpsM	NC_999999999.1	1689895	1690260	-	366	protein_coding	30S ribosomal protein S13 && PF00416:Ribosomal protein S13/S18	-
H0506_RS08830	5773.85	6793.55	6549.72	3978.26	5503.9	5089.4	6421.01	5001.29	879.045	908.182	970.914	758.038	rplV	NC_999999999.1	1698902	1699246	-	345	protein_coding	50S ribosomal protein L22 && PF00237:Ribosomal protein L22p/L17e	-
H0506_RS08105	3746.04	3464	3593.78	4180.34	3571.8	3720.65	3423.95	3570.79	4972.86	4709.57	4861.18	5347.82	H0506_RS08105	NC_999999999.1	1576728	1577102	-	375	protein_coding	MerR family transcriptional regulator && PF13411:MerR HTH family regulatory protein	-
H0506_RS08850	6549.71	7257.76	6820.02	5571.36	4042.54	3738.96	4713.42	3675.23	893.168	829.59	898.992	950.922	rplD	NC_999999999.1	1700781	1701404	-	624	protein_coding	50S ribosomal protein L4 && PF00573:Ribosomal protein L4/L1 family	-
H0506_RS08140	4108.94	3950.58	3767.15	4609.09	3589.16	3480.41	3691.58	3595.49	3651.24	3386.99	3384.34	4182.4	fusA	NC_999999999.1	1583418	1585499	-	2082	protein_coding	elongation factor G && PF03764:Elongation factor G, domain IV|PF14492:Elongation Factor G, domain II|PF00009:Elongation factor Tu GTP binding domain|PF00679:Elongation factor G C-terminus|PF03144:Elongation factor Tu domain 2	GTP_EFTU
H0506_RS08745	5093.57	5908.8	5870.84	3501.08	4991.05	5595.54	3442.23	5935.38	795.939	808.655	1131.11	448.054	infA	NC_999999999.1	1690420	1690638	-	219	protein_coding	translation initiation factor IF-1 && PF01176:Translation initiation factor 1A / IF-1	-
H0506_RS02685	5199.88	5094.06	5940.1	4565.49	3644.45	3911.88	3308.42	3713.04	1165.89	1218.25	1262.51	1016.9	rplJ	NC_999999999.1	505087	505590	+	504	protein_coding	50S ribosomal protein L10 && PF00466:Ribosomal protein L10	-
H0506_RS05530	3815.89	3335.41	3701.16	4411.09	3052.57	3078.05	3142.55	2937.11	2579.72	2443.16	2413.71	2882.29	H0506_RS05530	NC_999999999.1	1051545	1052237	-	693	protein_coding	phosphoglycerate mutase && PF00300:Histidine phosphatase superfamily (branch 1)	-
H0506_RS06345	2004.55	1968.33	1904.24	2141.09	2602.61	2526.26	2653.47	2628.11	3805.37	3501.38	4094.74	3819.99	H0506_RS06345	NC_999999999.1	1219490	1222570	-	3081	protein_coding	DUF4981 domain-containing protein && PF02837:Glycosyl hydrolases family 2, sugar binding domain|PF00703:Glycosyl hydrolases family 2|PF02836:Glycosyl hydrolases family 2, TIM barrel domain|PF02929:Beta galactosidase small chain|PF16353:Domain of unknown function(DUF4981)	-
H0506_RS08770	5693.72	6226.43	5705.06	5149.66	3939.33	3799.95	4247.49	3770.57	896.143	835.449	967.325	885.654	rpsE	NC_999999999.1	1693621	1694115	-	495	protein_coding	30S ribosomal protein S5 && PF00333:Ribosomal protein S5, N-terminal domain|PF03719:Ribosomal protein S5, C-terminal domain	-
H0506_RS02455	2010.78	1939.55	1834.22	2258.57	4832.24	4822.23	4968.31	4706.19	4299.35	4137.74	3907.49	4852.82	H0506_RS02455	NC_999999999.1	460260	460796	+	537	protein_coding	F0F1 ATP synthase subunit delta && PF00213:ATP synthase delta (OSCP) subunit	-
H0506_RS00715	792.293	793.868	826.562	756.449	3275.31	3341.88	3020.6	3463.44	7219.89	7541.58	7508.08	6609.99	dnaJ	NC_999999999.1	126406	127539	+	1134	protein_coding	molecular chaperone DnaJ && PF00226:DnaJ domain|PF01556:DnaJ C terminal domain|PF00684:DnaJ central domain	DnaJ_C
H0506_RS08310	5303.35	4957.45	5067.69	5884.9	2811.86	2902.93	2852.98	2679.67	1242.68	1134.52	1176.32	1417.2	rplA	NC_999999999.1	1616505	1617194	-	690	protein_coding	50S ribosomal protein L1 && PF00687:Ribosomal protein L1p/L10e family	-
H0506_RS02475	1801.28	1796.94	1719.84	1887.06	4472.97	4395.54	4810.33	4213.04	4351.34	4202.41	4046.75	4804.86	H0506_RS02475	NC_999999999.1	464710	465156	+	447	protein_coding	F0F1 ATP synthase subunit epsilon && PF00401:ATP synthase, Delta/Epsilon chain, long alpha-helix domain|PF02823:ATP synthase, Delta/Epsilon chain, beta-sandwich domain	-
H0506_RS08215	2443.75	2189.84	2434.17	2707.25	5469.34	5752.18	5521.23	5134.6	3113.15	3065.89	2979.36	3294.19	trxA	NC_999999999.1	1596521	1596835	-	315	protein_coding	thioredoxin && PF00085:Thioredoxin	-
H0506_RS05270	2331.85	2268.54	2120.26	2606.75	3761.74	3738.75	3762.99	3783.48	4899.4	4788.79	4521.59	5387.83	H0506_RS05270	NC_999999999.1	999824	1002508	-	2685	protein_coding	cation-translocating P-type ATPase && PF00690:Cation transporter/ATPase, N-terminus|PF00689:Cation transporting ATPase, C-terminus|PF00702:haloacid dehalogenase-like hydrolase|PF00122:E1-E2 ATPase	E1-E2_ATPase
H0506_RS08755	5301.52	5290.09	4863.16	5751.32	3378.94	3303.22	3578.4	3255.2	994.633	921.246	974.729	1087.93	secY	NC_999999999.1	1691544	1692839	-	1296	protein_coding	preprotein translocase subunit SecY && PF00344:SecY translocase	-
H0506_RS00605	4798.58	4748.51	4642.44	5004.79	1798.83	1785.71	1786.89	1823.9	1805.3	1842.11	1832.45	1741.32	rpsI	NC_999999999.1	104127	104519	+	393	protein_coding	30S ribosomal protein S9 && PF00380:Ribosomal protein S9/S16	-
H0506_RS00505	4410.29	4166.33	4578.48	4486.05	2989.75	3117.77	2944.72	2906.78	1470.33	1412.07	1507.41	1491.51	rpsB	NC_999999999.1	83892	84659	+	768	protein_coding	30S ribosomal protein S2 && PF00318:Ribosomal protein S2	-
H0506_RS03635	1249.88	1297.94	1376.54	1075.15	2429.27	2557.56	1764.56	2965.7	5731.78	6508.1	7237.78	3449.46	H0506_RS03635	NC_999999999.1	685446	686414	+	969	protein_coding	ROK family glucokinase && PF00480:ROK family	ROK
H0506_RS07015	4112.76	3341.34	4241	4755.93	2779.21	2813.36	3024.15	2500.13	1692.59	1566.51	1488.9	2022.36	rpsP	NC_999999999.1	1354708	1354980	-	273	protein_coding	30S ribosomal protein S16 && PF00886:Ribosomal protein S16	-
H0506_RS08810	4976.19	5691.83	5903.44	3333.3	3308.54	3197.77	3504.43	3223.41	741.044	700.896	828.415	693.819	rpsQ	NC_999999999.1	1697315	1697575	-	261	protein_coding	30S ribosomal protein S17 && PF00366:Ribosomal protein S17	-
H0506_RS04815	629.938	618.759	572.516	698.538	4013.87	3962.71	4043.83	4035.08	5541.1	5144.29	5256.49	6222.53	glgP	NC_999999999.1	916900	919164	-	2265	protein_coding	glycogen/starch/alpha-glucan family phosphorylase && PF00343:Carbohydrate phosphorylase	-
H0506_RS04130	3752.18	3783.31	4917.86	2555.37	1572.02	1718.89	1756.56	1240.61	2440.44	2621.43	2420.33	2279.56	H0506_RS04130	NC_999999999.1	777911	778111	+	201	protein_coding	cold-shock protein && PF00313:'Cold-shock' DNA-binding domain	CSD
H0506_RS02690	4363.2	4121.66	4999.44	3968.49	2492.16	2575.89	2477.78	2422.81	1022.58	1037.66	1164.98	865.09	rplL	NC_999999999.1	505665	506033	+	369	protein_coding	50S ribosomal protein L7/L12 && PF16320:Ribosomal protein L7/L12 dimerisation domain|PF00542:Ribosomal protein L7/L12 C-terminal domain	-
H0506_RS07995	4495.32	3875.8	5195.72	4414.44	2318.5	2385.15	2439.95	2130.4	948.508	936.27	998.97	910.282	rpsF	NC_999999999.1	1553428	1553718	-	291	protein_coding	30S ribosomal protein S6 && PF01250:Ribosomal protein S6	-
H0506_RS08815	4316.7	5187.82	5112.16	2650.13	4220.77	4043.89	4422.04	4196.38	617.328	564.088	779.28	508.614	rpmC	NC_999999999.1	1697603	1697809	-	207	protein_coding	50S ribosomal protein L29 && PF00831:Ribosomal L29 protein	-
H0506_RS08825	4383.41	5029.88	5160.26	2960.1	3119.54	2826.15	3398.04	3134.42	705.017	710.447	810.896	593.706	rpsC	NC_999999999.1	1698236	1698889	-	654	protein_coding	30S ribosomal protein S3 && PF07650:KH domain|PF00189:Ribosomal protein S3, C-terminal domain	-
H0506_RS00035	3195.56	3106.74	2933.53	3546.4	2880.92	3096.57	2634.02	2912.17	3310.2	3202.96	3346.38	3381.26	H0506_RS00035	NC_999999999.1	8553	8828	+	276	protein_coding	RNA-binding S4 domain-containing protein && PF01479:S4 domain	S4
H0506_RS06255	2117.82	1974.9	2173.79	2204.78	1802.73	1786.7	2078.53	1542.97	6122.32	5863.7	5892.1	6611.17	H0506_RS06255	NC_999999999.1	1202161	1202505	-	345	protein_coding	hypothetical protein && -	-
H0506_RS05185	4174.38	3972.66	4091.77	4458.72	3217.19	3414.79	2667.37	3569.42	1352.94	1374.86	1393.33	1290.63	rpmI	NC_999999999.1	985822	986022	-	201	protein_coding	50S ribosomal protein L35 && PF01632:Ribosomal protein L35	-
H0506_RS08100	3010.63	2902.52	2787.22	3342.17	2159.84	2128.31	2262	2089.2	3063	2876.44	2846.99	3465.57	glnA	NC_999999999.1	1575336	1576679	-	1344	protein_coding	type I glutamate--ammonia ligase && PF00120:Glutamine synthetase, catalytic domain|PF03951:Glutamine synthetase, beta-Grasp domain	-
H0506_RS02445	1584.31	1593.72	1391.92	1767.29	4059.44	4037.57	4464.2	3676.54	3373.76	3262.06	2852.51	4006.7	atpB	NC_999999999.1	459035	459742	+	708	protein_coding	F0F1 ATP synthase subunit A && PF00119:ATP synthase A chain	-
H0506_RS01860	1319.63	1188.22	1267.69	1502.98	2121.01	2187.68	2166.58	2008.78	6835.44	6590.74	6454.2	7461.38	H0506_RS01860	NC_999999999.1	346315	346905	+	591	protein_coding	ATP-dependent Clp protease proteolytic subunit && PF00574:Clp protease	-
H0506_RS03630	1134.32	1195.71	1157.17	1050.08	2398.64	2382.26	2456.88	2356.79	5335.5	5565.67	6170.5	4270.32	H0506_RS03630	NC_999999999.1	685247	685453	+	207	protein_coding	YqgQ family protein && PF06014:Bacterial protein of unknown function (DUF910)	-
H0506_RS02490	2326.42	1980.87	2465.59	2532.81	3027.47	3127.53	3198.96	2755.92	2160.65	2048.03	2060.26	2373.65	tpiA	NC_999999999.1	468371	469129	+	759	protein_coding	triose-phosphate isomerase && PF00121:Triosephosphate isomerase	-
H0506_RS09735	693.125	682.338	655.996	741.042	1276.53	1302.33	1241.3	1285.96	8673.82	8355.15	7966.29	9700.03	H0506_RS09735	NC_999999999.1	1440871	1441442	+	572	protein_coding	IS30 family transposase && -	-
H0506_RS07990	4028.01	3554.47	4633.2	3896.37	2432.12	2503.05	2588.36	2204.95	820.122	779.942	841.405	839.019	H0506_RS07990	NC_999999999.1	1552898	1553416	-	519	protein_coding	single-stranded DNA-binding protein && PF00436:Single-strand binding protein family	-
H0506_RS05320	2301.38	2209.27	2067.93	2626.94	2266.01	2147.09	2472.26	2178.68	4499.25	4165.22	4159.77	5172.76	H0506_RS05320	NC_999999999.1	1011007	1011840	+	834	protein_coding	transporter substrate-binding domain-containing protein && PF00497:Bacterial extracellular solute-binding proteins, family 3	-
H0506_RS04820	532.599	509.451	492.113	596.233	3512.78	3491.14	3523.85	3523.36	5040.55	4909.05	4748.82	5463.77	malQ	NC_999999999.1	919166	920665	-	1500	protein_coding	4-alpha-glucanotransferase && PF02446:4-alpha-glucanotransferase	-
H0506_RS02420	2342.25	2140.03	2352.07	2534.66	2345.51	2495.86	2281.65	2259.03	3165.02	2935.85	3196.34	3362.87	H0506_RS02420	NC_999999999.1	454082	454285	+	204	protein_coding	hypothetical protein && -	-
H0506_RS01135	2192.92	2045.69	2039.65	2493.42	2629.03	2671.57	2655.9	2559.63	2343	2198.38	2255.8	2574.83	H0506_RS01135	NC_999999999.1	201117	202466	+	1350	protein_coding	glucose-6-phosphate isomerase && PF00342:Phosphoglucose isomerase	-
H0506_RS05315	2200.89	2087.54	2095.08	2420.05	1722.45	1722.82	1715.57	1728.97	4374.44	4283.08	4030.67	4809.57	H0506_RS05315	NC_999999999.1	1010228	1010995	+	768	protein_coding	amino acid ABC transporter ATP-binding protein && PF07673:Protein of unknown function (DUF1602)|PF00005:ABC transporter	ABC_tran
H0506_RS08980	2736.56	2643.32	2697.53	2868.83	2856.73	2948.49	2917.41	2704.29	2940.28	2841.54	2777.7	3201.61	ruvX	NC_999999999.1	1726608	1727027	+	420	protein_coding	Holliday junction resolvase RuvX && PF03652:Holliday junction resolvase	-
H0506_RS05405	3873.71	3350.34	4666.15	3604.65	1582.99	1832.4	1590.4	1326.16	940.879	987.033	1013.91	821.692	rplS	NC_999999999.1	1025775	1026122	-	348	protein_coding	50S ribosomal protein L19 && PF01245:Ribosomal protein L19	-
H0506_RS05190	3515.92	3304.09	3598.89	3644.77	2941.03	3053.61	2869.31	2900.16	1191.74	1202.11	1144.61	1228.5	infC	NC_999999999.1	986061	986591	-	531	protein_coding	translation initiation factor IF-3 && PF05198:Translation initiation factor IF-3, N-terminal domain|PF00707:Translation initiation factor IF-3, C-terminal domain	-
H0506_RS08730	3743.85	4427.72	4080.43	2723.41	2812.07	2615.73	3144.9	2675.59	535.57	534.672	573.039	498.998	rpsK	NC_999999999.1	1689484	1689867	-	384	protein_coding	30S ribosomal protein S11 && PF00411:Ribosomal protein S11	-
H0506_RS05325	1871.91	1885.42	1781.95	1948.37	2354.13	2279.13	2475.98	2307.28	3895.52	3728.64	3521.28	4436.65	H0506_RS05325	NC_999999999.1	1011858	1012556	+	699	protein_coding	amino acid ABC transporter permease && PF00528:Binding-protein-dependent transport system inner membrane component	BPD_transp_1
H0506_RS09310	1671	1541.24	1593.81	1877.93	2362.2	2403.8	2172	2510.81	2128.46	2077.58	2200.08	2107.71	H0506_RS09310	NC_999999999.1	1785982	1787217	+	1236	protein_coding	trypsin-like peptidase domain-containing protein && PF13365:Trypsin-like peptidase domain|PF13180:PDZ domain	-
H0506_RS00040	2233.44	2142.51	2203.46	2354.35	3371.38	3383.63	3202.65	3527.86	2447.33	2415.63	2319.19	2607.17	H0506_RS00040	NC_999999999.1	8812	9183	+	372	protein_coding	septum formation initiator family protein && PF04977:Septum formation initiator	-
H0506_RS09205	4066.73	3635.87	4043.43	4520.91	3458.91	3731.22	3254.66	3390.83	816.006	755.65	743.114	949.255	H0506_RS09205	NC_999999999.1	1765451	1766005	-	555	protein_coding	LysM domain-containing protein && PF01476:LysM domain	LysM
H0506_RS08820	3456.61	4010.73	4020.42	2338.69	2399.41	2426.93	1985.65	2785.65	564.126	598.169	740.214	353.995	rplP	NC_999999999.1	1697819	1698232	-	414	protein_coding	50S ribosomal protein L16 && PF00252:Ribosomal protein L16p/L10e	-
H0506_RS02440	1566.1	1565.4	1637.94	1494.94	2144.59	2224.37	2109.82	2099.57	3589.33	3840.61	3826.31	3101.06	H0506_RS02440	NC_999999999.1	458803	459000	+	198	protein_coding	F0F1 ATP synthase subunit C && PF00137:ATP synthase subunit C	-
H0506_RS03640	2562.41	2624.99	2593.18	2469.06	1569.09	1561.04	1577.97	1568.26	3167.23	3178.22	3184.57	3138.89	typA	NC_999999999.1	686552	688399	+	1848	protein_coding	translational GTPase TypA && PF03144:Elongation factor Tu domain 2|PF00009:Elongation factor Tu GTP binding domain|PF00679:Elongation factor G C-terminus	GTP_EFTU
H0506_RS05330	1752.96	1813.13	1569.27	1876.48	2078.64	1998.83	2179.16	2057.92	3875.78	3696.4	3428.52	4502.43	H0506_RS05330	NC_999999999.1	1012568	1013218	+	651	protein_coding	amino acid ABC transporter permease && PF00528:Binding-protein-dependent transport system inner membrane component	BPD_transp_1
H0506_RS07115	4635.92	4383.24	4241.21	5283.3	1504.24	1541.8	1484.95	1485.97	700.524	642.264	686.039	773.27	H0506_RS07115	NC_999999999.1	1375006	1376592	-	1587	protein_coding	DEAD/DEAH box helicase && PF00271:Helicase conserved C-terminal domain|PF00270:DEAD/DEAH box helicase	DEAD
H0506_RS03645	2584.85	2790.07	2373.16	2591.32	1337.74	1291.53	1503.01	1218.69	3446.93	3560.73	3097.85	3682.21	H0506_RS03645	NC_999999999.1	688423	688695	+	273	protein_coding	DUF3165 family protein && PF11364:Protein of unknown function (DUF3165)	-
H0506_RS08210	1765.85	1580.06	1789.43	1928.07	2703.16	2757.44	2849.46	2502.59	2214.56	2153.33	2054.22	2436.13	H0506_RS08210	NC_999999999.1	1596030	1596461	-	432	protein_coding	CoA-binding protein && PF13380:CoA binding domain	-
H0506_RS09160	3312.81	2910.68	2950.85	4076.91	2018.76	2023.48	2087.04	1945.77	579.32	529.455	536.897	671.61	rpsD	NC_999999999.1	1754290	1754901	-	612	protein_coding	30S ribosomal protein S4 && PF01479:S4 domain|PF00163:Ribosomal protein S4/S9 N-terminal domain	S4
H0506_RS06520	3250.74	3109.44	3050.34	3592.43	1366.51	1368.98	1440.8	1289.75	2325.44	2258.87	1931.07	2786.38	H0506_RS06520	NC_999999999.1	1259813	1260190	+	378	protein_coding	GntR family transcriptional regulator && PF00392:Bacterial regulatory proteins, gntR family	GntR
H0506_RS08740	3358.12	3852.52	4051.74	2170.1	1739.73	1886.11	1443.89	1889.17	445.271	374.251	731.198	230.363	rpmJ	NC_999999999.1	1690278	1690394	-	117	protein_coding	50S ribosomal protein L36 && PF00444:Ribosomal protein L36	-
H0506_RS03680	1613.28	1634.37	1512.41	1693.05	2261.86	2195.83	2338.78	2250.96	2696.1	2556.4	2550	2981.91	H0506_RS03680	NC_999999999.1	695920	696489	+	570	protein_coding	cell division protein SepF && PF04472:Protein of unknown function (DUF552)	-
H0506_RS00975	3239.7	2616.54	3544.02	3558.53	780.579	870.964	781.455	689.319	1086.75	1034.32	1199.63	1026.31	rpsO	NC_999999999.1	169278	169547	+	270	protein_coding	30S ribosomal protein S15 && PF00312:Ribosomal protein S15	-
H0506_RS00875	2267.18	2013.29	2227.9	2560.35	1438.1	1446.69	1505.35	1362.28	1185.09	1179.94	1125.05	1250.28	tig	NC_999999999.1	150162	151445	+	1284	protein_coding	trigger factor && PF05698:Bacterial trigger factor protein (TF) C-terminus|PF05697:Bacterial trigger factor protein (TF)|PF00254:FKBP-type peptidyl-prolyl cis-trans isomerase	FKBP_C
H0506_RS00510	2705.64	2678.01	2786.27	2652.66	1828.46	1835.02	1848.59	1801.78	981.079	984.736	1005.79	952.706	tsf	NC_999999999.1	84770	85810	+	1041	protein_coding	translation elongation factor Ts && PF00889:Elongation factor TS	-
H0506_RS05800	1863.15	1721.51	1758.2	2109.75	1801.85	1776.15	1864.95	1764.43	1327.08	1230.9	1342.17	1408.18	H0506_RS05800	NC_999999999.1	1101423	1102856	-	1434	protein_coding	NADP-dependent glyceraldehyde-3-phosphate dehydrogenase && PF00171:Aldehyde dehydrogenase family	Aldedh
H0506_RS07925	1758.48	1614.03	1637.27	2024.14	2207.98	2228.85	2264.8	2130.3	2173.2	2018.95	2021.14	2479.5	efp	NC_999999999.1	1541943	1542503	-	561	protein_coding	elongation factor P && PF08207:Elongation factor P (EF-P) KOW-like domain|PF01132:Elongation factor P (EF-P) OB domain|PF09285:Elongation factor P, C-terminal	-
H0506_RS06350	1060.96	1028.32	996.573	1157.98	1446.66	1422.92	1464.89	1452.17	2101.86	1939.98	2091.92	2273.67	H0506_RS06350	NC_999999999.1	1222574	1224478	-	1905	protein_coding	PTS sugar transporter subunit IIA && PF13347:MFS/sugar transport protein|PF00358:phosphoenolpyruvate-dependent sugar phosphotransferase system, EIIA 1	-
H0506_RS04305	1360.37	1251.1	1332.26	1497.75	1380.51	1334.17	1431.78	1375.59	3379.33	3215.49	3224.71	3697.77	guaA	NC_999999999.1	816318	817880	-	1563	protein_coding	glutamine-hydrolyzing GMP synthase && PF00117:Glutamine amidotransferase class-I|PF00958:GMP synthase C terminal domain|PF02540:NAD synthase	GATase
H0506_RS03700	1773.94	1769.12	1638.65	1914.05	1676.33	1643.76	1717.89	1667.35	2352.2	2168.82	2372.99	2514.78	H0506_RS03700	NC_999999999.1	697794	698669	+	876	protein_coding	DivIVA domain-containing protein && PF05103:DivIVA protein	-
H0506_RS00050	2019.04	2032.95	1946.25	2077.92	2343.16	2405.57	2203.9	2420	2138.68	2124.08	2116.59	2175.36	H0506_RS00050	NC_999999999.1	9311	10603	+	1293	protein_coding	serine hydrolase && PF13354:Beta-lactamase enzyme family	-
H0506_RS02035	2022.82	2102.81	2432.41	1533.24	2023.05	2236.88	2081.26	1750.99	1476.08	1574.18	1746	1108.05	H0506_RS02035	NC_999999999.1	373972	374196	+	225	protein_coding	acyl carrier protein && PF00550:Phosphopantetheine attachment site	PP-binding
H0506_RS00960	1319.83	1249.44	1200.27	1509.76	1205.66	1253.87	1157.96	1205.15	4761.18	4659.58	4241	5382.96	def	NC_999999999.1	166505	167119	-	615	protein_coding	peptide deformylase && PF01327:Polypeptide deformylase	Pep_deformylase
H0506_RS07550	2094.4	1841.27	2155.98	2285.96	2174.28	2204.91	2152	2165.93	1272.61	1238.86	1248.19	1330.8	H0506_RS07550	NC_999999999.1	1456446	1457276	-	831	protein_coding	transporter substrate-binding domain-containing protein && PF00497:Bacterial extracellular solute-binding proteins, family 3	-
H0506_RS08975	2285.18	2106.5	2119.3	2629.72	1430.25	1516.78	1332.94	1441.01	2476.3	2456.32	2336.94	2635.63	H0506_RS08975	NC_999999999.1	1726342	1726608	+	267	protein_coding	IreB family regulatory phosphoprotein && PF06135:Bacterial protein of unknown function (DUF965)	-
H0506_RS08325	1678.31	1620.91	1581.99	1832.03	1975.67	2003.95	2053.11	1869.96	2275.69	2189.37	2181.1	2456.6	H0506_RS08325	NC_999999999.1	1618336	1618833	-	498	protein_coding	carbonic anhydrase && PF00484:Carbonic anhydrase	-
H0506_RS06940	949.33	788.982	930.448	1128.56	990.717	1009.45	1021.89	940.812	4226.53	4017.53	3843.5	4818.56	H0506_RS06940	NC_999999999.1	1340594	1340989	+	396	protein_coding	VOC family protein && PF00903:Glyoxalase/Bleomycin resistance protein/Dioxygenase superfamily	Glyoxalase
H0506_RS02785	1726.01	1668.19	1699.76	1810.08	2586.25	2485.3	2616.18	2657.28	1338.52	1320.31	1298.2	1397.06	H0506_RS02785	NC_999999999.1	525492	526808	+	1317	protein_coding	FAD-containing oxidoreductase && PF07992:Pyridine nucleotide-disulphide oxidoreductase|PF02852:Pyridine nucleotide-disulphide oxidoreductase, dimerisation domain	Pyr_redox_2
H0506_RS07985	2762.23	2093.69	3377.73	2815.25	984.288	1074.86	914.479	963.521	503.02	490.581	569.271	449.208	rpsR	NC_999999999.1	1552617	1552856	-	240	protein_coding	30S ribosomal protein S18 && PF01084:Ribosomal protein S18	-
H0506_RS01600	1935.05	1937.7	1975.74	1891.71	4187.3	4085.17	4386.66	4090.07	462.527	468.746	405.826	513.007	H0506_RS01600	NC_999999999.1	292009	292911	+	903	protein_coding	MetQ/NlpA family ABC transporter substrate-binding protein && PF03180:NLPA lipoprotein	-
H0506_RS06525	2293.26	2258.02	2166.61	2455.16	1324.09	1226.21	1554.25	1191.81	1754.14	1613.4	1467.45	2181.57	H0506_RS06525	NC_999999999.1	1260195	1260893	+	699	protein_coding	ABC transporter ATP-binding protein && PF00005:ABC transporter	ABC_tran
H0506_RS02210	1315.1	1274.87	1233.71	1436.73	2049.03	1999.05	2150.68	1997.37	2739.04	2806.21	2346.84	3064.07	H0506_RS02210	NC_999999999.1	407662	408165	-	504	protein_coding	DUF308 domain-containing protein && PF03729:Short repeat of unknown function (DUF308)	-
H0506_RS07265	976.452	941.125	907.139	1081.09	1680.85	1733.14	1566.84	1742.57	3127.67	2899.7	2990.71	3492.59	H0506_RS07265	NC_999999999.1	1406064	1406363	+	300	protein_coding	YbaB/EbfC family nucleoid-associated protein && PF02575:YbaB/EbfC DNA-binding family	-
H0506_RS02005	1818.57	1669.14	1900.74	1885.83	1507.5	1506.26	1520.46	1495.78	857.999	821.656	920.254	832.086	asnA	NC_999999999.1	368132	369124	+	993	protein_coding	aspartate--ammonia ligase && PF03590:Aspartate-ammonia ligase	-
H0506_RS03670	1338.7	1361.86	1342.08	1312.18	1527.6	1493.5	1529.89	1559.4	2195.43	2195.44	2202.43	2188.42	ftsZ	NC_999999999.1	693907	695229	+	1323	protein_coding	cell division protein FtsZ && PF00091:Tubulin/FtsZ family, GTPase domain|PF12327:FtsZ family, C-terminal domain	Tubulin
H0506_RS00880	1790.13	1657.09	1754.46	1958.84	1448.32	1521.43	1429.48	1394.05	1903.13	1834.92	1951.87	1922.59	rpoE	NC_999999999.1	151603	152184	+	582	protein_coding	DNA-directed RNA polymerase subunit delta && PF05066:HB1, ASXL, restriction endonuclease HTH domain	-
H0506_RS00200	2289.62	2098.01	2138.01	2632.83	2471.94	2587.42	2349.41	2478.98	831.861	780.817	765.212	949.555	H0506_RS00200	NC_999999999.1	26770	28080	+	1311	protein_coding	CHAP domain-containing protein && PF05257:CHAP domain	-
H0506_RS03675	1249.93	1261.23	1148.13	1340.43	1781.21	1726.67	1916.95	1700.02	2087.31	1934.01	1946.42	2381.49	H0506_RS03675	NC_999999999.1	695232	695915	+	684	protein_coding	YggS family pyridoxal phosphate-dependent enzyme && PF01168:Alanine racemase, N-terminal domain	Ala_racemase_N
H0506_RS06365	723.431	731.328	692.214	746.751	1531.38	1511.91	1582.77	1499.46	1913.84	1818.73	1928.51	1994.27	galT	NC_999999999.1	1226728	1228209	-	1482	protein_coding	UDP-glucose--hexose-1-phosphate uridylyltransferase && PF02744:Galactose-1-phosphate uridyl transferase, C-terminal domain|PF01087:Galactose-1-phosphate uridyl transferase, N-terminal domain	-
H0506_RS02225	1378.26	1311.8	1386.47	1436.5	1088.04	1142.39	980.857	1140.88	473.19	467.108	532.264	420.199	gdhA	NC_999999999.1	410508	411860	+	1353	protein_coding	NADP-specific glutamate dehydrogenase && PF00208:Glutamate/Leucine/Phenylalanine/Valine dehydrogenase|PF02812:Glu/Leu/Phe/Val dehydrogenase, dimerisation domain	-
H0506_RS08960	565.692	585.083	870.198	241.794	807.581	688.744	1081.9	652.095	4811.18	5701.79	7302.91	1428.84	ssrS	NC_999999999.1	1724305	1724500	-	196	protein_coding	6S RNA && -	-
H0506_RS05180	2520.59	2274.73	2435.76	2851.29	804.782	802.189	725.496	886.659	705.732	664.919	716.465	735.812	rplT	NC_999999999.1	985406	985765	-	360	protein_coding	50S ribosomal protein L20 && PF00453:Ribosomal protein L20	-
H0506_RS07625	2178.97	2095.71	1995.25	2445.94	1335.46	1339.12	1368.69	1298.57	552.808	524.818	541.388	592.217	H0506_RS07625	NC_999999999.1	1470667	1471530	-	864	protein_coding	aquaporin family protein && PF00230:Major intrinsic protein	-
H0506_RS03590	1479.47	1412.26	1325.9	1700.24	1541	1498.99	1617	1507.02	1044.55	974.259	920.298	1239.08	ppc	NC_999999999.1	675949	678771	+	2823	protein_coding	phosphoenolpyruvate carboxylase && PF00311:Phosphoenolpyruvate carboxylase	-
H0506_RS03480	1974.17	1890.07	1831.42	2201	1105.37	1124.88	1115.44	1075.79	1654.81	1617.14	1516.62	1830.68	H0506_RS03480	NC_999999999.1	655778	656725	-	948	protein_coding	glycoside hydrolase family 25 protein && PF01183:Glycosyl hydrolases family 25	-
H0506_RS08985	1608.8	1507.98	1520.51	1797.93	1297.81	1348.65	1298.19	1246.59	1774.57	1793.47	1712.23	1818.03	H0506_RS08985	NC_999999999.1	1727136	1727441	+	306	protein_coding	DUF1292 domain-containing protein && PF06949:Protein of unknown function (DUF1292)	-
H0506_RS02740	2238.86	2011.03	2243.63	2461.92	1393.04	1420.12	1446.37	1312.61	520.107	545.364	466.714	548.242	H0506_RS02740	NC_999999999.1	518277	519260	+	984	protein_coding	rhodanese-related sulfurtransferase && PF00581:Rhodanese-like domain|PF12368:Rhodanase C-terminal	Rhodanese
H0506_RS06265	650.55	618.616	620.821	712.212	874.708	931.374	771.948	920.804	3198.37	3309.66	3371.38	2914.06	H0506_RS06265	NC_999999999.1	1203214	1203897	-	684	protein_coding	response regulator transcription factor && PF00072:Response regulator receiver domain|PF00486:Transcriptional regulatory protein, C terminal	Trans_reg_C
H0506_RS01375	994.555	1009.09	1003.79	970.776	1172.7	1223.48	1088.11	1206.5	2394.23	2476.86	2437.66	2268.16	H0506_RS01375	NC_999999999.1	253716	254210	+	495	protein_coding	HD domain-containing protein && -	-
H0506_RS01285	743.949	709.083	706.725	816.038	1548.78	1591.7	1454.63	1600.02	1305.27	1274.49	1366.57	1274.73	pepC	NC_999999999.1	232944	234281	+	1338	protein_coding	aminopeptidase C && PF03051:Peptidase C1-like family	-
H0506_RS07875	1028.27	1057.45	1018.6	1008.75	1514.65	1467.56	1592.45	1483.94	1646.32	1566.6	1589.07	1783.28	H0506_RS07875	NC_999999999.1	1530238	1531269	-	1032	protein_coding	3-deoxy-7-phosphoheptulonate synthase && PF00793:DAHP synthetase I family	-
H0506_RS03295	2091.76	2026.75	2042.21	2206.31	3525.32	3593.48	3348.17	3634.3	59.346	53.1723	56.5947	68.271	H0506_RS03295	NC_999999999.1	618266	618814	-	549	protein_coding	carboxymuconolactone decarboxylase family protein && PF02627:Carboxymuconolactone decarboxylase family	CMD
H0506_RS01620	1716.22	1849.83	1771.02	1527.81	3045.35	2791.45	3496.82	2847.78	400.436	401.339	363.852	436.116	H0506_RS01620	NC_999999999.1	294338	295405	+	1068	protein_coding	methionine ABC transporter ATP-binding protein && PF09383:NIL domain|PF00005:ABC transporter|PF07673:Protein of unknown function (DUF1602)	ABC_tran
H0506_RS05540	627.499	607.657	715.03	559.81	1559.74	1685.16	1710.84	1283.22	3127.7	2899.79	3055.59	3427.72	H0506_RS05540	NC_999999999.1	1053496	1053696	-	201	protein_coding	hypothetical protein && -	-
H0506_RS01745	584.417	588.696	596.112	568.441	915.636	892.025	993.71	861.174	1677.91	1620.77	1588.91	1824.06	H0506_RS01745	NC_999999999.1	323432	324424	-	993	protein_coding	PTS sugar transporter subunit IIB && PF03830:PTS system sorbose subfamily IIB component|PF03610:PTS system fructose IIA component	PTSIIB_sorb
H0506_RS08085	1524.76	1582.99	1405.04	1586.25	1016.21	1086.06	865.96	1096.6	1623.18	1733.38	1599.31	1536.86	H0506_RS08085	NC_999999999.1	1572593	1572823	+	231	protein_coding	DNA-dependent RNA polymerase subunit epsilon && PF07288:Protein of unknown function (DUF1447)	-
H0506_RS09570	1329.51	1506.35	1288.95	1193.25	1622.93	1609.51	1911.91	1347.37	1714.02	1571.07	1675.89	1895.1	H0506_RS09570	NC_999999999.1	697651	697794	+	144	protein_coding	DivIVA domain-containing protein && PF05103:DivIVA protein	-
H0506_RS01295	1531.77	1464.2	1394.44	1736.67	1554.04	1539.99	1578.26	1543.86	1536.02	1483.21	1390.23	1734.61	recU	NC_999999999.1	236721	237317	-	597	protein_coding	Holliday junction resolvase RecU && PF03838:Recombination protein U	-
H0506_RS00065	1318.59	1313.3	1314.65	1327.82	1552.09	1548.39	1509.05	1598.84	727.645	733.003	785.067	664.867	ftsH	NC_999999999.1	12508	14475	+	1968	protein_coding	ATP-dependent zinc metalloprotease FtsH && PF01434:Peptidase family M41|PF06480:FtsH Extracellular|PF00004:ATPase family associated with various cellular activities (AAA)	AAA
H0506_RS04800	1148.97	1021.15	1065.87	1359.89	1433.85	1379.45	1513.29	1408.81	1655.95	1529.36	1501.29	1937.21	H0506_RS04800	NC_999999999.1	914571	915560	-	990	protein_coding	lipoate--protein ligase && PF10437:Bacterial lipoate protein ligase C-terminus|PF03099:Biotin/lipoate A/B protein ligase family	BPL_LipA_LipB
H0506_RS01735	483.657	477.6	481.017	492.355	584.29	569.098	592.137	591.636	1486.93	1427.04	1524.68	1509.06	H0506_RS01735	NC_999999999.1	321611	322522	-	912	protein_coding	PTS system mannose/fructose/sorbose family transporter subunit IID && PF03613:PTS system mannose/fructose/sorbose family IID component	-
H0506_RS03690	1159.86	1202.16	1058.4	1219.01	1190.53	1165.87	1287.94	1117.77	1727.65	1624.18	1536.71	2022.07	H0506_RS03690	NC_999999999.1	696750	697550	+	801	protein_coding	YlmH/Sll1252 family protein && PF01479:S4 domain	S4
H0506_RS07920	1293.74	1245.69	1255.4	1380.13	1219.36	1221.76	1248.76	1187.56	1405.81	1202.59	1325.98	1688.85	H0506_RS07920	NC_999999999.1	1541483	1541872	-	390	protein_coding	Asp23/Gls24 family envelope stress response protein && PF03780:Asp23 family, cell envelope-related function	-
H0506_RS03685	1095.61	1104.94	975.094	1206.8	1098.78	1026.16	1241.09	1029.08	1667.37	1482.21	1455.04	2064.85	H0506_RS03685	NC_999999999.1	696493	696750	+	258	protein_coding	YggT family protein && PF02325:YGGT family	-
H0506_RS05710	1033.86	1070.4	1002.02	1029.17	1181.02	1189.24	1211.99	1141.84	1455.44	1502.17	1399.4	1464.75	H0506_RS05710	NC_999999999.1	1082194	1082787	-	594	protein_coding	dTDP-4-dehydrorhamnose 3%2C5-epimerase family protein && PF00908:dTDP-4-dehydrorhamnose 3,5-epimerase	-
H0506_RS01625	1832.6	1940.15	1814.75	1742.89	2566.82	2438.07	2755.47	2506.93	344.266	367.176	306.473	359.147	H0506_RS01625	NC_999999999.1	295405	296097	+	693	protein_coding	ABC transporter permease && PF00528:Binding-protein-dependent transport system inner membrane component	BPD_transp_1
H0506_RS03665	1048.17	1069.27	1054.65	1020.57	1208.22	1237.74	1171.66	1215.25	1739.46	1767.68	1795.53	1655.17	ftsA	NC_999999999.1	692502	693878	+	1377	protein_coding	cell division protein FtsA && PF02491:SHS2 domain inserted in FTSA|PF11983:Domain of unknown function (DUF3484)|PF14450:Cell division protein FtsA	-
H0506_RS02930	1415.84	1426.2	1463.55	1357.76	1098.34	1185.05	995.471	1114.5	1002.03	943.861	1073.28	988.959	yihA	NC_999999999.1	551542	552141	+	600	protein_coding	ribosome biogenesis GTP-binding protein YihA/YsxC && PF01926:50S ribosome-binding GTPase	-
H0506_RS07455	917.925	906.371	859.194	988.209	1698.9	1732.29	1701.37	1663.04	664.441	646.299	633.004	714.019	H0506_RS07455	NC_999999999.1	1438670	1439884	-	1215	protein_coding	pyridoxal phosphate-dependent aminotransferase && PF00155:Aminotransferase class I and II	Aminotran_1_2
H0506_RS01320	1339.14	1338.45	1289.38	1389.58	1265.65	1285.92	1223.98	1287.05	1199.97	1169.96	1147.79	1282.16	H0506_RS01320	NC_999999999.1	240052	241914	+	1863	protein_coding	cell division site-positioning protein MapZ family protein && -	-
H0506_RS06215	810.452	812.68	805.166	813.511	2479.72	2424.74	2687.23	2327.2	470.287	423.501	510.344	477.017	H0506_RS06215	NC_999999999.1	1191048	1191680	-	633	protein_coding	nitroreductase family protein && PF00881:Nitroreductase family	Nitroreductase
H0506_RS03960	1439.72	1425.36	1700.72	1193.08	565.194	643.719	507.019	544.845	2340.1	2239.66	2760.26	2020.37	rpsT	NC_999999999.1	751092	751328	-	237	protein_coding	30S ribosomal protein S20 && PF01649:Ribosomal protein S20	-
H0506_RS08585	1096.96	1067.75	1038.24	1184.9	1679.96	1823.12	1458.11	1758.65	1237.11	1250.88	1236.17	1224.28	H0506_RS08585	NC_999999999.1	1668654	1669019	-	366	protein_coding	Asp23/Gls24 family envelope stress response protein && PF03780:Asp23 family, cell envelope-related function	-
H0506_RS05705	988.118	992.646	995.622	976.087	1213.44	1251.66	1144.32	1244.33	1167.7	1136.62	1199.22	1167.26	rfbB	NC_999999999.1	1080718	1081764	-	1047	protein_coding	dTDP-glucose 4%2C6-dehydratase && PF16363:GDP-mannose 4,6 dehydratase	-
H0506_RS00375	970.902	862.228	941.682	1108.8	932.971	913.028	1085.07	800.819	1109.58	947.446	1015.52	1365.78	spx	NC_999999999.1	66930	67328	+	399	protein_coding	transcriptional regulator Spx && PF03960:ArsC family	-
H0506_RS08470	1351.8	1186.75	1433.05	1435.6	585.374	592.237	640.211	523.676	1916.97	1918.22	1739.73	2092.96	H0506_RS08470	NC_999999999.1	1641239	1641901	-	663	protein_coding	type II CAAX endopeptidase family protein && PF02517:CAAX protease self-immunity	-
H0506_RS08540	1393.74	1408.86	1324.83	1447.54	1144.53	1112.89	1166.81	1153.88	525.335	507.116	507.379	561.51	rpoC	NC_999999999.1	1650107	1653745	-	3639	protein_coding	DNA-directed RNA polymerase subunit beta' && PF04983:RNA polymerase Rpb1, domain 3|PF04998:RNA polymerase Rpb1, domain 5|PF04997:RNA polymerase Rpb1, domain 1|PF05000:RNA polymerase Rpb1, domain 4|PF00623:RNA polymerase Rpb1, domain 2	-
H0506_RS08090	1147.1	1190.57	1111.93	1138.79	1206.2	1171.47	1278.45	1168.69	1303.93	1252.31	1214.91	1444.56	H0506_RS08090	NC_999999999.1	1572828	1574510	+	1683	protein_coding	ribonuclease J && PF00753:Metallo-beta-lactamase superfamily|PF07521:RNA-metabolising metallo-beta-lactamase	Lactamase_B
H0506_RS06530	1381.2	1371.95	1380.48	1391.15	1014.9	946.181	1105.68	992.837	1189.83	1221.89	1043.48	1304.12	H0506_RS06530	NC_999999999.1	1260905	1261690	+	786	protein_coding	hypothetical protein && -	-
H0506_RS06495	1157.95	1093.73	1152.98	1227.13	1099.15	1111.49	1067	1118.94	1413.71	1445.68	1389.02	1406.45	rpoZ	NC_999999999.1	1255425	1255739	-	315	protein_coding	DNA-directed RNA polymerase subunit omega && PF01192:RNA polymerase Rpb6	-
H0506_RS03390	806.189	747.41	758.808	912.347	1021.09	1046.48	1050.52	966.266	1474.47	1363.39	1356.12	1703.89	H0506_RS03390	NC_999999999.1	638668	639102	+	435	protein_coding	YtxH domain-containing protein && PF12732:YtxH-like protein	-
H0506_RS08545	1552.61	1569.55	1493.24	1595.05	1109.4	1089.13	1151.43	1087.64	489.139	482.587	474.697	510.132	rpoB	NC_999999999.1	1653846	1657427	-	3582	protein_coding	DNA-directed RNA polymerase subunit beta && PF04563:RNA polymerase beta subunit|PF10385:RNA polymerase beta subunit external 1 domain|PF00562:RNA polymerase Rpb2, domain 6|PF04565:RNA polymerase Rpb2, domain 3|PF04560:RNA polymerase Rpb2, domain 7|PF04561:RNA polymerase Rpb2, domain 2	RNA_pol_Rpb2_6
H0506_RS08295	2977.82	2826.49	2809.21	3297.77	137.357	139.463	145.787	126.822	139.934	137.849	146.84	135.113	H0506_RS08295	NC_999999999.1	1611621	1612820	-	1200	protein_coding	argininosuccinate synthase && PF00764:Arginosuccinate synthase	-
H0506_RS02280	968.357	943.692	912.583	1048.8	2296.41	2307.39	2230.29	2351.56	1274.66	1217.83	1157.61	1448.53	H0506_RS02280	NC_999999999.1	421419	422867	+	1449	protein_coding	CHAP domain-containing protein && PF05257:CHAP domain	-
H0506_RS06370	512.451	487.066	504.438	545.849	1014.68	993.017	985.462	1065.57	1495.06	1422.89	1570.1	1492.19	H0506_RS06370	NC_999999999.1	1228229	1229395	-	1167	protein_coding	galactokinase && PF00288:GHMP kinases N terminal domain|PF10509:Galactokinase galactose-binding signature|PF08544:GHMP kinases C terminal	GHMP_kinases
H0506_RS07915	1199.04	1062.5	1101.89	1432.73	905.984	857.306	948.145	912.501	1260.77	1204.57	1159.46	1418.3	nusB	NC_999999999.1	1541056	1541490	-	435	protein_coding	transcription antitermination factor NusB && PF01029:NusB family	-
H0506_RS03485	1828.48	1741.29	1767.97	1976.17	903.134	917.502	926.146	865.754	850.47	744.759	828.328	978.323	H0506_RS03485	NC_999999999.1	656917	657306	-	390	protein_coding	hypothetical protein && -	-
H0506_RS01380	686.691	666.232	631.417	762.424	766.657	756.219	819.529	724.222	2109.58	2010.97	1931.96	2385.81	H0506_RS01380	NC_999999999.1	254244	254933	+	690	protein_coding	Bax inhibitor-1/YccA family protein && PF01027:Inhibitor of apoptosis-promoting Bax1	-
H0506_RS03185	642.036	611.462	630.559	684.088	721.808	774.819	677.215	713.391	1835.16	1773.73	1711.84	2019.92	ccpA	NC_999999999.1	596554	597555	+	1002	protein_coding	catabolite control protein A && PF00356:Bacterial regulatory proteins, lacI family|PF13377:Periplasmic binding protein-like domain	LacI
H0506_RS05615	1180.87	1095.2	1160.35	1287.06	1140.28	1169.87	1200.54	1050.43	1011.3	943.992	967.697	1122.21	H0506_RS05615	NC_999999999.1	1065437	1065955	-	519	protein_coding	adenine phosphoribosyltransferase && PF00156:Phosphoribosyl transferase domain	Pribosyltran
H0506_RS00370	739.628	780.511	796.767	641.606	1119.78	1157.3	1044.97	1157.07	766.675	784.339	826.924	688.761	recA	NC_999999999.1	65599	66753	+	1155	protein_coding	recombinase RecA && PF00154:recA bacterial DNA recombination protein	-
H0506_RS06360	536.559	534.253	532.433	542.99	933.129	997.514	865.919	935.955	1250.85	1225.54	1295.13	1231.87	galE	NC_999999999.1	1225697	1226698	-	1002	protein_coding	UDP-glucose 4-epimerase GalE && PF01370:NAD dependent epimerase/dehydratase family	Epimerase
H0506_RS02435	978.203	993.052	972.077	969.479	782.448	762.726	777.741	806.878	658.594	667.598	662.989	645.196	H0506_RS02435	NC_999999999.1	455975	458626	+	2652	protein_coding	valine--tRNA ligase && PF08264:Anticodon-binding domain of tRNA|PF00133:tRNA synthetases class I (I, L, M and V)|PF10458:Valyl tRNA synthetase tRNA binding arm	-
H0506_RS02025	1300.47	1391.89	1443.81	1065.72	1647.2	1461.67	2010.85	1469.09	459.267	482.052	481.394	414.355	H0506_RS02025	NC_999999999.1	372512	372946	+	435	protein_coding	MarR family transcriptional regulator && PF01047:MarR family	MarR
H0506_RS01925	382.202	349.798	423.062	373.746	769.402	714.092	907.695	686.419	2135.18	1989.53	1950.58	2465.43	raiA	NC_999999999.1	357119	357667	+	549	protein_coding	ribosome-associated translation inhibitor RaiA && PF02482:Sigma 54 modulation protein / S30EA ribosomal protein|PF16321:Sigma 54 modulation/S30EA ribosomal protein C terminus	-
H0506_RS07880	915.179	920.005	890.369	935.164	1005.28	1020.7	970.732	1024.4	1474.61	1457.86	1505.2	1460.75	secA	NC_999999999.1	1531293	1533842	-	2550	protein_coding	preprotein translocase subunit SecA && PF07516:SecA Wing and Scaffold domain|PF02810:SEC-C motif|PF01043:SecA preprotein cross-linking domain|PF07517:SecA DEAD-like domain	SEC-C
H0506_RS06375	1427.53	1291.98	1251.09	1739.53	955.869	1013.73	916.91	936.963	1205.36	1091.26	1095.25	1429.57	H0506_RS06375	NC_999999999.1	1229538	1230533	+	996	protein_coding	LacI family DNA-binding transcriptional regulator && PF00356:Bacterial regulatory proteins, lacI family|PF13377:Periplasmic binding protein-like domain	LacI
H0506_RS07450	1507.77	1360.88	1421.96	1740.46	727.913	738.751	727.078	717.91	469.234	414.104	479.773	513.824	codY	NC_999999999.1	1437625	1438410	-	786	protein_coding	GTP-sensing pleiotropic transcriptional regulator CodY && PF08222:CodY helix-turn-helix domain|PF06018:CodY GAF-like domain	CodY
H0506_RS01370	911.039	886.824	907.445	938.848	774.03	772.183	751.381	798.527	1874.97	1927.65	1848.4	1848.87	H0506_RS01370	NC_999999999.1	252877	253614	+	738	protein_coding	RNA methyltransferase && PF08032:RNA 2'-O ribose methyltransferase substrate binding|PF00588:SpoU rRNA Methylase family	SpoU_methylase
H0506_RS03905	1785.49	1877.31	1884.89	1594.29	3136.56	2937.09	3119.07	3353.5	168.371	191.056	149.162	164.895	metF	NC_999999999.1	740547	741422	+	876	protein_coding	methylenetetrahydrofolate reductase [NAD(P)H] && PF02219:Methylenetetrahydrofolate reductase	-
H0506_RS03930	1177.44	1120.67	1095.15	1316.5	823.795	822.064	819.786	829.535	855.436	814.953	863.727	887.629	H0506_RS03930	NC_999999999.1	745378	747048	+	1671	protein_coding	formate--tetrahydrofolate ligase && PF01268:Formate--tetrahydrofolate ligase	-
H0506_RS05200	1481.62	1445.15	1437.65	1562.07	1119.42	1171.67	1030.53	1156.07	687.457	656.424	712.749	693.197	H0506_RS05200	NC_999999999.1	987452	988081	-	630	protein_coding	LysM domain-containing protein && -	-
H0506_RS01030	703.66	738.782	720.89	651.307	1779.75	1765.28	1792.85	1781.1	1148.92	1182.22	1153.53	1111.02	sufD	NC_999999999.1	178232	179494	+	1263	protein_coding	Fe-S cluster assembly protein SufD && PF01458:Uncharacterized protein family (UPF0051)	-
H0506_RS03910	396.129	389.268	378.494	420.624	860.762	868.496	832.875	880.915	1397.52	1275.89	1472.47	1444.2	H0506_RS03910	NC_999999999.1	741562	743280	-	1719	protein_coding	phospho-sugar mutase && PF02878:Phosphoglucomutase/phosphomannomutase, alpha/beta/alpha domain I|PF00408:Phosphoglucomutase/phosphomannomutase, C-terminal domain|PF02880:Phosphoglucomutase/phosphomannomutase, alpha/beta/alpha domain III|PF02879:Phosphoglucomutase/phosphomannomutase, alpha/beta/alpha domain II	PGM_PMM_III
H0506_RS09460	1133.67	1211.55	1249.91	939.56	2459.66	2305.26	2515.88	2557.83	327.599	362.593	333.931	286.272	H0506_RS09460	NC_999999999.1	292972	294345	+	1374	protein_coding	M20/M25/M40 family metallo-hydrolase && PF07687:Peptidase dimerisation domain|PF01546:Peptidase family M20/M25/M40	Peptidase_M20
H0506_RS03900	1686.94	1753.67	1670.59	1636.55	2846.52	2665.9	3093.3	2780.36	160.685	161.527	132.983	187.544	metE	NC_999999999.1	738109	740358	+	2250	protein_coding	5-methyltetrahydropteroyltriglutamate--homocysteine S-methyltransferase && PF08267:Cobalamin-independent synthase, N-terminal domain|PF01717:Cobalamin-independent synthase, Catalytic domain	-
H0506_RS06500	1130.36	1068.86	1121.13	1201.07	901.105	926.083	923.385	853.849	1251	1184.65	1277.54	1290.8	gmk	NC_999999999.1	1255761	1256390	-	630	protein_coding	guanylate kinase && PF00625:Guanylate kinase	-
H0506_RS06880	1003.3	954.212	954.141	1101.54	851.59	824.739	906.604	823.427	1381.21	1330.4	1395.06	1418.18	ezrA	NC_999999999.1	1329927	1331651	-	1725	protein_coding	septation ring formation regulator EzrA && PF06160:Septation ring formation regulator, EzrA	-
H0506_RS05265	137.422	137.865	126.25	148.151	252.353	252.505	241.292	263.263	4566.44	4520.07	4223.75	4955.49	H0506_RS05265	NC_999999999.1	998969	999715	-	747	protein_coding	NADPH-dependent oxidoreductase && PF00881:Nitroreductase family	Nitroreductase
H0506_RS08560	1353.81	1276.85	1321.04	1463.54	759.706	747.164	808.414	723.541	389.865	345.277	366.959	457.359	ilvC	NC_999999999.1	1661696	1662718	-	1023	protein_coding	ketol-acid reductoisomerase && PF07991:Acetohydroxy acid isomeroreductase, NADPH-binding domain|PF01450:Acetohydroxy acid isomeroreductase, catalytic domain	-
H0506_RS02085	708.865	659.743	690.669	776.183	966.21	969.92	993.679	935.03	997.356	987.155	946.416	1058.5	H0506_RS02085	NC_999999999.1	382325	382807	-	483	protein_coding	S-ribosylhomocysteine lyase && PF02664:S-Ribosylhomocysteinase (LuxS)	-
H0506_RS00365	727.756	755.458	780.072	647.739	940.369	985.917	813.815	1021.37	734.925	803.227	793.024	608.523	H0506_RS00365	NC_999999999.1	64292	65563	+	1272	protein_coding	competence/damage-inducible protein A && PF00994:Probable molybdopterin binding domain|PF02464:Competence-damaged protein	-
H0506_RS03385	721.613	665.842	704.061	794.935	1471.42	1505.49	1582.87	1325.89	960.706	923.058	810.71	1148.35	H0506_RS03385	NC_999999999.1	638257	638655	+	399	protein_coding	DUF948 domain-containing protein && PF06103:Bacterial protein of unknown function (DUF948)	-
H0506_RS02925	1241.14	1243.58	1247.77	1232.08	883.594	926.373	790.951	933.46	660.976	719.678	701.74	561.51	clpX	NC_999999999.1	550306	551532	+	1227	protein_coding	ATP-dependent Clp protease ATP-binding subunit ClpX && PF10431:C-terminal, D2-small domain, of ClpB protein|PF07724:AAA domain (Cdc48 subfamily)|PF06689:ClpX C4-type zinc finger	-
H0506_RS04740	593.607	584.636	616.149	580.036	937.117	897.814	994.532	919.003	1709.88	1610	1641.83	1877.8	H0506_RS04740	NC_999999999.1	902547	902960	+	414	protein_coding	Spx/MgsR family RNA polymerase-binding regulatory protein && PF03960:ArsC family	-
H0506_RS07250	857.164	837.69	861.084	872.718	1152	1087.06	1218.35	1150.59	1412.31	1330.67	1282.93	1623.34	H0506_RS07250	NC_999999999.1	1402308	1402658	-	351	protein_coding	PBECR2 nuclease fold domain-containing protein && -	-
H0506_RS04000	854.151	847.637	890.712	824.103	712.07	718.566	720.781	696.862	1074.81	1047.97	1162.57	1013.88	H0506_RS04000	NC_999999999.1	755650	756714	+	1065	protein_coding	BMP family protein && PF02608:Basic membrane protein	-
H0506_RS01680	1323.92	1250.63	1231.57	1489.55	1130.68	1072.91	1213.93	1105.19	420.507	376.529	405.267	479.725	H0506_RS01680	NC_999999999.1	307803	308492	+	690	protein_coding	response regulator transcription factor && PF00486:Transcriptional regulatory protein, C terminal|PF00072:Response regulator receiver domain	Response_reg
H0506_RS04790	965.935	946.465	892.831	1058.51	1215.93	1205.29	1226.89	1215.61	646.151	615.96	605.855	716.638	H0506_RS04790	NC_999999999.1	910574	913114	+	2541	protein_coding	M1 family metallopeptidase && PF01433:Peptidase family M1|PF11838:ERAP1-like C-terminal domain	-
H0506_RS01740	352.834	338.584	382.897	337.022	598.389	598.171	595.866	601.132	1090.09	1054.73	1159.67	1055.88	H0506_RS01740	NC_999999999.1	322537	323364	-	828	protein_coding	PTS mannose/fructose/sorbose transporter subunit IIC && PF03609:PTS system sorbose-specific iic component	-
H0506_RS01045	695.506	719.095	698.908	668.517	1274.15	1259.1	1264.75	1298.6	1091.67	1088.6	1127.5	1058.91	sufB	NC_999999999.1	181281	182699	+	1419	protein_coding	Fe-S cluster assembly protein SufB && PF01458:Uncharacterized protein family (UPF0051)	-
H0506_RS01855	455.31	411.434	467.006	487.489	595.046	607.604	646.818	530.714	2066.06	1980.86	1836.93	2380.4	upp	NC_999999999.1	345548	346177	+	630	protein_coding	uracil phosphoribosyltransferase && PF14681:Uracil phosphoribosyltransferase	-
H0506_RS00060	1084.22	1095.81	1118.31	1038.55	1132.94	1198.76	1014.05	1185.99	621.938	646.014	719.561	500.24	hpt	NC_999999999.1	11950	12492	+	543	protein_coding	hypoxanthine phosphoribosyltransferase && PF00156:Phosphoribosyl transferase domain	Pribosyltran
H0506_RS02915	1282.11	1308.93	1368.57	1168.82	825.973	804.146	835.871	837.901	698.569	707.587	733.862	654.259	H0506_RS02915	NC_999999999.1	549610	550113	+	504	protein_coding	dihydrofolate reductase && PF00186:Dihydrofolate reductase	-
H0506_RS08580	896.27	909.121	842.088	937.602	954.274	966.928	959.409	936.485	1034.33	1014.18	1036.5	1052.33	H0506_RS08580	NC_999999999.1	1666987	1668654	-	1668	protein_coding	DAK2 domain-containing protein && PF13684:Dihydroxyacetone kinase family|PF02734:DAK2 domain	-
H0506_RS03290	1536.64	1533.41	1403.19	1673.32	2291.33	2202.29	2458.02	2213.69	52.8793	40.2012	56.7497	61.687	H0506_RS03290	NC_999999999.1	617162	618226	-	1065	protein_coding	acyl-CoA dehydrogenase family protein && PF02771:Acyl-CoA dehydrogenase, N-terminal domain	-
H0506_RS06885	548.99	559.031	567.913	520.025	654.613	671.486	593.56	698.792	1687.61	1779.69	1788.14	1494.99	gyrB	NC_999999999.1	1331748	1333700	-	1953	protein_coding	DNA topoisomerase (ATP-hydrolyzing) subunit B && PF00204:DNA gyrase B|PF02518:Histidine kinase-, DNA gyrase B-, and HSP90-like ATPase|PF00986:DNA gyrase B subunit, carboxyl terminus|PF01751:Toprim domain	DNA_gyraseB
H0506_RS02045	838.326	931.28	894.353	689.346	1214.93	1136.78	1316.99	1191.02	809.552	819.329	846.624	762.702	fabD	NC_999999999.1	375290	376210	+	921	protein_coding	ACP S-malonyltransferase && PF00698:Acyl transferase domain	Acyl_transf_1
H0506_RS01980	603.801	532.172	597.617	681.615	878.821	894.224	990.566	751.674	1460.51	1358.94	1302.41	1720.19	H0506_RS01980	NC_999999999.1	363579	364511	+	933	protein_coding	manganese-dependent inorganic pyrophosphatase && PF01368:DHH family|PF02833:DHHA2 domain	-
H0506_RS06190	723.178	618.382	712.534	838.617	1072.9	1138.77	1024.51	1055.42	1268.5	1222.37	1170.29	1412.85	H0506_RS06190	NC_999999999.1	1186358	1186960	-	603	protein_coding	nitroreductase family protein && PF00881:Nitroreductase family	Nitroreductase
H0506_RS07010	1367.97	1086.93	1523.06	1493.91	416.888	415.891	486.842	347.93	561.73	556.867	502.543	625.779	H0506_RS07010	NC_999999999.1	1354448	1354696	-	249	protein_coding	KH domain-containing protein && PF13083:KH domain	-
H0506_RS01345	1187.38	1156.58	1133.46	1272.09	921.503	922.588	948	893.92	949.452	925.31	862.441	1060.61	mltG	NC_999999999.1	248000	249976	+	1977	protein_coding	endolytic transglycosylase MltG && PF02618:YceG-like family	-
H0506_RS03735	657.648	636.549	612.59	723.804	1495.39	1580.09	1355.9	1550.18	673.093	647.468	663.518	708.292	yghU	NC_999999999.1	706599	707387	-	789	protein_coding	glutathione-dependent disulfide-bond oxidoreductase && PF13410:Glutathione S-transferase, C-terminal domain	-
H0506_RS05025	190.613	183.669	186.993	201.177	641.126	605.363	770.181	547.834	2261.3	2181.52	2155.57	2446.79	H0506_RS05025	NC_999999999.1	959089	959367	-	279	protein_coding	hypothetical protein && -	-
H0506_RS03570	726.438	677.981	703.285	798.047	1116.63	1115.25	1129.56	1105.08	624.532	555.039	674.472	644.085	H0506_RS03570	NC_999999999.1	673331	673891	+	561	protein_coding	LemA family protein && PF04011:LemA family	-
H0506_RS02860	1169.79	1249.34	1118.19	1141.86	874.355	872.96	866.772	883.331	564.45	559.913	615.845	517.593	H0506_RS02860	NC_999999999.1	540022	540200	+	179	protein_coding	MazG-like protein && -	-
H0506_RS01990	867.405	769.558	924.847	907.81	930.267	922.306	1025.85	842.645	800.533	726.145	784.294	891.16	H0506_RS01990	NC_999999999.1	365254	365787	-	534	protein_coding	DUF402 domain-containing protein && PF04167:Protein of unknown function (DUF402)	-
H0506_RS04140	532.208	510.513	497.964	588.147	789.007	750.517	828.702	787.802	1715.69	1581.82	1520.61	2044.64	H0506_RS04140	NC_999999999.1	779738	781918	-	2181	protein_coding	heavy metal translocating P-type ATPase && PF00122:E1-E2 ATPase|PF00702:haloacid dehalogenase-like hydrolase	E1-E2_ATPase
H0506_RS01305	1197.58	1103.34	1187.07	1302.32	751.197	838.54	705.782	709.268	743.849	693.994	812.901	724.651	gpsB	NC_999999999.1	238018	238350	+	333	protein_coding	cell division regulator GpsB && PF05103:DivIVA protein	-
H0506_RS02430	993.265	1022.05	1033.77	923.968	566.947	557.947	517.441	625.452	451.13	441.726	476.572	435.092	H0506_RS02430	NC_999999999.1	455403	455945	+	543	protein_coding	GNAT family protein && PF13302:Acetyltransferase (GNAT) domain	-
H0506_RS01350	1123.58	1069.7	1017.83	1283.22	637.435	632.363	649.769	630.174	1022.78	1013.34	982.545	1072.45	greA	NC_999999999.1	250060	250542	+	483	protein_coding	transcription elongation factor GreA && PF03449:Transcription elongation factor, N-terminal|PF01272:Transcription elongation factor, GreA/GreB, C-term	-
H0506_RS07380	772.898	808.064	772.973	737.657	1029.75	951.752	1226.97	910.536	1185.58	1051.08	1133.66	1371.99	yhbY	NC_999999999.1	1425968	1426285	-	318	protein_coding	ribosome assembly RNA-binding protein YhbY && PF01985:CRS1 / YhbY (CRM) domain	-
H0506_RS01035	577.052	610.49	595.015	525.649	1267.74	1226.57	1272.38	1304.28	940.356	1011.33	958.255	851.486	H0506_RS01035	NC_999999999.1	179548	180780	+	1233	protein_coding	cysteine desulfurase && PF00266:Aminotransferase class-V	Aminotran_5
H0506_RS05220	767.242	634.371	818.992	848.362	673.599	673.853	709.377	637.566	2069.6	1872.86	2011.41	2324.53	lepB	NC_999999999.1	990297	990854	-	558	protein_coding	signal peptidase I && -	-
H0506_RS06155	315.716	300.809	322.561	323.778	599.942	552.565	626.2	621.062	1630.39	1536.32	1928.06	1426.8	msrB	NC_999999999.1	1178330	1179280	-	951	protein_coding	peptide-methionine (R)-S-oxide reductase MsrB && PF01625:Peptide methionine sulfoxide reductase|PF01641:SelR domain	PMSR
H0506_RS01290	957.787	946.786	886.969	1039.61	974.212	972.479	979.453	970.704	974.378	935.691	884.477	1102.97	pbp1a	NC_999999999.1	234391	236721	-	2331	protein_coding	penicillin-binding protein PBP1A && PF00912:Transglycosylase|PF00905:Penicillin binding protein transpeptidase domain	-
H0506_RS00595	670.726	698.179	659.161	654.838	1557.18	1610.59	1487.92	1573.04	666.827	641.584	751.622	607.275	H0506_RS00595	NC_999999999.1	102488	103444	+	957	protein_coding	2-dehydropantoate 2-reductase && PF02558:Ketopantoate reductase PanE/ApbA|PF08546:Ketopantoate reductase PanE/ApbA C terminal	-
H0506_RS08185	664.246	649.386	657.653	685.7	614.299	626.295	578.915	637.687	1665.61	1704.79	1568.91	1723.12	rsgA	NC_999999999.1	1592501	1593373	-	873	protein_coding	ribosome small subunit-dependent GTPase A && PF16745:RsgA N-terminal domain|PF03193:Protein of unknown function, DUF258	-
H0506_RS07900	921.963	881.5	881.042	1003.35	528.361	535.551	540.353	509.181	456.036	467.086	406.602	494.421	H0506_RS07900	NC_999999999.1	1536460	1538361	-	1902	protein_coding	sucrose-specific PTS transporter subunit IIBC && PF02378:Phosphotransferase system, EIIC|PF00358:phosphoenolpyruvate-dependent sugar phosphotransferase system, EIIA 1|PF00367:phosphotransferase system, EIIB	-
H0506_RS01165	973.467	998.494	962.359	959.549	808.996	778.205	845.329	803.454	729.455	699.626	704.117	784.622	H0506_RS01165	NC_999999999.1	206869	208731	+	1863	protein_coding	proline--tRNA ligase && PF00587:tRNA synthetase class II core domain (G, H, P, S and T)|PF03129:Anticodon binding domain|PF04073:Aminoacyl-tRNA editing domain	tRNA-synt_2b
H0506_RS02050	822.806	900.258	853.136	715.024	852.654	837.814	878.025	842.122	761.412	753.95	803.761	726.525	fabG	NC_999999999.1	376223	376957	+	735	protein_coding	3-oxoacyl-[acyl-carrier-protein] reductase && PF00106:short chain dehydrogenase	adh_short
H0506_RS02065	804.039	807.58	841.961	762.575	920.236	825.497	1020.44	914.767	733.549	658.98	795.295	746.373	fabZ	NC_999999999.1	378740	379165	+	426	protein_coding	3-hydroxyacyl-ACP dehydratase FabZ && PF07977:FabA-like domain	-
H0506_RS02040	780.195	860.087	864.375	616.122	793.022	795.079	713.063	870.922	750.634	802.315	830.097	619.492	fabK	NC_999999999.1	374302	375267	+	966	protein_coding	enoyl-[acyl-carrier-protein] reductase FabK && PF03060:Nitronate monooxygenase	NPD
H0506_RS08935	155.916	169.709	155.015	143.024	1629.35	1661.35	1539.29	1687.42	343.751	350.539	348.889	331.826	H0506_RS08935	NC_999999999.1	1719892	1721433	+	1542	protein_coding	ABC transporter ATP-binding protein && PF00664:ABC transporter transmembrane region|PF00005:ABC transporter	ABC_tran
H0506_RS00850	472.466	450.099	458.682	508.618	606.554	618.221	569.451	631.989	1672.97	1688.34	1715.71	1614.87	H0506_RS00850	NC_999999999.1	145913	147103	+	1191	protein_coding	cyclopropane-fatty-acyl-phospholipid synthase family protein && PF02353:Mycolic acid cyclopropane synthetase	-
H0506_RS01655	724.264	717.704	724.427	730.66	1096.04	1098.59	1083.51	1106.03	687.861	679.709	677.939	705.934	tkt	NC_999999999.1	301731	303707	+	1977	protein_coding	transketolase && PF02779:Transketolase, pyrimidine binding domain|PF00456:Transketolase, thiamine diphosphate binding domain|PF02780:Transketolase, C-terminal domain	-
H0506_RS01025	532.524	563.975	562.804	470.794	1184.58	1243.61	1106.56	1203.56	1028.3	1129.55	1078.13	877.222	sufC	NC_999999999.1	177425	178195	+	771	protein_coding	Fe-S cluster assembly ATPase SufC && PF00005:ABC transporter	ABC_tran
H0506_RS04710	1028.5	897.028	1024.06	1164.4	814.169	809.427	911.043	722.038	559.656	491.441	550.3	637.228	tpx	NC_999999999.1	897774	898268	+	495	protein_coding	thiol peroxidase && PF08534:Redoxin	-
H0506_RS01330	855.596	834.042	794.094	938.651	727.648	731.611	770.923	680.411	862.311	749.807	935.539	901.587	H0506_RS01330	NC_999999999.1	245276	245992	+	717	protein_coding	hypothetical protein && -	-
H0506_RS02030	1064.53	1122.89	1203.58	867.128	779.212	757.23	725.928	854.479	299.773	322.835	341.647	234.837	H0506_RS02030	NC_999999999.1	372946	373908	+	963	protein_coding	ketoacyl-ACP synthase III && PF08541:3-Oxoacyl-[acyl-carrier-protein (ACP)] synthase III C terminal|PF08545:3-Oxoacyl-[acyl-carrier-protein (ACP)] synthase III	-
H0506_RS07565	812.555	815.078	818.917	803.67	844.312	816.943	863.665	852.328	594.517	592.888	605.453	585.21	pflB	NC_999999999.1	1459649	1461958	+	2310	protein_coding	formate C-acetyltransferase && PF02901:Pyruvate formate lyase-like|PF01228:Glycine radical	-
H0506_RS06225	535.303	535.872	542.406	527.63	1543.32	1542.12	1456.03	1631.81	269.287	249.9	326.664	231.298	H0506_RS06225	NC_999999999.1	1192525	1193367	-	843	protein_coding	aldo/keto reductase && PF00248:Aldo/keto reductase family	Aldo_ket_red
H0506_RS05365	722.656	656.265	708.561	803.141	1685.14	1655.89	1738.69	1660.84	764.912	731.012	685.132	878.593	metK	NC_999999999.1	1018672	1019865	-	1194	protein_coding	methionine adenosyltransferase && PF02772:S-adenosylmethionine synthetase, central domain|PF00438:S-adenosylmethionine synthetase, N-terminal domain|PF02773:S-adenosylmethionine synthetase, C-terminal domain	-
H0506_RS02425	872.385	894.406	884.615	838.134	522.312	528.548	521.165	517.221	407.528	440.778	405.93	375.876	H0506_RS02425	NC_999999999.1	454729	455398	+	670	protein_coding	flavin reductase family protein && -	-
H0506_RS08930	137.668	144.486	118.931	149.588	1827.3	1814.04	1812.46	1855.4	273.38	260.697	269.916	289.528	H0506_RS08930	NC_999999999.1	1718700	1719899	+	1200	protein_coding	radical SAM protein && PF04055:Radical SAM superfamily|PF13353:4Fe-4S single cluster domain	Radical_SAM
H0506_RS02125	399.448	361.826	398.386	438.131	910.484	915.731	920.255	895.466	1179.04	1161.12	1078.06	1297.95	gorA	NC_999999999.1	391245	392597	+	1353	protein_coding	glutathione-disulfide reductase && PF02852:Pyridine nucleotide-disulphide oxidoreductase, dimerisation domain|PF07992:Pyridine nucleotide-disulphide oxidoreductase	Pyr_redox_2
H0506_RS01040	555.436	560.415	569.683	536.209	1222.7	1227.15	1196.76	1244.18	814.043	822.061	863.965	756.102	H0506_RS01040	NC_999999999.1	180767	181201	+	435	protein_coding	SUF system NifU family Fe-S cluster assembly protein && PF01592:NifU-like N terminal domain	-
H0506_RS03175	828.016	847.536	829.22	807.292	429.669	463.15	392.047	433.812	716.332	689.91	771.005	688.08	H0506_RS03175	NC_999999999.1	594686	595051	+	366	protein_coding	S1 RNA-binding domain-containing protein && PF00575:S1 RNA binding domain	S1
H0506_RS03810	747.555	774.298	690.996	777.372	768.192	747.561	791.509	765.506	810.775	808.96	745.259	878.106	dltD	NC_999999999.1	721743	723011	+	1269	protein_coding	D-alanyl-lipoteichoic acid biosynthesis protein DltD && PF04918:DltD central region|PF04914:DltD C-terminal region|PF04915:DltD N-terminal region	-
H0506_RS08180	586.008	583.445	555.608	618.97	512.726	551.967	455.164	531.047	1436.69	1480.96	1500.64	1328.48	rpe	NC_999999999.1	1591834	1592493	-	660	protein_coding	ribulose-phosphate 3-epimerase && PF00834:Ribulose-phosphate 3 epimerase family	-
H0506_RS07530	494.108	523.586	541.344	417.395	1201.6	1174.67	1285.14	1144.99	806.2	799.147	861.061	758.391	trxB	NC_999999999.1	1453138	1454091	-	954	protein_coding	thioredoxin-disulfide reductase && PF07992:Pyridine nucleotide-disulphide oxidoreductase	Pyr_redox_2
H0506_RS01445	403.207	406.369	402.835	400.418	502.441	490.326	536.948	480.048	1849.53	1824.14	1797.47	1927	H0506_RS01445	NC_999999999.1	263473	264198	+	726	protein_coding	pseudouridine synthase && PF01479:S4 domain|PF00849:RNA pseudouridylate synthase	S4
H0506_RS01800	1200.27	1260.55	1232.06	1108.2	877.253	881.192	838.878	911.69	375.259	394.444	394.964	336.37	infB	NC_999999999.1	332980	335811	+	2832	protein_coding	translation initiation factor IF-2 && PF04760:Translation initiation factor IF-2, N-terminal region|PF11987:Translation-initiation factor 2|PF00009:Elongation factor Tu GTP binding domain	GTP_EFTU
H0506_RS03170	713.891	730.885	706.651	704.137	872.259	895.919	817.618	903.241	634.419	654.234	680.331	568.693	H0506_RS03170	NC_999999999.1	593278	594684	+	1407	protein_coding	Cof-type HAD-IIB family hydrolase && PF08282:haloacid dehalogenase-like hydrolase|PF00160:Cyclophilin type peptidyl-prolyl cis-trans isomerase/CLD	Pro_isomerase
H0506_RS02055	737.307	790.45	757.755	663.718	777.415	757.139	769.617	805.489	659.495	649.885	709.026	619.573	fabF	NC_999999999.1	377019	378251	+	1233	protein_coding	beta-ketoacyl-ACP synthase II && PF02801:Beta-ketoacyl synthase, C-terminal domain|PF00109:Beta-ketoacyl synthase, N-terminal domain	ketoacyl-synt
H0506_RS04470	723.213	718.973	674.781	775.886	615.555	603.996	620.452	622.217	993.103	954.808	1011.45	1013.06	budA	NC_999999999.1	848847	849566	+	720	protein_coding	acetolactate decarboxylase && PF03306:Alpha-acetolactate decarboxylase	-
H0506_RS01335	715.953	726.052	659.611	762.198	717.85	720.304	749.393	683.852	823.191	743.517	812.494	913.562	murC	NC_999999999.1	246019	247347	+	1329	protein_coding	UDP-N-acetylmuramate--L-alanine ligase && PF01225:Mur ligase family, catalytic domain|PF08245:Mur ligase middle domain|PF02875:Mur ligase family, glutamate ligase domain	-
H0506_RS05715	527.899	536.683	495.589	551.425	720.595	767.324	645.909	748.553	1092.69	1162.07	1070.91	1045.09	rfbA	NC_999999999.1	1082787	1083656	-	870	protein_coding	glucose-1-phosphate thymidylyltransferase RfbA && PF00483:Nucleotidyl transferase	-
H0506_RS07540	589.618	583.104	582.217	603.532	990.995	971.84	1034.61	966.532	1090.9	1056.1	1073.21	1143.4	H0506_RS07540	NC_999999999.1	1454563	1455306	-	744	protein_coding	amino acid ABC transporter ATP-binding protein && PF00005:ABC transporter|PF07673:Protein of unknown function (DUF1602)	ABC_tran
H0506_RS08885	705.339	673.16	705.715	737.143	670.961	670.757	622.93	719.197	693.401	691.597	754.139	634.467	H0506_RS08885	NC_999999999.1	1706749	1708041	-	1293	protein_coding	adenylosuccinate synthase && PF00709:Adenylosuccinate synthetase	-
H0506_RS01425	369.606	406.867	349.489	352.461	484.193	472.836	527.572	452.17	1798.13	1787.96	1754.48	1851.94	H0506_RS01425	NC_999999999.1	260896	261378	+	483	protein_coding	CBS domain-containing protein && PF00571:CBS domain	CBS
H0506_RS00300	902.347	920.53	879.325	907.186	657.156	645.831	658.959	666.679	449.829	453.567	445.61	450.31	purB	NC_999999999.1	50550	51848	+	1299	protein_coding	adenylosuccinate lyase && PF10397:Adenylosuccinate lyase C-terminus|PF00206:Lyase	-
H0506_RS01750	449.491	403.378	475.26	469.835	3307.28	3532.57	3139.27	3249.99	167.312	160.181	165.132	176.622	H0506_RS01750	NC_999999999.1	324800	325531	+	732	protein_coding	cyclase family protein && PF04199:Putative cyclase	-
H0506_RS03120	480.369	475.033	543.951	422.123	591.674	606.508	511.681	656.834	1096.11	1189.94	1234.14	864.251	ybeY	NC_999999999.1	585177	585674	+	498	protein_coding	rRNA maturation RNase YbeY && PF02130:Uncharacterized protein family UPF0054	-
H0506_RS06410	505.357	507.615	489.463	518.994	1418.06	1401.82	1442.09	1410.28	240.666	226.186	240.716	255.096	gshAB	NC_999999999.1	1235534	1237798	+	2265	protein_coding	bifunctional glutamate--cysteine ligase GshA/glutathione synthetase GshB && PF13535:ATP-grasp domain|PF04262:Glutamate-cysteine ligase	-
H0506_RS07525	538.97	588.307	650.883	377.72	912.197	912.287	806.98	1017.32	663.795	795.47	722.14	473.774	rsmD	NC_999999999.1	1452448	1453047	-	600	protein_coding	16S rRNA (guanine(966)-N(2))-methyltransferase RsmD && PF03602:Conserved hypothetical protein 95	-
H0506_RS08370	831.501	756.869	831.961	905.672	867.975	846.132	935.892	821.902	620.902	597.656	549.356	715.695	galU	NC_999999999.1	1626203	1627117	+	915	protein_coding	UTP--glucose-1-phosphate uridylyltransferase GalU && PF00483:Nucleotidyl transferase	-
H0506_RS01150	889.705	857.046	888.244	923.826	815.493	826.811	786.481	833.185	691.064	749.25	629.354	694.588	H0506_RS01150	NC_999999999.1	203963	204712	+	750	protein_coding	isoprenyl transferase && PF01255:Putative undecaprenyl diphosphate synthase	Prenyltransf
H0506_RS03795	608.529	599.515	554.363	671.708	677.491	658.338	734.643	639.491	884.248	816.523	789.227	1046.99	dltA	NC_999999999.1	718699	720249	+	1551	protein_coding	D-alanine--poly(phosphoribitol) ligase subunit DltA && PF00501:AMP-binding enzyme|PF13193:AMP-binding enzyme C-terminal domain	AMP-binding
H0506_RS03800	647.231	669.527	612.182	659.984	761.159	735.938	843.058	704.481	806.03	776.571	753.025	888.495	dltB	NC_999999999.1	720246	721493	+	1248	protein_coding	D-alanyl-lipoteichoic acid biosynthesis protein DltB && PF03062:MBOAT, membrane-bound O-acyltransferase family	MBOAT
H0506_RS03025	168.55	182.257	139.897	183.495	632.064	676.423	607.699	612.07	2237.34	2207.83	2069.12	2435.06	H0506_RS03025	NC_999999999.1	568999	569301	-	303	protein_coding	DUF1827 family protein && PF08860:Domain of unknown function (DUF1827)	-
H0506_RS05160	383.24	367.741	383.809	398.171	636.167	644.01	647.814	616.676	1042.62	1040.14	1023.07	1064.65	pepV	NC_999999999.1	982243	983649	-	1407	protein_coding	dipeptidase PepV && PF01546:Peptidase family M20/M25/M40	Peptidase_M20
H0506_RS03805	697.839	689.26	636.461	767.796	699.489	738.408	624.379	735.68	751.348	743.98	760.801	749.265	dltC	NC_999999999.1	721511	721750	+	240	protein_coding	D-alanine--poly(phosphoribitol) ligase subunit DltC && PF00550:Phosphopantetheine attachment site	PP-binding
H0506_RS07735	673.586	643.174	655.608	721.975	491.938	509.089	459.133	507.594	1002.05	1003.82	985.52	1016.8	H0506_RS07735	NC_999999999.1	1496340	1497683	-	1344	protein_coding	DEAD/DEAH box helicase && PF00271:Helicase conserved C-terminal domain|PF00270:DEAD/DEAH box helicase	DEAD
H0506_RS08535	839.292	769.566	865.785	882.524	503.122	577.354	414.759	517.254	437.472	399.407	547.564	365.445	H0506_RS08535	NC_999999999.1	1649586	1649948	-	363	protein_coding	DUF1033 family protein && PF06279:Protein of unknown function (DUF1033)	-
H0506_RS05210	1198.9	1194.13	1194.53	1208.05	684.366	767.129	608.083	677.886	463.667	456.422	463.852	470.727	H0506_RS05210	NC_999999999.1	988308	988808	-	501	protein_coding	EbsA family protein && -	-
H0506_RS08300	719.147	690.874	688.855	777.713	665.631	669.79	679.153	647.951	614.762	621.951	579.783	642.552	gltX	NC_999999999.1	1613723	1615177	-	1455	protein_coding	glutamate--tRNA ligase && PF00749:tRNA synthetases class I (E and Q), catalytic domain	-
H0506_RS00045	781.246	840.492	596.652	906.593	419.057	359.572	465.874	431.725	935.081	917.765	789.982	1097.5	H0506_RS00045	NC_999999999.1	9183	9314	+	132	protein_coding	SP_0009 family protein && -	-
H0506_RS09255	370.253	338.556	374.71	397.493	820.848	855.57	790.787	816.187	535.732	526.578	559.743	520.874	guaB	NC_999999999.1	1774484	1775965	-	1482	protein_coding	IMP dehydrogenase && PF00478:IMP dehydrogenase / GMP reductase domain|PF00571:CBS domain	CBS
H0506_RS09395	342.461	332.638	295.299	399.445	876.13	939.846	836.295	852.25	1602.52	1497.77	1346.16	1963.65	H0506_RS09395	NC_999999999.1	140906	141249	-	344	protein_coding	hypothetical protein && -	-
H0506_RS03405	700.083	678.424	668.079	753.745	667.838	619.523	727.989	656.002	956.33	897.446	872.411	1099.13	H0506_RS03405	NC_999999999.1	640684	641970	+	1287	protein_coding	U32 family peptidase && PF01136:Peptidase family U32|PF16325:Peptidase family U32 C-terminal domain	-
H0506_RS04465	658.038	654.151	628.625	691.337	640.958	649.859	624.02	648.997	841.688	837.858	848.708	838.498	alsS	NC_999999999.1	847155	848831	+	1677	protein_coding	acetolactate synthase AlsS && PF02775:Thiamine pyrophosphate enzyme, C-terminal TPP binding domain|PF00205:Thiamine pyrophosphate enzyme, central domain|PF02776:Thiamine pyrophosphate enzyme, N-terminal TPP binding domain	TPP_enzyme_N
H0506_RS05310	363.502	340.106	358.874	391.527	525.81	550.677	491.696	535.057	1243.05	1163.4	1211.94	1353.81	yycF	NC_999999999.1	1008989	1009696	-	708	protein_coding	response regulator YycF && PF00486:Transcriptional regulatory protein, C terminal|PF00072:Response regulator receiver domain	Response_reg
H0506_RS01160	848.663	873.697	843.222	829.069	704.149	699.623	702.366	710.459	601.448	615.958	601.533	586.851	rseP	NC_999999999.1	205536	206798	+	1263	protein_coding	RIP metalloprotease RseP && PF02163:Peptidase family M50|PF13180:PDZ domain	Peptidase_M50
H0506_RS00525	576.106	619.91	612.165	496.244	570.496	565.357	551.69	594.441	1219.72	1313.68	1283.29	1062.19	H0506_RS00525	NC_999999999.1	87091	89541	+	2451	protein_coding	ATP-dependent Clp protease ATP-binding subunit && PF10431:C-terminal, D2-small domain, of ClpB protein|PF07724:AAA domain (Cdc48 subfamily)|PF00004:ATPase family associated with various cellular activities (AAA)	AAA
H0506_RS01420	359.871	394.578	377.674	307.362	412.609	437.509	401.493	398.825	1687.12	1822.14	1687	1552.22	H0506_RS01420	NC_999999999.1	260378	260899	+	522	protein_coding	metallophosphoesterase && PF12850:Calcineurin-like phosphoesterase superfamily domain	-
H0506_RS04040	613.36	619.765	599.403	620.912	620.557	629.91	636.527	595.235	669.654	619.445	693.256	696.26	asnS	NC_999999999.1	765555	766901	+	1347	protein_coding	asparagine--tRNA ligase && PF00152:tRNA synthetases class II (D, K and N)|PF01336:OB-fold nucleic acid binding domain	tRNA-synt_2
H0506_RS06700	584.493	527.876	581.424	644.18	612.416	646.796	597.747	592.704	970.217	973.623	929.177	1007.85	rfbD	NC_999999999.1	1295580	1296431	-	852	protein_coding	dTDP-4-dehydrorhamnose reductase && PF04321:RmlD substrate binding domain	-
H0506_RS09250	1098.57	1055.35	975.494	1264.87	795.743	796.966	780.353	809.909	243.999	214.319	232.334	285.345	recF	NC_999999999.1	1773215	1774315	+	1101	protein_coding	DNA replication/repair protein RecF && PF02463:RecF/RecN/SMC N terminal domain	SMC_N
H0506_RS02265	676.143	655.324	666.611	706.494	629.859	623.59	682.142	583.845	809.398	773.385	759.714	895.095	frr	NC_999999999.1	419449	420006	+	558	protein_coding	ribosome recycling factor && PF01765:Ribosome recycling factor	-
H0506_RS06165	669.644	608.88	674.709	725.343	706.998	733.523	692.217	695.254	854.884	860.664	763.175	940.814	brnQ	NC_999999999.1	1181095	1182423	-	1329	protein_coding	branched-chain amino acid transport system II carrier protein && PF05525:Branched-chain amino acid transport protein	-
H0506_RS07630	497.822	501.021	469.351	523.094	776.944	794.158	752.658	784.017	910.488	867.295	852.559	1011.61	H0506_RS07630	NC_999999999.1	1471651	1473918	+	2268	protein_coding	Xaa-Pro dipeptidyl-peptidase && PF02129:X-Pro dipeptidyl-peptidase (S15 family)|PF08530:X-Pro dipeptidyl-peptidase C-terminal non-catalytic domain|PF09168:X-Prolyl dipeptidyl aminopeptidase PepX, N-terminal	-
H0506_RS07385	600.919	611.107	598.252	593.397	694.947	640.097	783.276	661.467	1022.92	910.008	999.966	1158.77	yqeH	NC_999999999.1	1426524	1427642	-	1119	protein_coding	ribosome biogenesis GTPase YqeH && PF01926:50S ribosome-binding GTPase	-
H0506_RS01705	753.672	754.426	744.43	762.161	676.707	679.414	638.37	712.337	466.691	491.351	483.736	424.987	der	NC_999999999.1	312791	314101	+	1311	protein_coding	ribosome biogenesis GTPase Der && PF01926:50S ribosome-binding GTPase|PF14714:KH-domain-like of EngA bacterial GTPase enzymes, C-terminal	-
H0506_RS01790	973.054	1051.98	937.415	929.77	697.694	699.428	727.073	666.582	403.147	339.094	376.898	493.448	H0506_RS01790	NC_999999999.1	332370	332666	+	297	protein_coding	YlxR family protein && PF04296:Protein of unknown function (DUF448)	-
H0506_RS06780	928.304	897.333	881.431	1006.15	743.914	734.95	745.954	750.839	333.493	323.694	314.191	362.594	H0506_RS06780	NC_999999999.1	1315474	1316214	+	741	protein_coding	amino acid ABC transporter ATP-binding protein && PF00005:ABC transporter|PF07673:Protein of unknown function (DUF1602)	ABC_tran
H0506_RS04445	125.322	132.67	100.329	142.969	1543.58	1547.19	1588.04	1495.52	182.749	178.393	195.787	174.068	H0506_RS04445	NC_999999999.1	843533	843682	+	150	protein_coding	hypothetical protein && -	-
H0506_RS02060	620.02	650.631	606.281	603.148	732.4	664.311	828.265	704.625	514.28	467.622	530.07	545.147	accB	NC_999999999.1	378255	378743	+	489	protein_coding	acetyl-CoA carboxylase biotin carboxyl carrier protein && PF00364:Biotin-requiring enzyme	Biotin_lipoyl
H0506_RS03985	593.019	664.455	630.599	484.003	476.783	491.58	432.761	506.007	1027.48	1073.11	1114.5	894.823	H0506_RS03985	NC_999999999.1	753228	754501	+	1274	protein_coding	pyrimidine-nucleoside phosphorylase && PF02885:Glycosyl transferase family, helical bundle domain|PF07831:Pyrimidine nucleoside phosphorylase C-terminal domain|PF00591:Glycosyl transferase family, a/b domain	Glycos_trans_3N
H0506_RS09175	734.285	777.158	771.592	654.106	696.06	737.946	595.966	754.268	593.11	625.382	670.426	483.522	rplI	NC_999999999.1	1756830	1757288	-	459	protein_coding	50S ribosomal protein L9 && PF03948:Ribosomal protein L9, C-terminal domain|PF01281:Ribosomal protein L9, N-terminal domain	-
H0506_RS02580	485.854	448.62	489.418	519.524	802.388	852.41	821.872	732.883	326.195	299.871	313.863	364.849	H0506_RS02580	NC_999999999.1	485488	486123	-	636	protein_coding	hypothetical protein && -	-
H0506_RS02070	644.554	685.121	652.21	596.331	754.783	731.734	833.673	698.943	463.074	437.554	470.638	481.031	H0506_RS02070	NC_999999999.1	379285	380655	+	1371	protein_coding	acetyl-CoA carboxylase biotin carboxylase subunit && PF00289:Carbamoyl-phosphate synthase L chain, N-terminal domain|PF02785:Biotin carboxylase C-terminal domain|PF02786:Carbamoyl-phosphate synthase L chain, ATP binding domain	CPSase_L_D2
H0506_RS05920	502.958	426.333	518.661	563.878	585.379	613.682	610.93	531.524	843.295	780.738	826.135	923.013	H0506_RS05920	NC_999999999.1	1129472	1129810	-	339	protein_coding	ATP cone domain-containing protein && PF03477:ATP cone domain	-
H0506_RS00295	815.514	759.359	816.271	870.912	711.286	670.481	847.902	615.475	374.681	345.69	420.023	358.332	H0506_RS00295	NC_999999999.1	50044	50271	+	228	protein_coding	phosphoribosylaminoimidazole carboxylase && -	-
H0506_RS06985	399.296	384.098	380.551	433.239	736.27	770.937	697.838	740.036	481.451	470.778	487.766	485.81	H0506_RS06985	NC_999999999.1	1348114	1349565	+	1452	protein_coding	alpha-amylase && PF00128:Alpha amylase, catalytic domain|PF09154:Domain of unknown function (DUF1939)	-
H0506_RS05885	672.762	619.716	589.267	809.301	631.29	632.56	684.723	576.586	496.851	447.93	485.099	557.525	H0506_RS05885	NC_999999999.1	1122080	1123453	-	1374	protein_coding	FAD-dependent oxidoreductase && PF02852:Pyridine nucleotide-disulphide oxidoreductase, dimerisation domain|PF07992:Pyridine nucleotide-disulphide oxidoreductase	Pyr_redox_2
H0506_RS09275	454.41	446.166	435.345	481.718	639.596	620.398	672.656	625.735	885.159	845.35	788.045	1022.08	H0506_RS09275	NC_999999999.1	1779776	1781398	+	1623	protein_coding	ATP-binding cassette domain-containing protein && PF00005:ABC transporter|PF12848:ABC transporter	ABC_tran
H0506_RS06775	938.285	902.045	861.484	1051.33	694.707	694.772	684.379	704.971	309.482	290.304	289.02	349.121	H0506_RS06775	NC_999999999.1	1313241	1315474	+	2234	protein_coding	ABC transporter substrate-binding protein/permease && PF00497:Bacterial extracellular solute-binding proteins, family 3|PF00528:Binding-protein-dependent transport system inner membrane component	BPD_transp_1
H0506_RS02920	913.529	1015.39	884.477	840.72	623.354	636.236	694.443	539.383	419.92	452.384	428.112	379.265	H0506_RS02920	NC_999999999.1	550118	550288	+	171	protein_coding	hypothetical protein && -	-
H0506_RS00205	518.21	426.696	540.591	587.344	538.408	561.852	597.451	455.921	1008.94	1001.76	912.49	1112.56	H0506_RS00205	NC_999999999.1	28294	29259	+	966	protein_coding	ribose-phosphate diphosphokinase && PF14572:Phosphoribosyl synthetase-associated domain|PF13793:N-terminal domain of ribose phosphate pyrophosphokinase	-
H0506_RS04630	936.806	887.948	898.087	1024.38	1159.37	1191.22	1143.02	1143.86	52.2749	47.2453	49.8319	59.7474	H0506_RS04630	NC_999999999.1	881001	882452	-	1452	protein_coding	oligopeptide:H+ symporter && PF00854:POT family	-
H0506_RS03400	578.432	565.451	552.078	617.767	656.934	640.271	658.961	671.569	951.76	892.488	879.621	1083.17	H0506_RS03400	NC_999999999.1	639658	640587	+	930	protein_coding	U32 family peptidase && PF01136:Peptidase family U32	-
H0506_RS01140	429.79	436.797	485.902	366.672	589.372	639.192	441.161	687.762	816.711	858.376	1004.99	586.766	H0506_RS01140	NC_999999999.1	202654	203370	+	717	protein_coding	YebC/PmpR family DNA-binding transcriptional regulator && PF01709:Transcriptional regulator	-
H0506_RS03705	585.97	594.339	538.593	624.979	964.511	947.813	977.8	967.919	611.613	614	601.822	619.019	ileS	NC_999999999.1	698917	701706	+	2790	protein_coding	isoleucine--tRNA ligase && PF06827:Zinc finger found in FPG and IleRS|PF08264:Anticodon-binding domain of tRNA|PF00133:tRNA synthetases class I (I, L, M and V)	-
H0506_RS07025	160.468	147.063	126.2	208.142	629.384	616.41	635.715	636.029	1246.84	1101.57	1092.16	1546.8	H0506_RS07025	NC_999999999.1	1356756	1356914	-	159	protein_coding	hypothetical protein && -	-
H0506_RS05445	571.306	570.252	575.442	568.224	635.991	623.828	636.032	648.115	634.866	618.55	657.897	628.151	H0506_RS05445	NC_999999999.1	1032077	1033738	-	1662	protein_coding	ribonuclease J && PF07521:RNA-metabolising metallo-beta-lactamase|PF00753:Metallo-beta-lactamase superfamily	Lactamase_B
H0506_RS01415	340.864	362.035	349.093	311.463	311.621	307.257	311.374	316.233	1559.73	1608.78	1579.82	1490.59	H0506_RS01415	NC_999999999.1	259422	260396	+	975	protein_coding	nucleoside-triphosphate diphosphatase && PF01725:Ham1 family	-
H0506_RS06895	457.907	442.828	443.984	486.91	660.839	668.22	647.432	666.864	577.687	529.866	602.354	600.84	H0506_RS06895	NC_999999999.1	1334347	1335042	-	696	protein_coding	LrgB family protein && PF04172:LrgB-like family	-
H0506_RS04785	665.008	688.072	660.037	646.914	576.351	558.445	586.334	584.273	517.8	469.416	511.528	572.457	phoU	NC_999999999.1	909787	910440	+	654	protein_coding	phosphate signaling complex protein PhoU && PF01895:PhoU domain	PhoU
H0506_RS03180	331.819	307.852	309.486	378.12	623.122	599.098	659.981	610.286	839.3	766.525	822.636	928.74	H0506_RS03180	NC_999999999.1	595154	596239	-	1086	protein_coding	Xaa-Pro peptidase family protein && PF01321:Creatinase/Prolidase N-terminal domain|PF00557:Metallopeptidase family M24	Peptidase_M24
H0506_RS01250	574.504	546.825	546.856	629.83	592.697	596.947	583.81	597.334	448.7	428.19	437.531	480.38	leuS	NC_999999999.1	224129	226630	+	2502	protein_coding	leucine--tRNA ligase && PF00133:tRNA synthetases class I (I, L, M and V)|PF08264:Anticodon-binding domain of tRNA|PF09334:tRNA synthetases class I (M)|PF13603:Leucyl-tRNA synthetase, Domain 2	-
H0506_RS07120	587.397	544.854	579.181	638.155	635.613	628.277	688.959	589.602	654.193	629.968	632.113	700.497	H0506_RS07120	NC_999999999.1	1376783	1377691	-	909	protein_coding	magnesium transporter CorA family protein && PF01544:CorA-like Mg2+ transporter protein	-
H0506_RS01430	310.967	334.612	331.796	266.494	317.681	304.16	299.156	349.727	1473.61	1577.06	1494.71	1349.06	xerD	NC_999999999.1	261332	262093	+	762	protein_coding	site-specific tyrosine recombinase XerD && PF00589:Phage integrase family	Phage_integrase
H0506_RS03030	130.152	137.114	132.788	120.554	485.897	546.577	438.89	472.225	2014.31	1991.68	1959.35	2091.9	H0506_RS03030	NC_999999999.1	569311	569769	-	459	protein_coding	NUDIX hydrolase && PF00293:NUDIX domain	NUDIX
H0506_RS02075	614.616	632.361	636.168	575.32	661.164	616.765	711.328	655.398	452.573	439.389	441.823	476.506	accD	NC_999999999.1	380661	381527	+	867	protein_coding	acetyl-CoA carboxylase%2C carboxyltransferase subunit beta && PF01039:Carboxyl transferase domain	Carboxyl_trans
H0506_RS01795	912.868	971.214	885.741	881.65	755.687	737.454	719.674	809.933	350.062	359.676	370.84	319.671	H0506_RS01795	NC_999999999.1	332659	332961	+	303	protein_coding	YlxQ-related RNA-binding protein && PF01248:Ribosomal protein L7Ae/L30e/S12e/Gadd45 family	-
H0506_RS00260	715.108	728.751	697.214	719.36	485.644	468.28	532.416	456.236	336.981	314.293	328.84	367.811	purH	NC_999999999.1	41823	43370	+	1548	protein_coding	bifunctional phosphoribosylaminoimidazolecarboxamide formyltransferase/IMP cyclohydrolase && PF02142:MGS-like domain|PF01808:AICARFT/IMPCHase bienzyme	-
H0506_RS07545	448.193	463.211	441.876	439.49	919.843	906.461	916.437	936.633	793.374	849.304	713.36	817.459	H0506_RS07545	NC_999999999.1	1455306	1456052	-	747	protein_coding	amino acid ABC transporter permease && PF00528:Binding-protein-dependent transport system inner membrane component	BPD_transp_1
H0506_RS01405	412.129	428.749	437.409	370.23	390.969	414.699	359.169	399.04	1749.97	1578.24	2396.29	1275.38	H0506_RS01405	NC_999999999.1	258303	258548	+	246	protein_coding	YneF family protein && PF03672:Uncharacterised protein family (UPF0154)	-
H0506_RS01410	379.579	401.484	360.556	376.695	289.925	304.05	263.767	301.958	1567.54	1606.85	1539.75	1556.02	racE	NC_999999999.1	258614	259429	+	816	protein_coding	glutamate racemase && PF01177:Asp/Glu/Hydantoin racemase	Asp_Glu_race
H0506_RS02260	651.049	628.967	619.238	704.943	500.595	488.2	544.021	469.564	726.875	730.449	666.117	784.059	pyrH	NC_999999999.1	418697	419434	+	738	protein_coding	UMP kinase && PF00696:Amino acid kinase family	AA_kinase
H0506_RS01700	688.754	702.741	709.69	653.83	531.734	512.651	513.107	569.443	447.126	470.901	463.802	406.675	dnaI	NC_999999999.1	311783	312685	+	903	protein_coding	primosomal protein DnaI && PF07319:Primosomal protein DnaI N-terminus|PF01695:IstB-like ATP binding protein	-
H0506_RS05745	528.843	516.264	512.767	557.497	469.667	455.132	486.902	466.967	739.992	729.25	748.064	742.662	glmM	NC_999999999.1	1087893	1089245	-	1353	protein_coding	phosphoglucosamine mutase && PF00408:Phosphoglucomutase/phosphomannomutase, C-terminal domain|PF02879:Phosphoglucomutase/phosphomannomutase, alpha/beta/alpha domain II|PF02878:Phosphoglucomutase/phosphomannomutase, alpha/beta/alpha domain I|PF02880:Phosphoglucomutase/phosphomannomutase, alpha/beta/alpha domain III	PGM_PMM_III
H0506_RS02195	452.59	495.568	502.297	359.904	621.721	617.614	590.877	656.673	626.392	679.109	702.167	497.901	dapB	NC_999999999.1	403650	404417	+	768	protein_coding	4-hydroxy-tetrahydrodipicolinate reductase && PF05173:Dihydrodipicolinate reductase, C-terminus|PF01113:Dihydrodipicolinate reductase, N-terminus	DapB_N
H0506_RS05955	762.759	754.24	741.747	792.292	700.542	716.181	650.961	734.483	275.679	261.976	251.463	313.6	dapA	NC_999999999.1	1139829	1140764	-	936	protein_coding	4-hydroxy-tetrahydrodipicolinate synthase && PF00701:Dihydrodipicolinate synthetase family	-
H0506_RS07125	638.682	573.901	657.667	684.477	533.413	622.072	500.913	477.254	570.566	561.868	550.74	599.091	H0506_RS07125	NC_999999999.1	1377705	1378085	-	381	protein_coding	PH domain-containing protein && PF08000:Bacterial PH domain	-
H0506_RS08365	687.018	674.777	659.296	726.982	637.203	640.813	647.076	623.72	559.372	545.023	525.476	607.616	H0506_RS08365	NC_999999999.1	1625162	1626184	+	1023	protein_coding	NAD(P)H-dependent glycerol-3-phosphate dehydrogenase && PF07479:NAD-dependent glycerol-3-phosphate dehydrogenase C-terminus|PF01210:NAD-dependent glycerol-3-phosphate dehydrogenase N-terminus	NAD_Gly3P_dh_N
H0506_RS04780	641.659	657.777	616.645	650.556	586.436	587.173	598.815	573.319	489.006	476.27	505.252	485.495	pstB	NC_999999999.1	909001	909759	+	759	protein_coding	phosphate ABC transporter ATP-binding protein PstB && PF00005:ABC transporter|PF07673:Protein of unknown function (DUF1602)	ABC_tran
H0506_RS09180	785.786	788.929	769.442	798.987	634.183	636.957	628.066	637.528	490.938	492.964	486.921	492.928	H0506_RS09180	NC_999999999.1	1757290	1759254	-	1965	protein_coding	DHH family phosphoesterase && PF01368:DHH family|PF02272:DHHA1 domain	-
H0506_RS04240	613.489	583.166	536.135	721.165	448.238	432.979	490.28	421.455	839.689	763.241	741.679	1014.15	H0506_RS04240	NC_999999999.1	801729	802637	-	909	protein_coding	LysR family transcriptional regulator && PF03466:LysR substrate binding domain|PF00126:Bacterial regulatory helix-turn-helix protein, lysR family	HTH_1
H0506_RS06475	626.514	663.685	625.355	590.502	741.268	756.313	727.436	740.054	537.185	521.466	556.539	533.548	H0506_RS06475	NC_999999999.1	1249841	1250578	-	738	protein_coding	Stp1/IreP family PP2C-type Ser/Thr phosphatase && PF13672:Protein phosphatase 2C	-
H0506_RS01690	725.888	763.887	733.131	680.647	559.8	559.906	568.42	551.074	499.606	473.349	483.259	542.208	nrdR	NC_999999999.1	310128	310607	+	480	protein_coding	transcriptional regulator NrdR && PF03477:ATP cone domain	-
H0506_RS04975	762.209	799.498	805.623	681.505	700.314	723.267	659.212	718.464	414.183	419.954	476.417	346.178	H0506_RS04975	NC_999999999.1	948328	949299	-	972	protein_coding	thiamine pyrophosphate-dependent dehydrogenase E1 component subunit alpha && PF00676:Dehydrogenase E1 component	-
H0506_RS04015	503.895	480.615	478.318	552.753	302.368	281.797	342.712	282.596	864.878	802.743	833.011	958.879	H0506_RS04015	NC_999999999.1	759428	760384	+	957	protein_coding	ABC transporter permease && PF02653:Branched-chain amino acid transport system / permease component	BPD_transp_2
H0506_RS02340	837.378	799.094	773.817	939.224	654.514	679.1	610.571	673.872	187.725	187.025	171.622	204.528	H0506_RS02340	NC_999999999.1	435864	436979	+	1116	protein_coding	peptidyl-prolyl cis-trans isomerase && PF13145:PPIC-type PPIASE domain	-
H0506_RS08270	910.437	853.139	1211.38	666.796	225.163	278.526	204.199	192.765	355.347	324.351	520.206	221.484	rpmH	NC_999999999.1	1606483	1606617	-	135	protein_coding	50S ribosomal protein L34 && PF00468:Ribosomal protein L34	-
H0506_RS01660	467.165	467.527	428.487	505.481	747.637	761.34	767.851	713.719	542.44	524.174	551.663	551.483	H0506_RS01660	NC_999999999.1	303956	304627	-	672	protein_coding	TrkA family potassium uptake protein && PF02254:TrkA-N domain	-
H0506_RS01780	864.461	863.822	849.831	879.731	632.245	599.504	650.922	646.309	382.997	397.227	348.4	403.363	rimP	NC_999999999.1	330623	331096	+	474	protein_coding	ribosome maturation factor RimP && PF02576:Putative ribosome maturation factor RimP	-
H0506_RS03130	397.422	401.326	430.578	360.364	477.808	482.854	469.266	481.303	885.227	952.51	968.528	734.642	era	NC_999999999.1	586078	586977	+	900	protein_coding	GTPase Era && PF07650:KH domain|PF01926:50S ribosome-binding GTPase	-
H0506_RS01230	695.734	595.171	660.498	831.534	398.478	397.813	399.89	397.731	465.322	447.784	429.564	518.617	nusG	NC_999999999.1	221105	221644	+	540	protein_coding	transcription termination/antitermination protein NusG && PF02357:Transcription termination factor nusG|PF00467:KOW motif	KOW
H0506_RS01435	300.497	301.015	317.919	282.556	357.131	339.284	338.572	393.538	1354.56	1403.02	1394.3	1266.35	H0506_RS01435	NC_999999999.1	262093	262806	+	714	protein_coding	segregation/condensation protein A && PF02616:ScpA/B protein	-
H0506_RS01440	286.573	300.9	307.709	251.11	345.271	362.75	334.597	338.465	1370.21	1433.66	1409.24	1267.74	scpB	NC_999999999.1	262799	263380	+	582	protein_coding	SMC-Scp complex subunit ScpB && PF04079:Putative transcriptional regulators (Ypuh-like)	DUF387
H0506_RS06725	757.923	791.984	728.061	753.723	571.052	549.216	625.015	538.925	381.345	356.348	365.039	422.65	rpoD	NC_999999999.1	1301073	1302182	-	1110	protein_coding	RNA polymerase sigma factor RpoD && PF03979:Sigma-70 factor, region 1.1|PF04539:Sigma-70 region 3|PF04542:Sigma-70 region 2|PF04545:Sigma-70, region 4|PF00140:Sigma-70 factor, region 1.2	Sigma70_r3
H0506_RS04125	995.056	1037.1	1020.76	927.309	228.876	271.404	177.59	237.633	554.54	597.87	529.382	536.367	H0506_RS04125	NC_999999999.1	777431	777631	+	201	protein_coding	cold shock domain-containing protein && PF00313:'Cold-shock' DNA-binding domain	CSD
H0506_RS05195	942.259	891.283	934.781	1000.71	462.073	476.111	430.749	479.36	295.627	294.345	303.123	289.412	cmk	NC_999999999.1	986751	987431	-	681	protein_coding	(d)CMP kinase && PF02224:Cytidylate kinase	-
H0506_RS08430	369.92	384.843	363.149	361.767	63.7325	63.5232	65.6483	62.0261	71.7533	65.6129	66.0636	83.5835	H0506_RS08430	NC_999999999.1	1636020	1636412	-	393	protein_coding	single-stranded DNA-binding protein && PF00436:Single-strand binding protein family	-
H0506_RS01695	659.525	687.885	668.645	622.044	558.322	572.643	520.816	581.508	426.315	421.987	442.271	414.686	H0506_RS01695	NC_999999999.1	310604	311779	+	1176	protein_coding	DnaD domain protein && PF07261:Replication initiation and membrane attachment	-
H0506_RS01505	586.119	620.324	586.04	551.994	605.301	615.441	562.363	638.1	247.364	283.042	204.781	254.269	H0506_RS01505	NC_999999999.1	273066	273383	+	318	protein_coding	DUF805 domain-containing protein && PF05656:Protein of unknown function (DUF805)	-
H0506_RS09050	1085.6	1071.31	1105.29	1080.21	186.653	211.634	181.423	166.901	303.998	262.724	334.823	314.445	rpmG	NC_999999999.1	1740184	1740333	+	150	protein_coding	50S ribosomal protein L33 && PF00471:Ribosomal protein L33	-
H0506_RS01805	979.836	1049.13	948.022	942.356	604.164	612.927	563.079	636.485	184.727	185.54	211.609	157.032	rbfA	NC_999999999.1	335905	336258	+	354	protein_coding	30S ribosome-binding factor RbfA && PF02033:Ribosome-binding factor A	-
H0506_RS02650	763.69	771.299	743.316	776.455	358.543	334.955	389.097	351.577	466.916	430.683	439.81	530.256	carB	NC_999999999.1	498343	501522	+	3180	protein_coding	carbamoyl-phosphate synthase large subunit && PF02786:Carbamoyl-phosphate synthase L chain, ATP binding domain|PF02142:MGS-like domain|PF02787:Carbamoyl-phosphate synthetase large chain, oligomerisation domain	CPSase_L_D2
H0506_RS08025	449.361	440.505	428.107	479.471	511.357	505.503	511.123	517.447	746.713	714.125	715.175	810.839	polA	NC_999999999.1	1558535	1561174	-	2640	protein_coding	DNA polymerase I && PF00476:DNA polymerase family A|PF01367:5'-3' exonuclease, C-terminal SAM fold|PF02739:5'-3' exonuclease, N-terminal resolvase-like domain	-
H0506_RS03325	720.733	712.937	677.055	772.208	538.126	522.74	555.542	536.097	438.724	445.187	374.159	496.826	H0506_RS03325	NC_999999999.1	622875	623486	+	612	protein_coding	hypothetical protein && -	-
H0506_RS09030	633.507	658.299	619.908	622.314	698.146	760.046	579.656	754.735	376.615	410.566	370.8	348.478	hisS	NC_999999999.1	1737033	1738313	-	1281	protein_coding	histidine--tRNA ligase && PF13393:Histidyl-tRNA synthetase|PF03129:Anticodon binding domain	HGTP_anticodon
H0506_RS07375	466.798	513.623	458.057	428.714	522.985	503.45	624.211	441.294	817.308	724.025	768.542	959.357	H0506_RS07375	NC_999999999.1	1425232	1425864	-	633	protein_coding	nicotinate-nucleotide adenylyltransferase && PF01467:Cytidylyltransferase-like	CTP_transf_2
H0506_RS03970	572.41	596.003	622.174	499.052	389.012	413.547	376.146	377.343	732.426	803.468	811.636	582.174	H0506_RS03970	NC_999999999.1	752641	753231	+	591	protein_coding	class I SAM-dependent methyltransferase && PF05175:Methyltransferase small domain	-
H0506_RS02565	390.632	396.519	379.865	395.511	369.311	360.556	360.882	386.494	655.828	665.182	669.881	632.422	glyS	NC_999999999.1	481549	483585	+	2037	protein_coding	glycine--tRNA ligase subunit beta && PF02092:Glycyl-tRNA synthetase beta subunit	-
H0506_RS04035	509.248	523.607	492.095	512.043	584.399	579.123	598.305	575.769	493.572	487.349	509.883	483.483	H0506_RS04035	NC_999999999.1	764337	765518	+	1182	protein_coding	pyridoxal phosphate-dependent aminotransferase && PF00155:Aminotransferase class I and II	Aminotran_1_2
H0506_RS01155	665.891	641.445	680.847	675.381	606.715	584.62	663.722	571.804	487.405	501.214	459.351	501.651	H0506_RS01155	NC_999999999.1	204725	205519	+	795	protein_coding	phosphatidate cytidylyltransferase && PF01148:Cytidylyltransferase family	-
H0506_RS02275	695.8	762.39	639.828	685.182	476.938	436.624	536.678	457.512	531.638	448.235	579.32	567.359	H0506_RS02275	NC_999999999.1	420963	421178	+	216	protein_coding	YozE family protein && PF06855:YozE SAM-like fold	-
H0506_RS07515	430.014	470.026	510.028	309.99	536.789	515.392	481.73	613.245	417.761	466.65	471.86	314.774	H0506_RS07515	NC_999999999.1	1450863	1451939	-	1077	protein_coding	PDZ domain-containing protein && PF13180:PDZ domain	-
H0506_RS00695	307.839	304.035	303.13	316.351	405.419	379.856	417.461	418.941	1271.57	1215.07	1173.55	1426.09	H0506_RS00695	NC_999999999.1	121606	122190	+	585	protein_coding	glucosaminidase domain-containing protein && PF01832:Mannosyl-glycoprotein endo-beta-N-acetylglucosaminidase	-
H0506_RS08630	471.491	448.049	460.369	506.055	758.917	775.714	730.331	770.706	239.799	241.98	239.974	237.442	H0506_RS08630	NC_999999999.1	1675284	1677179	-	1896	protein_coding	endopeptidase && PF01431:Peptidase family M13|PF05649:Peptidase family M13	-
H0506_RS07520	403.837	456.052	497.615	257.846	573.639	539.668	494.649	686.599	431.904	492.388	557.241	246.083	coaD	NC_999999999.1	1451917	1452414	-	498	protein_coding	pantetheine-phosphate adenylyltransferase && PF01467:Cytidylyltransferase-like	CTP_transf_2
H0506_RS05305	302.407	301.623	275.885	329.713	442.855	436.681	451.199	440.686	972.433	982.848	947.098	987.353	vicK	NC_999999999.1	1007656	1008996	-	1341	protein_coding	cell wall metabolism sensor histidine kinase VicK && PF00989:PAS fold|PF02518:Histidine kinase-, DNA gyrase B-, and HSP90-like ATPase|PF00512:His Kinase A (phospho-acceptor) domain	HATPase_c
H0506_RS07255	476.122	482.655	455.219	490.49	446.48	443.836	449.973	445.63	752.72	742.669	749.392	766.1	H0506_RS07255	NC_999999999.1	1402740	1405100	-	2361	protein_coding	HAD-IC family P-type ATPase && PF00702:haloacid dehalogenase-like hydrolase|PF00122:E1-E2 ATPase	E1-E2_ATPase
H0506_RS06730	775.964	757.798	750.251	819.841	419.339	411.62	433	413.397	394.036	371.339	385.222	425.548	dnaG	NC_999999999.1	1302186	1303997	-	1812	protein_coding	DNA primase && PF01807:CHC2 zinc finger|PF08275:DNA primase catalytic core, N-terminal domain|PF13662:Toprim domain	-
H0506_RS08750	659.3	715.22	758.956	503.724	658.531	681.147	588.498	705.948	233.848	236.969	290.227	174.35	H0506_RS08750	NC_999999999.1	1690756	1691412	-	657	protein_coding	adenylate kinase && PF05191:Adenylate kinase, active site lid|PF00406:Adenylate kinase	ADK
H0506_RS09245	878.678	851.56	860.624	923.848	464.036	481.876	455.334	454.898	242.812	212.373	233.079	282.983	yaaA	NC_999999999.1	1772835	1773212	+	378	protein_coding	S4 domain-containing protein YaaA && PF13275:S4 domain	-
H0506_RS01360	638.733	641.399	596.18	678.621	589.578	573.772	597.506	597.457	286.821	275.062	264.276	321.125	yidC	NC_999999999.1	251492	252409	-	918	protein_coding	membrane protein insertase YidC && PF02096:60Kd inner membrane protein	-
H0506_RS05020	151.972	144.871	154.34	156.707	386.036	375.979	392.392	389.738	1159.65	1180.24	1223.46	1075.25	H0506_RS05020	NC_999999999.1	957494	959071	-	1578	protein_coding	AarF/UbiB family protein && PF03109:ABC1 family	ABC1
H0506_RS02180	399.611	441.127	429.407	328.299	782.233	742.979	849.155	754.566	631.378	655.189	662.837	576.109	H0506_RS02180	NC_999999999.1	402370	402744	+	375	protein_coding	DUF1149 family protein && PF06619:Protein of unknown function (DUF1149)	-
H0506_RS04005	453.663	459.85	435.964	465.174	300.338	312.611	293.026	295.376	820.947	803.606	844.608	814.627	H0506_RS04005	NC_999999999.1	756828	758366	+	1539	protein_coding	ABC transporter ATP-binding protein && PF00005:ABC transporter	ABC_tran
H0506_RS05500	665.502	657.335	729.49	609.683	368.253	401.529	363.764	339.467	188.173	180.745	217.143	166.631	H0506_RS05500	NC_999999999.1	1045405	1046190	-	786	protein_coding	Sua5/YciO/YrdC/YwlC family protein && PF01300:Telomere recombination	Sua5_yciO_yrdC
H0506_RS07390	519.741	536.615	520.17	502.437	502.947	516.01	499.342	493.49	796.766	743.611	798.043	848.645	H0506_RS07390	NC_999999999.1	1427642	1428169	-	528	protein_coding	YqeG family HAD IIIA-type phosphatase && PF13242:HAD-hyrolase-like	-
H0506_RS06620	424.489	417.408	437.132	418.926	603.119	592.946	590.127	626.284	425.506	423.959	441.825	410.734	H0506_RS06620	NC_999999999.1	1280413	1281384	+	972	protein_coding	ribose-phosphate diphosphokinase && PF13793:N-terminal domain of ribose phosphate pyrophosphokinase|PF14572:Phosphoribosyl synthetase-associated domain	-
H0506_RS03575	453.436	419.291	456.217	484.8	641.772	614.355	720.588	590.374	366.838	344.893	347.592	408.03	htpX	NC_999999999.1	673893	674792	+	900	protein_coding	zinc metalloprotease HtpX && PF01435:Peptidase family M48	Peptidase_M48
H0506_RS01145	485.699	503.381	517.921	435.795	339.425	358.209	304.422	355.645	707.24	762.081	762.103	597.536	H0506_RS01145	NC_999999999.1	203496	203834	+	339	protein_coding	preprotein translocase subunit YajC && PF02699:Preprotein translocase subunit	-
H0506_RS01785	793.42	812.643	785.824	781.791	509.38	491.883	506.928	529.328	304.762	301.417	298.438	314.431	nusA	NC_999999999.1	331162	332349	+	1188	protein_coding	transcription termination factor NusA && PF08529:NusA N-terminal domain|PF13184:NusA-like KH domain	-
H0506_RS05595	754.433	687.617	870.739	704.943	517.377	479.848	547.373	524.912	357.429	334.24	344.305	393.742	H0506_RS05595	NC_999999999.1	1062030	1062275	-	246	protein_coding	hypothetical protein && -	-
H0506_RS09855	474.875	398.009	442.19	584.427	1772.53	1744.21	1848.27	1725.13	313.525	266.688	302.665	371.22	H0506_RS09855	NC_999999999.1	345144	345278	+	135	protein_coding	hypothetical protein && -	-
H0506_RS08395	685.803	650.537	651.993	754.88	398.05	402.562	400.444	391.144	141.181	131.55	151.617	140.377	dapD	NC_999999999.1	1631323	1632021	-	699	protein_coding	2%2C3%2C4%2C5-tetrahydropyridine-2%2C6-dicarboxylate N-acetyltransferase && PF00132:Bacterial transferase hexapeptide (six repeats)|PF08503:Tetrahydrodipicolinate succinyltransferase N-terminal|PF14602:Hexapeptide repeat of succinyl-transferase	Hexapep
H0506_RS01835	345.514	338.489	321.831	376.221	2101.63	2120	2103.75	2081.14	161.603	162.62	136.044	186.144	H0506_RS01835	NC_999999999.1	342592	343686	+	1095	protein_coding	cystathionine gamma-synthase && PF01053:Cys/Met metabolism PLP-dependent enzyme	Cys_Met_Meta_PP
H0506_RS06220	349.237	375.842	359.217	312.653	1103.17	1173.45	919.962	1216.11	168.533	165.435	215.307	124.858	H0506_RS06220	NC_999999999.1	1191773	1192369	-	597	protein_coding	YoaK family protein && PF06912:Protein of unknown function (DUF1275)	-
H0506_RS02560	395.669	428.954	381.971	376.082	334.461	328.349	349.572	325.462	561.331	602.593	577.234	504.166	glyQ	NC_999999999.1	480348	481265	+	918	protein_coding	glycine--tRNA ligase subunit alpha && PF02091:Glycyl-tRNA synthetase alpha subunit	-
H0506_RS06890	396.717	373.798	392.552	423.8	333.86	336.224	364.132	301.224	987.828	994.734	968.842	999.908	H0506_RS06890	NC_999999999.1	1333701	1334261	-	561	protein_coding	HAD-IA family hydrolase && PF13419:Haloacid dehalogenase-like hydrolase	-
H0506_RS00310	405.829	402.39	388.389	426.71	525.137	533.712	540.577	501.122	797.502	787.873	754.902	849.731	argS	NC_999999999.1	53957	55648	-	1692	protein_coding	arginine--tRNA ligase && PF05746:DALR anticodon binding domain|PF00750:tRNA synthetases class I (R)|PF03485:Arginyl tRNA synthetase N terminal domain	-
H0506_RS01315	732.742	758.417	753.755	686.055	438.178	460.855	379.467	474.213	348.628	368.543	375.657	301.685	H0506_RS01315	NC_999999999.1	238883	240049	+	1167	protein_coding	class I SAM-dependent RNA methyltransferase && PF02926:THUMP domain|PF01170:Putative RNA methylase family UPF0020	-
H0506_RS09545	636.604	635.215	615.857	658.741	304.494	299.032	328.177	286.272	736.623	774.677	720.772	714.421	H0506_RS09545	NC_999999999.1	565595	565930	+	336	protein_coding	DUF3862 domain-containing protein && PF12978:Domain of Unknown Function with PDB structure (DUF3862)	-
H0506_RS02345	347.538	350.1	324.948	367.567	466.093	463.425	473.253	461.6	720.258	705.175	690.195	765.403	alaS	NC_999999999.1	437321	439939	+	2619	protein_coding	alanine--tRNA ligase && PF07973:Threonyl and Alanyl tRNA synthetase second additional domain|PF02272:DHHA1 domain|PF01411:tRNA synthetases class II (A)	-
H0506_RS00255	560.181	579.085	601.521	499.938	384.701	349.854	445.757	358.492	293.794	332.24	266.11	283.031	purN	NC_999999999.1	41200	41754	+	555	protein_coding	phosphoribosylglycinamide formyltransferase && PF00551:Formyl transferase	-
H0506_RS08170	409.568	416.739	399.151	412.814	413.416	433.179	383.359	423.71	839.775	859.72	830.883	828.722	H0506_RS08170	NC_999999999.1	1589933	1591207	-	1275	protein_coding	DNA recombination protein RmuC && PF02646:RmuC family	-
H0506_RS01725	178.023	170.703	175.261	188.106	306.176	291.082	308.345	319.099	1164.72	1116.19	1167.97	1210.01	serS	NC_999999999.1	319672	320949	-	1278	protein_coding	serine--tRNA ligase && PF00587:tRNA synthetase class II core domain (G, H, P, S and T)|PF02403:Seryl-tRNA synthetase N-terminal domain	tRNA-synt_2b
H0506_RS04510	315.58	335.352	327.737	283.65	476.907	509.118	426.696	494.908	648.245	718.295	692.817	533.624	H0506_RS04510	NC_999999999.1	856110	857146	+	1037	protein_coding	alcohol dehydrogenase catalytic domain-containing protein && PF00107:Zinc-binding dehydrogenase|PF08240:Alcohol dehydrogenase GroES-like domain	ADH_N
H0506_RS05300	304.987	291.898	285.684	337.378	324.093	357.108	293.866	321.305	896.542	864.736	931.344	893.546	H0506_RS05300	NC_999999999.1	1006838	1007650	-	813	protein_coding	MBL fold metallo-hydrolase && PF00753:Metallo-beta-lactamase superfamily	Lactamase_B
H0506_RS02865	565.616	585.796	532.175	578.876	467.674	447.032	489.2	466.79	365.4	370.33	366.6	359.271	thrS	NC_999999999.1	540256	542202	+	1947	protein_coding	threonine--tRNA ligase && PF00587:tRNA synthetase class II core domain (G, H, P, S and T)|PF03129:Anticodon binding domain|PF02824:TGS domain|PF07973:Threonyl and Alanyl tRNA synthetase second additional domain	tRNA-synt_2b
H0506_RS02850	314.853	306.525	307.815	330.218	457.029	464.93	456.724	449.434	792.327	827.922	744.733	804.325	H0506_RS02850	NC_999999999.1	537222	538220	+	999	protein_coding	glycosyltransferase && PF13692:Glycosyl transferases group 1|PF13439:Glycosyltransferase Family 4	-
H0506_RS05940	311.68	321.667	307.281	306.094	526.564	508.951	513.206	557.534	504.564	487.924	493.706	532.063	pheS	NC_999999999.1	1133786	1134829	-	1044	protein_coding	phenylalanine--tRNA ligase subunit alpha && PF01409:tRNA synthetases class II core domain (F)|PF02912:Aminoacyl tRNA synthetase class II, N-terminal domain	tRNA-synt_2d
H0506_RS03280	385.633	419.927	391.493	345.48	440.106	430.84	462.167	427.31	654.926	624.999	652.126	687.653	H0506_RS03280	NC_999999999.1	614760	616189	+	1430	protein_coding	LCP family protein && PF03816:Cell envelope-related transcriptional attenuator domain	-
H0506_RS06625	396.446	406.323	386.712	396.303	617.025	600.626	631.587	618.863	368.481	344.459	365.202	395.781	H0506_RS06625	NC_999999999.1	1281388	1282500	+	1113	protein_coding	cysteine desulfurase family protein && PF00266:Aminotransferase class-V	Aminotran_5
H0506_RS02135	321.193	319.305	295.166	349.109	489.906	503.458	444.543	521.716	824.914	799.229	762.672	912.841	H0506_RS02135	NC_999999999.1	394001	394543	-	543	protein_coding	hypothetical protein && -	-
H0506_RS05930	367.72	374.837	346.299	382.024	487.204	466.082	526.098	469.432	503.815	491.777	493.645	526.022	pheT	NC_999999999.1	1130542	1132950	-	2409	protein_coding	phenylalanine--tRNA ligase subunit beta && PF01588:Putative tRNA binding domain|PF03147:Ferredoxin-fold anticodon binding domain|PF03484:tRNA synthetase B5 domain|PF03483:B3/4 domain	-
H0506_RS07475	238.14	196.893	239.549	277.979	429.57	423.253	505.203	360.252	754.355	694.864	684.929	883.274	pflA	NC_999999999.1	1442334	1443134	-	801	protein_coding	pyruvate formate-lyase-activating protein && PF04055:Radical SAM superfamily|PF13353:4Fe-4S single cluster domain	Radical_SAM
H0506_RS00520	479.787	477.327	523.096	438.94	374.001	377.821	352.647	391.534	825.714	916.504	774.708	785.929	H0506_RS00520	NC_999999999.1	86635	87090	+	456	protein_coding	CtsR family transcriptional regulator && PF05848:Firmicute transcriptional repressor of class III stress genes (CtsR)	CtsR
H0506_RS00690	250.793	254.367	244.536	253.477	411.32	406.305	413.211	414.444	1142.55	1134.01	1061.92	1231.73	H0506_RS00690	NC_999999999.1	120812	121609	+	798	protein_coding	D-alanyl-D-alanine carboxypeptidase family protein && PF02557:D-alanyl-D-alanine carboxypeptidase	-
H0506_RS05935	370.734	376.249	361.01	374.945	432.102	410.346	437.862	448.098	518.838	527.773	524.033	504.71	H0506_RS05935	NC_999999999.1	1133251	1133769	-	519	protein_coding	N-acetyltransferase && PF00583:Acetyltransferase (GNAT) family	Acetyltransf_1
H0506_RS04095	234.475	240.659	238.717	224.048	478.098	473.895	466.469	493.929	716.842	764.463	695.518	690.544	rapZ	NC_999999999.1	773351	774241	+	891	protein_coding	RNase adapter RapZ && PF03668:P-loop ATPase protein family	ATP_bind_2
H0506_RS02855	327.171	340.511	327.415	313.586	450.024	457.299	427.419	465.356	667.593	707.541	664.654	630.584	H0506_RS02855	NC_999999999.1	538221	539543	+	1323	protein_coding	glycosyltransferase family 4 protein && PF00534:Glycosyl transferases group 1|PF13439:Glycosyltransferase Family 4	Glycos_transf_1
H0506_RS04050	504.914	525.878	510.445	478.421	319.411	312.26	342.571	303.403	513.422	467.321	505.894	567.051	H0506_RS04050	NC_999999999.1	767108	767335	+	228	protein_coding	hypothetical protein && -	-
H0506_RS07720	432.097	437.301	430.179	428.811	424.207	437.796	364.176	470.649	636.728	658.123	692.299	559.762	H0506_RS07720	NC_999999999.1	1493360	1494082	-	723	protein_coding	YutD family protein && PF06265:Protein of unknown function (DUF1027)	-
H0506_RS00245	479.751	521.005	511.921	406.329	376.372	368.348	399.563	361.206	310.387	290.902	340.203	300.057	purF	NC_999999999.1	38711	40150	+	1440	protein_coding	amidophosphoribosyltransferase && PF00156:Phosphoribosyl transferase domain|PF13522:Glutamine amidotransferase domain	Pribosyltran
H0506_RS00250	501.235	519.46	542.464	441.781	314.246	310.924	291.746	340.066	291.397	307.179	325.894	241.119	purM	NC_999999999.1	40181	41200	+	1020	protein_coding	phosphoribosylformylglycinamidine cyclo-ligase && PF02769:AIR synthase related protein, C-terminal domain|PF00586:AIR synthase related protein, N-terminal domain	-
H0506_RS06900	333.174	310.447	304.999	384.074	731.28	709.282	750.197	734.362	416.342	400.898	342.768	505.359	H0506_RS06900	NC_999999999.1	1335035	1335409	-	375	protein_coding	CidA/LrgA family protein && PF03788:LrgA family	-
H0506_RS01450	252.358	304.035	241.864	211.175	338.733	363.242	356.227	296.73	1171.14	1233.69	1134.99	1144.74	yidD	NC_999999999.1	264195	264446	+	252	protein_coding	membrane protein insertion efficiency factor YidD && PF01809:Haemolytic domain	-
H0506_RS04010	427.255	426.238	392.203	463.325	265.034	263.186	270.361	261.553	676.03	664.646	662.346	701.098	H0506_RS04010	NC_999999999.1	758359	759426	+	1068	protein_coding	ABC transporter permease && PF02653:Branched-chain amino acid transport system / permease component	BPD_transp_2
H0506_RS02190	345.515	376.965	436.858	222.722	548.592	568.572	419.165	658.037	526.579	623.722	660.623	295.391	H0506_RS02190	NC_999999999.1	402746	403589	+	844	protein_coding	DegV family protein && PF02645:Uncharacterised protein, DegV family COG1307	-
H0506_RS07485	711.908	634.775	628.561	872.387	469.412	456.523	489.006	462.706	161.63	136.607	167.437	180.847	H0506_RS07485	NC_999999999.1	1444130	1445461	-	1332	protein_coding	hemolysin family protein && PF01595:Domain of unknown function DUF21|PF03471:Transporter associated domain	-
H0506_RS05240	494.185	486.277	473.595	522.682	462.296	461.313	475.029	450.546	332.988	324.351	333.633	340.981	ftsX	NC_999999999.1	994023	994952	-	930	protein_coding	permease-like cell division protein FtsX && PF02687:FtsX-like permease family	-
H0506_RS05245	482.466	463.051	464.002	520.345	510.92	525.683	501.318	505.759	321.936	301.183	327.355	337.27	ftsE	NC_999999999.1	994945	995637	-	693	protein_coding	cell division ATP-binding protein FtsE && PF07673:Protein of unknown function (DUF1602)|PF00005:ABC transporter	ABC_tran
H0506_RS02110	123.272	134.867	128.265	106.683	371.48	358.954	390.798	364.687	842.708	869.495	911.642	746.988	H0506_RS02110	NC_999999999.1	387468	388214	+	747	protein_coding	DeoR/GlpR family DNA-binding transcription regulator && PF00455:DeoR C terminal sensor domain|PF08220:DeoR-like helix-turn-helix domain	DeoR
H0506_RS06945	333.973	298.29	309.229	394.399	604.571	573.483	649.158	591.072	415.107	375.35	410.802	459.167	H0506_RS06945	NC_999999999.1	1341033	1341951	-	919	protein_coding	SPFH domain-containing protein && PF01145:SPFH domain / Band 7 family	-
H0506_RS01845	371.655	378.225	366.699	370.041	1850.49	1793.36	1839.45	1918.66	236.131	196.318	216.545	295.531	H0506_RS01845	NC_999999999.1	344936	345106	+	171	protein_coding	hypothetical protein && -	-
H0506_RS01865	691.53	639.578	677.219	757.794	295.992	312.314	252.108	323.553	400.429	414.088	368.873	418.325	H0506_RS01865	NC_999999999.1	346992	347441	+	450	protein_coding	YlbF family regulator && PF06133:Control of competence regulator ComK, YlbF/YmcA	-
H0506_RS04090	225.718	228.429	224.146	224.58	440.858	466.905	388.26	467.41	799.154	855.049	870.567	671.845	H0506_RS04090	NC_999999999.1	772600	773370	+	771	protein_coding	DUF1003 domain-containing protein && PF06210:Protein of unknown function (DUF1003)	-
H0506_RS06720	597.847	623.37	538.222	631.95	527.794	495.329	589.036	499.015	297.198	276.567	320.484	294.542	H0506_RS06720	NC_999999999.1	1300684	1301019	-	336	protein_coding	metal-sulfur cluster assembly factor && PF01883:Domain of unknown function DUF59	-
H0506_RS04360	289.889	289.925	273.39	306.353	350.059	342.546	345.513	362.12	368.338	372.436	378.199	354.379	topA	NC_999999999.1	826435	828579	+	2145	protein_coding	type I DNA topoisomerase && PF01751:Toprim domain|PF01396:Topoisomerase DNA binding C4 zinc finger|PF01131:DNA topoisomerase	Topoisom_bac
H0506_RS07295	495.649	491.723	502.519	492.704	492.849	503.097	454.987	520.462	110.703	118.306	132.713	81.0906	ilvD	NC_999999999.1	1410009	1411727	-	1719	protein_coding	dihydroxy-acid dehydratase && PF00920:Dehydratase family	ILVD_EDD
H0506_RS03125	304.894	307.72	359.202	247.76	326.648	326.469	340.332	313.142	801.207	885.358	798.7	719.564	H0506_RS03125	NC_999999999.1	585655	586059	+	405	protein_coding	diacylglycerol kinase family protein && PF01219:Prokaryotic diacylglycerol kinase	-
H0506_RS03820	385.317	386.576	354.118	415.258	489.241	467.041	501.385	499.298	524.708	508.666	477.756	587.701	H0506_RS03820	NC_999999999.1	724611	727247	-	2637	protein_coding	calcium-translocating P-type ATPase%2C PMCA-type && PF00702:haloacid dehalogenase-like hydrolase|PF00122:E1-E2 ATPase|PF00689:Cation transporting ATPase, C-terminus|PF00690:Cation transporter/ATPase, N-terminus	E1-E2_ATPase
H0506_RS03585	739.428	680.309	729.664	808.312	281.916	287.191	287.378	271.18	389.683	423.868	374.032	371.149	H0506_RS03585	NC_999999999.1	675380	675775	+	396	protein_coding	DUF4430 domain-containing protein && PF14478:Domain of unknown function (DUF4430)	-
H0506_RS04100	249.502	265.084	238.216	245.206	414.989	403.037	437.518	404.413	679.333	674.65	671.829	691.521	H0506_RS04100	NC_999999999.1	774238	775212	+	975	protein_coding	YvcK family protein && PF01933:Uncharacterised protein family UPF0052	-
H0506_RS04960	625.464	669.301	639.56	567.531	573.133	539.842	617.028	562.529	201.451	206.254	182.375	215.725	lpdA	NC_999999999.1	943834	945588	-	1755	protein_coding	dihydrolipoyl dehydrogenase && PF00364:Biotin-requiring enzyme|PF07992:Pyridine nucleotide-disulphide oxidoreductase|PF02852:Pyridine nucleotide-disulphide oxidoreductase, dimerisation domain	Pyr_redox_2
H0506_RS09720	420.397	410.4	401.597	449.195	381.409	419.597	342.171	382.46	524.853	508.393	516.486	549.68	H0506_RS09720	NC_999999999.1	1372497	1373030	+	534	protein_coding	polysaccharide deacetylase family protein && PF01522:Polysaccharide deacetylase	Polysacc_deac_1
H0506_RS04970	584.123	651.147	623.916	477.305	557.316	563.654	529.602	578.691	252.523	280.033	271.819	205.718	H0506_RS04970	NC_999999999.1	947305	948303	-	999	protein_coding	alpha-ketoacid dehydrogenase subunit beta && PF02779:Transketolase, pyrimidine binding domain|PF02780:Transketolase, C-terminal domain	-
H0506_RS06470	529.583	527.675	541.036	520.039	493.407	498.528	496.905	484.787	423.447	422.332	416.528	431.481	pknB	NC_999999999.1	1247970	1249841	-	1872	protein_coding	Stk1 family PASTA domain-containing Ser/Thr kinase && PF00069:Protein kinase domain|PF03793:PASTA domain	Pkinase
H0506_RS07905	257.7	246.687	240.74	285.674	478.155	476.725	468.535	489.205	650.82	584.303	607.316	760.84	H0506_RS07905	NC_999999999.1	1538550	1539992	+	1443	protein_coding	sucrose-6-phosphate hydrolase && PF08244:Glycosyl hydrolases family 32 C terminal|PF00251:Glycosyl hydrolases family 32 N-terminal domain	-
H0506_RS09025	529.225	508.685	519.433	559.558	523.545	553.02	501.308	516.308	273.638	263.391	282.742	274.781	H0506_RS09025	NC_999999999.1	1736603	1737025	-	423	protein_coding	hypothetical protein && -	-
H0506_RS02985	1065.79	1005.39	1250.63	941.359	206.624	265.399	166.894	187.58	151.553	189.205	212.811	52.6415	H0506_RS02985	NC_999999999.1	563087	563158	+	72	protein_coding	tRNA-Gln && -	-
H0506_RS07910	350.423	353.82	336.766	360.684	431.253	432.316	442.692	418.752	570.44	536.891	534.011	640.418	H0506_RS07910	NC_999999999.1	1540001	1540966	+	966	protein_coding	LacI family DNA-binding transcriptional regulator && PF00356:Bacterial regulatory proteins, lacI family|PF13377:Periplasmic binding protein-like domain	LacI
H0506_RS00055	528.856	566.086	539.485	480.996	561.254	541.671	606.345	535.745	392.044	376.232	398.727	401.173	tilS	NC_999999999.1	10603	11868	+	1266	protein_coding	tRNA lysidine(34) synthetase TilS && PF01171:PP-loop family	-
H0506_RS08275	596.456	581.851	545.12	662.397	506.974	481.974	515.659	523.29	284.23	246.043	286.586	320.061	H0506_RS08275	NC_999999999.1	1607505	1608554	-	1050	protein_coding	protein jag && PF14804:Jag N-terminus|PF13083:KH domain|PF01424:R3H domain	R3H
H0506_RS07715	412.677	414.593	395.527	427.911	398.92	404.091	407.794	384.874	580.35	564.287	556.584	620.18	rlmN	NC_999999999.1	1492187	1493356	-	1170	protein_coding	23S rRNA (adenine(2503)-C(2))-methyltransferase RlmN && PF13394:4Fe-4S single cluster domain|PF04055:Radical SAM superfamily	Radical_SAM
H0506_RS03330	627.519	625.598	578.142	678.816	461.093	467.085	452.864	463.332	132.031	126.408	129.182	140.502	cas9	NC_999999999.1	623743	627129	+	3387	protein_coding	type II CRISPR RNA-guided endonuclease Cas9 && PF13395:HNH endonuclease	-
H0506_RS08050	503.726	481.964	490.791	538.424	534.122	531.95	541.46	528.955	301.204	267.433	296.708	339.47	lepB	NC_999999999.1	1565913	1566536	+	624	protein_coding	signal peptidase I && PF00717:Peptidase S24-like	Peptidase_S24
H0506_RS02080	451.065	456.213	475.293	421.688	433.895	450.915	353.88	496.891	325.667	346.437	384.22	246.343	H0506_RS02080	NC_999999999.1	381524	382294	+	771	protein_coding	acetyl-CoA carboxylase carboxyl transferase subunit alpha && PF03255:Acetyl co-enzyme A carboxylase carboxyltransferase alpha subunit	-
H0506_RS09870	189.306	167.722	197.617	202.579	391.515	380.586	409.648	384.31	957.874	877.221	1134.99	861.407	H0506_RS09870	NC_999999999.1	633038	633169	-	132	protein_coding	SPJ_0845 family protein && -	-
H0506_RS00280	465.142	452.237	477.023	466.168	376.918	366.821	406.905	357.028	338.307	364.148	297.675	353.097	purE	NC_999999999.1	47521	48009	+	489	protein_coding	5-(carboxyamino)imidazole ribonucleotide mutase && PF00731:AIR carboxylase	-
H0506_RS01840	358.982	359.242	330.12	387.583	1618.07	1584.98	1741.91	1527.34	166.185	166.773	138.583	193.2	H0506_RS01840	NC_999999999.1	343697	344860	+	1164	protein_coding	pyridoxal phosphate-dependent aminotransferase && PF00155:Aminotransferase class I and II	Aminotran_1_2
H0506_RS05785	419.716	387.996	459.446	411.706	446.834	437.108	512.351	391.044	563.721	551.549	505.929	633.685	udk	NC_999999999.1	1099319	1099954	-	636	protein_coding	uridine kinase && PF00485:Phosphoribulokinase / Uridine kinase family	-
H0506_RS07415	426.994	424.444	436.248	420.291	366.241	374.322	373.251	351.152	528.43	520.246	564.688	500.355	gatC	NC_999999999.1	1432686	1432988	-	303	protein_coding	Asp-tRNA(Asn)/Glu-tRNA(Gln) amidotransferase subunit GatC && PF02686:Glu-tRNAGln amidotransferase C subunit	-
H0506_RS02415	508.193	482.215	492.715	549.65	472.241	492.729	443.207	480.788	379.868	366.076	396.008	377.52	H0506_RS02415	NC_999999999.1	453330	453947	+	618	protein_coding	PepSY domain-containing protein && -	-
H0506_RS01530	451.014	484.487	492.597	375.958	368.329	363.248	360.207	381.532	127.867	136.137	141.874	105.589	ureC	NC_999999999.1	276352	278070	+	1719	protein_coding	urease subunit alpha && PF00449:Urease alpha-subunit, N-terminal domain|PF01979:Amidohydrolase family	Amidohydro_1
H0506_RS02100	722.123	718.421	728.756	719.191	380.318	393.115	360.455	387.383	138.874	140.996	134.463	141.163	H0506_RS02100	NC_999999999.1	384435	386042	+	1608	protein_coding	ribonuclease Y && PF01966:HD domain|PF12072:Domain of unknown function (DUF3552)|PF00013:KH domain	HD
H0506_RS05610	494.55	488.824	489.965	504.86	724.056	738.061	688.144	745.963	409.477	419.082	385.988	423.36	metA	NC_999999999.1	1064322	1065266	-	945	protein_coding	homoserine O-succinyltransferase && PF04204:Homoserine O-succinyltransferase	-
H0506_RS02120	116.375	125.965	116.256	106.903	275.368	271.548	284.505	270.051	735.045	679.249	815.614	710.271	H0506_RS02120	NC_999999999.1	389137	391095	+	1959	protein_coding	fructose-specific PTS transporter subunit EIIC && PF00359:Phosphoenolpyruvate-dependent sugar phosphotransferase system, EIIA 2|PF02302:PTS system, Lactose/Cellobiose specific IIB subunit|PF02378:Phosphotransferase system, EIIC	PTS_EIIA_2
H0506_RS00240	412.163	432.885	445.906	357.699	330.387	310.935	360.631	319.596	322.495	326.832	334.467	306.186	H0506_RS00240	NC_999999999.1	34817	38542	+	3726	protein_coding	phosphoribosylformylglycinamidine synthase && PF13507:CobB/CobQ-like glutamine amidotransferase domain|PF02769:AIR synthase related protein, C-terminal domain	-
H0506_RS02315	478.074	450.59	448.701	534.931	415.348	409.863	420.967	415.213	241.697	227.24	240.422	257.429	metG	NC_999999999.1	427662	429665	+	2004	protein_coding	methionine--tRNA ligase && PF09334:tRNA synthetases class I (M)|PF01588:Putative tRNA binding domain	-
H0506_RS04775	462.53	461.93	468.263	457.398	426.473	428.957	438.7	411.761	377.516	373.366	416.094	343.087	pstB	NC_999999999.1	908185	908988	+	804	protein_coding	phosphate ABC transporter ATP-binding protein PstB && PF00005:ABC transporter	ABC_tran
H0506_RS02630	576.403	567.086	618.406	543.716	242.895	238.534	266.759	223.392	380.495	384.934	363.655	392.895	pyrR	NC_999999999.1	493661	494182	+	522	protein_coding	bifunctional pyr operon transcriptional regulator/uracil phosphoribosyltransferase PyrR && PF00156:Phosphoribosyl transferase domain	Pribosyltran
H0506_RS07710	423.909	430.611	420.412	420.703	401.063	381.754	428.39	393.045	556.481	487.448	524.774	657.222	H0506_RS07710	NC_999999999.1	1491658	1492185	-	528	protein_coding	VanZ family protein && PF04892:VanZ like family	-
H0506_RS06735	592.514	618.375	728.375	430.791	211.218	201.987	217.644	214.023	359.747	266.627	572.306	240.307	rpsU	NC_999999999.1	1304368	1304544	-	177	protein_coding	30S ribosomal protein S21 && PF01165:Ribosomal protein S21	-
H0506_RS03055	746.415	676.886	691.722	870.637	199.385	192.89	199.551	205.713	361.5	307.802	356.712	419.986	H0506_RS03055	NC_999999999.1	574639	575373	+	735	protein_coding	amino acid ABC transporter ATP-binding protein && PF00005:ABC transporter	ABC_tran
H0506_RS01565	472.551	484.272	472.838	460.544	278.943	257.701	307.388	271.739	172.497	166.945	185.986	164.56	H0506_RS01565	NC_999999999.1	282610	283323	+	714	protein_coding	ABC transporter ATP-binding protein && PF00005:ABC transporter|PF07673:Protein of unknown function (DUF1602)	ABC_tran
H0506_RS07335	311.05	327.649	313.324	292.175	423.789	427.896	442.635	400.834	671.896	631.382	738.297	646.009	H0506_RS07335	NC_999999999.1	1417003	1417311	+	309	protein_coding	hypothetical protein && -	-
H0506_RS09170	489.726	507.191	497.592	464.394	435.877	412.977	448.913	445.742	395.685	394.722	425.31	367.022	dnaB	NC_999999999.1	1755425	1756786	-	1362	protein_coding	replicative DNA helicase && PF00772:DnaB-like helicase N terminal domain|PF03796:DnaB-like helicase C terminal domain	DnaB_C
H0506_RS07000	310.741	305.787	303.705	322.731	532.627	551.595	499.771	546.515	431.564	412.954	431.39	450.349	H0506_RS07000	NC_999999999.1	1351135	1352979	-	1845	protein_coding	APC family permease && PF13520:Amino acid permease	-
H0506_RS01525	452.036	479.971	496.82	379.316	378.598	438.599	269.597	427.598	126.157	132.547	152.788	93.135	H0506_RS01525	NC_999999999.1	276025	276336	+	312	protein_coding	urease subunit beta && PF00699:Urease beta subunit	-
H0506_RS06995	258.945	248.756	237.036	291.045	354.232	354.654	363.448	344.594	865.376	898.003	864.075	834.051	folE	NC_999999999.1	1350426	1350989	-	564	protein_coding	GTP cyclohydrolase I FolE && PF01227:GTP cyclohydrolase I	GTP_cyclohydroI
H0506_RS01890	774.661	770.98	789.187	763.816	267.798	245.758	297.983	259.652	100.378	95.3973	90.1319	115.605	H0506_RS01890	NC_999999999.1	350932	351696	+	765	protein_coding	ABC transporter ATP-binding protein && PF00005:ABC transporter|PF12399:Branched-chain amino acid ATP-binding cassette transporter	ABC_tran
H0506_RS07870	365.979	400.371	369.185	328.381	524.058	537.268	522.599	512.308	343.816	334.722	361.697	335.029	H0506_RS07870	NC_999999999.1	1529109	1530140	-	1032	protein_coding	3-deoxy-7-phosphoheptulonate synthase && PF00793:DAHP synthetase I family	-
H0506_RS05135	483.078	495.319	478.44	475.474	285.674	303.227	262.601	291.196	358.723	403.652	381.248	291.268	rpiA	NC_999999999.1	978917	979597	-	681	protein_coding	ribose-5-phosphate isomerase RpiA && PF06026:Ribose 5-phosphate isomerase A (phosphoriboisomerase A)	Rib_5-P_isom_A
H0506_RS01540	492.299	543.848	485.484	447.566	476.25	443.314	536.073	449.362	98.073	102.211	85.8399	106.168	H0506_RS01540	NC_999999999.1	278653	279366	+	714	protein_coding	urease accessory protein UreF && PF01730:UreF	-
H0506_RS02815	383.978	414.772	393.916	343.246	503.218	516.349	477.873	515.431	259.984	267.713	294.212	218.027	glmU	NC_999999999.1	532251	533633	+	1383	protein_coding	bifunctional UDP-N-acetylglucosamine diphosphorylase/glucosamine-1-phosphate N-acetyltransferase GlmU && PF12804:MobA-like NTP transferase domain	-
H0506_RS08165	349.186	360.194	325.642	361.722	333.857	344.195	333.912	323.464	647.589	633.207	646.567	662.993	H0506_RS08165	NC_999999999.1	1589002	1589943	-	942	protein_coding	3'-5' exoribonuclease YhaM family protein && PF01966:HD domain	HD
H0506_RS06540	562.017	585.927	537.212	562.914	358.494	359.289	335.523	380.671	123.761	129.472	131.292	110.518	H0506_RS06540	NC_999999999.1	1262662	1263747	-	1086	protein_coding	ABC transporter ATP-binding protein && PF00005:ABC transporter|PF08352:Oligopeptide/dipeptide transporter, C-terminal region	ABC_tran
H0506_RS04440	66.6431	68.0118	64.8191	67.0983	864.898	888.446	847.153	859.095	187.153	193.76	167.911	199.788	H0506_RS04440	NC_999999999.1	842673	843473	+	801	protein_coding	Fe-S oxidoreductase && -	-
H0506_RS07405	399.627	381.667	392.833	424.382	383.902	353.272	422	376.435	407.946	396.504	355.128	472.205	gatB	NC_999999999.1	1429778	1431220	-	1443	protein_coding	Asp-tRNA(Asn)/Glu-tRNA(Gln) amidotransferase subunit GatB && PF02934:GatB/GatE catalytic domain|PF02637:GatB domain	-
H0506_RS06565	526.44	507.37	508.399	563.551	292.847	298.965	279.792	299.782	116.384	107.293	126.519	115.341	H0506_RS06565	NC_999999999.1	1269856	1271823	-	1968	protein_coding	peptide ABC transporter substrate-binding protein && PF00496:Bacterial extracellular solute-binding proteins, family 5 Middle	-
H0506_RS04030	426.073	452.704	384.801	440.714	473.606	479.217	458.058	483.542	373.656	389.825	376.275	354.867	H0506_RS04030	NC_999999999.1	763850	764332	+	483	protein_coding	DUF5590 domain-containing protein && -	-
H0506_RS04555	192.18	171.727	230.72	174.094	247.731	239.715	204.071	299.408	723.384	802.901	827.988	539.264	H0506_RS04555	NC_999999999.1	866761	867309	+	549	protein_coding	DJ-1/PfpI family protein && PF01965:DJ-1/PfpI family	DJ-1_PfpI
H0506_RS05250	411.019	383.885	399.398	449.774	418.024	427.953	410.986	415.133	337.872	321.399	342.357	349.858	prfB	NC_999999999.1	995725	996823	-	1099	protein_coding	- && PF03462:PCRF domain|PF00472:RF-1 domain	-
H0506_RS06790	476.102	508.87	539.63	379.808	390.584	386.546	343.739	441.468	317.502	347.677	369.586	235.244	obgE	NC_999999999.1	1316651	1317964	-	1314	protein_coding	GTPase ObgE && PF01926:50S ribosome-binding GTPase|PF09269:Domain of unknown function (DUF1967)|PF01018:GTP1/OBG	-
H0506_RS03990	357.283	386.828	406.687	278.334	247.761	235.221	208.961	299.101	658.705	728.689	774.21	473.218	deoC	NC_999999999.1	754534	755196	+	663	protein_coding	deoxyribose-phosphate aldolase && PF01791:DeoC/LacD family aldolase	-
H0506_RS09230	342.813	366.465	326.244	335.729	451.723	458.715	429.214	467.239	399.871	385.592	393.379	420.641	H0506_RS09230	NC_999999999.1	1769312	1770169	-	858	protein_coding	helix-turn-helix domain-containing protein && PF13413:Helix-turn-helix domain	-
H0506_RS05345	422.236	400.903	420.797	445.009	389.841	405.852	357.867	405.805	320.008	327.793	332.936	299.295	murA	NC_999999999.1	1014422	1015693	-	1272	protein_coding	UDP-N-acetylglucosamine 1-carboxyvinyltransferase && PF00275:EPSP synthase (3-phosphoshikimate 1-carboxyvinyltransferase)	EPSP_synthase
H0506_RS06505	337.373	337.214	358.034	316.872	330.903	323.261	295.788	373.661	505.823	517.284	544.565	455.622	ftsY	NC_999999999.1	1256623	1258014	-	1392	protein_coding	signal recognition particle-docking protein FtsY && PF02881:SRP54-type protein, helical bundle domain|PF00448:SRP54-type protein, GTPase domain	-
H0506_RS02955	483.215	478.913	468.435	502.296	364.384	346.13	391.957	355.064	460.797	412.259	430.927	539.207	plsY	NC_999999999.1	555521	556162	-	642	protein_coding	glycerol-3-phosphate 1-O-acyltransferase PlsY && PF02660:Glycerol-3-phosphate acyltransferase	-
H0506_RS01015	436.506	426.865	429.742	452.911	413.965	406.009	414.682	421.204	333.403	339.92	314.961	345.328	mecA	NC_999999999.1	175354	176103	+	750	protein_coding	adaptor protein MecA && PF05389:Negative regulator of genetic competence (MecA)	-
H0506_RS06630	349.681	329.53	359.656	359.857	518.321	526.96	557.553	470.449	305.324	299.186	306.987	309.798	H0506_RS06630	NC_999999999.1	1282502	1282849	+	348	protein_coding	DUF1831 domain-containing protein && PF08866:Putative amino acid metabolism	-
H0506_RS02115	107.033	116.741	125.686	78.6724	238.953	246.361	199.962	270.534	651.793	671.107	840.512	443.759	pfkB	NC_999999999.1	388211	389122	+	912	protein_coding	1-phosphofructokinase && PF00294:pfkB family carbohydrate kinase	PfkB
H0506_RS01675	450.673	411.813	425.977	514.23	416.895	442.507	410.68	397.499	257.475	249.152	240.948	282.323	H0506_RS01675	NC_999999999.1	307111	307647	+	537	protein_coding	YceD family protein && PF02620:Uncharacterized ACR, COG1399	-
H0506_RS08490	195.701	193.129	188.642	205.331	235.766	224.055	250.118	233.124	240.205	238.781	237.408	244.426	H0506_RS08490	NC_999999999.1	1643640	1644833	-	1194	protein_coding	acetate kinase && PF00871:Acetokinase family	-
H0506_RS05340	460.211	496.195	495.008	389.431	529.58	526.721	521.718	540.3	319.067	316.628	313.024	327.547	H0506_RS05340	NC_999999999.1	1014232	1014420	-	189	protein_coding	DNA-directed RNA polymerase subunit beta && PF11772:DNA-directed RNA polymerase subunit beta	-
H0506_RS04770	428.025	450.852	445.811	387.413	414.457	403.975	428.1	411.296	353.813	328.749	348.674	384.016	pstA	NC_999999999.1	907290	908174	+	885	protein_coding	phosphate ABC transporter permease PstA && PF00528:Binding-protein-dependent transport system inner membrane component	BPD_transp_1
H0506_RS05580	332.34	351.05	327.534	318.436	350.416	326.916	370.02	354.313	587.407	593.529	579.686	589.006	H0506_RS05580	NC_999999999.1	1059436	1060308	-	873	protein_coding	polyprenyl synthetase family protein && PF00348:Polyprenyl synthetase	-
H0506_RS00515	713.701	697.677	689.627	753.799	239.22	260.436	203.349	253.876	251.675	248.944	254.832	251.249	H0506_RS00515	NC_999999999.1	85921	86391	-	471	protein_coding	small multi-drug export protein && PF06695:Putative small multi-drug export protein	-
H0506_RS04765	410.365	440.692	413.376	377.026	416.232	390.393	461.573	396.731	339.372	346.151	304.681	367.283	pstC	NC_999999999.1	906386	907300	+	915	protein_coding	phosphate ABC transporter permease subunit PstC && PF00528:Binding-protein-dependent transport system inner membrane component	BPD_transp_1
H0506_RS03460	138.32	125.933	119.14	169.886	292.806	283.163	296.727	298.527	798.073	833.176	686.317	874.727	H0506_RS03460	NC_999999999.1	652419	652898	+	480	protein_coding	hypothetical protein && -	-
H0506_RS05130	356.231	358.972	354.089	355.631	347.067	330.074	361.878	349.25	360.838	350.845	385.589	346.079	H0506_RS05130	NC_999999999.1	977580	978791	-	1212	protein_coding	phosphopentomutase && PF01676:Metalloenzyme superfamily	-
H0506_RS05015	96.9219	88.6693	90.215	111.881	269.111	277.882	254.236	275.216	953.722	980.115	1051.01	830.038	H0506_RS05015	NC_999999999.1	956871	957490	-	620	protein_coding	SGNH/GDSL hydrolase family protein && PF00657:GDSL-like Lipase/Acylhydrolase	Lipase_GDSL
H0506_RS09010	367.372	350.138	362.524	389.454	394.922	426.329	399.686	358.749	550.789	567.286	497.996	587.085	yaaA	NC_999999999.1	1732981	1733721	-	741	protein_coding	peroxide stress protein YaaA && PF03883:Protein of unknown function (DUF328)	-
H0506_RS09765	430.22	421.803	453.176	415.682	388.392	381.162	367.081	416.933	469.477	467.723	460.577	480.131	H0506_RS09765	NC_999999999.1	1491247	1491453	-	207	protein_coding	hypothetical protein && -	-
H0506_RS03015	406.022	404.53	374.204	439.334	336.015	333.889	343.414	330.742	414.443	395.204	393.942	454.182	H0506_RS03015	NC_999999999.1	566663	567898	+	1236	protein_coding	aminoacyltransferase && PF02388:FemAB family	-
H0506_RS02020	362.158	387.581	387	311.892	414.238	430.397	385.997	426.318	298.026	293.636	363.822	236.621	H0506_RS02020	NC_999999999.1	371617	372408	+	792	protein_coding	enoyl-CoA hydratase && PF00378:Enoyl-CoA hydratase/isomerase	ECH
H0506_RS00020	376.531	357.085	378.93	393.577	295.36	327.537	261.9	296.645	494.15	483.039	516.392	483.019	ychF	NC_999999999.1	3111	4226	+	1116	protein_coding	redox-regulated ATPase YchF && PF06071:Protein of unknown function (DUF933)|PF01926:50S ribosome-binding GTPase	-
H0506_RS03275	306.491	338.308	323.788	257.376	361.711	330.62	403.543	350.97	520.102	512.474	517.97	529.861	pheA	NC_999999999.1	613924	614748	+	825	protein_coding	prephenate dehydratase && PF00800:Prephenate dehydratase	-
H0506_RS02645	562.472	600.531	566.365	520.519	229.21	207.734	282.673	197.222	337.753	334.18	293.91	385.168	H0506_RS02645	NC_999999999.1	496910	497998	+	1089	protein_coding	carbamoyl phosphate synthase small subunit && PF00117:Glutamine amidotransferase class-I|PF00988:Carbamoyl-phosphate synthase small chain, CPSase domain	CPSase_sm_chain
H0506_RS05605	455.505	454.806	429.16	482.547	702.485	708.122	640.609	758.725	343.693	360.544	340.376	330.158	H0506_RS05605	NC_999999999.1	1063552	1064250	-	699	protein_coding	DnaD domain-containing protein && PF07261:Replication initiation and membrane attachment	-
H0506_RS00585	482.679	489.999	483.874	474.164	264.051	262.744	252.034	277.377	473.282	456.012	488.898	474.935	H0506_RS00585	NC_999999999.1	100678	101538	+	861	protein_coding	DegV family protein && PF02645:Uncharacterised protein, DegV family COG1307	-
H0506_RS05765	378.845	364.463	375.438	396.632	337.218	342.971	323.41	345.274	462.249	448.911	457.99	479.845	H0506_RS05765	NC_999999999.1	1092727	1093515	+	789	protein_coding	type 1 glutamine amidotransferase && PF07685:CobB/CobQ-like glutamine amidotransferase domain	-
H0506_RS05860	298.703	277.251	285.248	333.61	538.435	551.525	576.636	487.145	480.182	430.794	468.668	541.083	H0506_RS05860	NC_999999999.1	1116034	1117002	-	969	protein_coding	DUF1002 domain-containing protein && PF06207:Protein of unknown function (DUF1002)	-
H0506_RS01905	193.947	180.864	185.343	215.633	882.975	890.702	857.057	901.166	202.664	185.793	187.329	234.871	cysK	NC_999999999.1	353369	354295	-	927	protein_coding	cysteine synthase A && PF00291:Pyridoxal-phosphate dependent enzyme	PALP
H0506_RS02200	297.227	318.3	318.04	255.341	397.309	375.76	427.088	389.079	491.593	500.611	517.507	456.662	H0506_RS02200	NC_999999999.1	404414	405622	+	1209	protein_coding	CCA tRNA nucleotidyltransferase && PF01743:Poly A polymerase head domain|PF12627:Probable RNA and SrmB- binding site of polymerase A|PF13735:tRNA nucleotidyltransferase domain 2 putative	-
H0506_RS04340	267.683	253.702	267.25	282.098	325.862	342.45	331.927	303.21	639.046	629.354	630.718	657.065	ylqF	NC_999999999.1	822821	823675	+	855	protein_coding	ribosome biogenesis GTPase YlqF && PF01926:50S ribosome-binding GTPase	-
H0506_RS03160	522.078	552.655	553.975	459.603	411.561	406.67	396.051	431.963	297.086	301.551	330.404	259.304	rnr	NC_999999999.1	590185	592638	+	2454	protein_coding	ribonuclease R && PF00773:RNB domain|PF08206:Ribonuclease B OB domain|PF00575:S1 RNA binding domain	RNB
H0506_RS07030	519.92	476.481	536.177	547.101	531.964	555.364	529.706	510.823	155.089	145.135	165.006	155.127	H0506_RS07030	NC_999999999.1	1357445	1358272	+	828	protein_coding	exodeoxyribonuclease III && PF03372:Endonuclease/Exonuclease/phosphatase family	Exo_endo_phos
H0506_RS07315	436.611	444.431	410.436	454.968	353.101	373.193	340.481	345.63	360.34	356.294	350.386	374.34	H0506_RS07315	NC_999999999.1	1413908	1414699	-	792	protein_coding	phosphotransferase family protein && PF01636:Phosphotransferase enzyme family	APH
H0506_RS01820	285.259	281.097	258.107	316.573	316.307	331.864	304.05	313.007	797.548	790.689	730.859	871.097	H0506_RS01820	NC_999999999.1	338482	339927	-	1446	protein_coding	UDP-N-acetylmuramoyl-L-alanyl-D-glutamate--L-lysine ligase && PF02875:Mur ligase family, glutamate ligase domain|PF08245:Mur ligase middle domain	-
H0506_RS00675	355.867	387.574	342.884	337.144	548.563	577.163	528.147	540.379	332.322	324.351	365.047	307.569	H0506_RS00675	NC_999999999.1	118363	118629	+	267	protein_coding	ACT domain-containing protein && PF13740:ACT domain	-
H0506_RS08970	638.506	568.584	818.821	528.114	178.496	216.885	200.085	118.518	219.844	154.453	353.56	151.518	rpmB	NC_999999999.1	1726027	1726215	+	189	protein_coding	50S ribosomal protein L28 && PF00830:Ribosomal L28 family	-
H0506_RS05760	345.082	345.37	343.76	346.115	451.3	436.624	463.603	453.673	410.901	392.045	412.005	428.652	H0506_RS05760	NC_999999999.1	1091384	1092727	+	1344	protein_coding	Mur ligase family protein && PF08245:Mur ligase middle domain|PF08353:Domain of unknown function (DUF1727)	-
H0506_RS09540	511.233	443.981	513.285	576.433	232.257	299.102	186.404	211.267	551.529	548.112	621.373	485.102	H0506_RS09540	NC_999999999.1	565309	565545	+	237	protein_coding	hypothetical protein && -	-
H0506_RS04760	353.002	387.332	351.609	320.066	377.41	368.72	406.274	357.236	330.554	320.463	326.505	344.694	H0506_RS04760	NC_999999999.1	905508	906383	+	876	protein_coding	phosphate ABC transporter substrate-binding protein PstS family protein && PF12849:PBP superfamily domain	-
H0506_RS07310	498.071	493.636	473.124	527.452	277.559	270.279	272.498	289.9	289.216	294.038	276.456	297.154	trmB	NC_999999999.1	1413257	1413898	-	642	protein_coding	tRNA (guanosine(46)-N7)-methyltransferase TrmB && PF02390:Putative methyltransferase	-
H0506_RS06990	254.809	258.693	267.418	238.315	255.062	268.188	239.144	257.852	778.991	793.87	797.578	745.525	folP	NC_999999999.1	1349597	1350397	-	801	protein_coding	dihydropteroate synthase && PF00809:Pterin binding enzyme	-
H0506_RS01895	697.454	721.776	685.791	684.794	182.657	190.298	170.497	187.175	99.7469	94.4312	99.9705	104.839	H0506_RS01895	NC_999999999.1	351696	352406	+	711	protein_coding	ABC transporter ATP-binding protein && PF07673:Protein of unknown function (DUF1602)|PF00005:ABC transporter	ABC_tran
H0506_RS00290	465.374	444.323	472.216	479.582	334.911	345.379	316.22	343.134	240.805	228.326	262.281	231.807	H0506_RS00290	NC_999999999.1	49124	50035	+	912	protein_coding	ketopantoate reductase family protein && -	-
H0506_RS05645	328.688	324.445	302.273	359.346	452.111	459.146	454.313	442.872	256.663	243.679	245.915	280.395	H0506_RS05645	NC_999999999.1	1072270	1073439	-	1170	protein_coding	FtsW/RodA/SpoVE family cell cycle protein && PF01098:Cell cycle protein	-
H0506_RS02975	388.931	359.673	408.264	398.855	420.627	520.346	377.901	363.633	137.974	166.388	134.504	113.031	H0506_RS02975	NC_999999999.1	562647	562877	+	231	protein_coding	DUF2969 domain-containing protein && PF11184:Protein of unknown function (DUF2969)	-
H0506_RS04345	242.865	230.941	232.206	265.447	338.339	355.158	312.005	347.852	589.148	575.849	574.702	616.893	H0506_RS04345	NC_999999999.1	823662	824429	+	768	protein_coding	ribonuclease HII && PF01351:Ribonuclease HII	-
H0506_RS05750	302.797	292.79	315.215	300.387	380.114	378.716	388.91	372.716	428.361	429.614	425.182	430.287	H0506_RS05750	NC_999999999.1	1089469	1090434	-	966	protein_coding	CdaR family protein && PF07949:YbbR-like protein	-
H0506_RS02150	352.873	368.691	343.221	346.706	384.534	368.745	402.508	382.35	405.314	376.157	425.06	414.726	gtfA	NC_999999999.1	397181	398692	+	1512	protein_coding	accessory Sec system glycosyltransferase GtfA && PF00534:Glycosyl transferases group 1	Glycos_transf_1
H0506_RS05840	475.655	455.148	446.426	525.39	350.779	363.573	385.351	303.412	296.78	283.933	276.235	330.171	nrdF	NC_999999999.1	1113276	1114238	+	963	protein_coding	class 1b ribonucleoside-diphosphate reductase subunit beta && PF00268:Ribonucleotide reductase, small chain	-
H0506_RS05835	577.997	566.034	523.591	644.365	362.42	352.723	382.71	351.827	122.822	111.496	110.938	146.032	nrdE	NC_999999999.1	1110958	1113117	+	2160	protein_coding	class 1b ribonucleoside-diphosphate reductase subunit alpha && PF02867:Ribonucleotide reductase, barrel domain|PF08343:Ribonucleotide reductase N-terminal|PF00317:Ribonucleotide reductase, all-alpha domain	Ribonuc_red_lgC
H0506_RS06740	599.388	568.539	573.893	655.732	216.781	232.608	202.273	215.462	167.352	159.115	170.249	172.691	H0506_RS06740	NC_999999999.1	1304739	1305533	-	795	protein_coding	transporter substrate-binding domain-containing protein && PF00497:Bacterial extracellular solute-binding proteins, family 3	-
H0506_RS08175	335.699	334.032	329.674	343.39	309.378	315.995	331.647	280.492	640.573	673.297	598.427	649.994	H0506_RS08175	NC_999999999.1	1591209	1591841	-	633	protein_coding	thiamine diphosphokinase && PF04265:Thiamin pyrophosphokinase, vitamin B1 binding domain|PF04263:Thiamin pyrophosphokinase, catalytic domain	-
H0506_RS04320	406.065	397.563	394.447	426.186	407.89	400.489	421.483	401.698	305.304	289.799	300.632	325.482	ffh	NC_999999999.1	819179	820741	+	1563	protein_coding	signal recognition particle protein && PF02978:Signal peptide binding domain|PF02881:SRP54-type protein, helical bundle domain|PF00448:SRP54-type protein, GTPase domain	-
H0506_RS05355	229.519	235.754	219.902	232.903	361.662	357.749	366.318	360.92	519.914	496.122	510.831	552.788	galE	NC_999999999.1	1016187	1017200	-	1014	protein_coding	UDP-glucose 4-epimerase GalE && PF16363:GDP-mannose 4,6 dehydratase	-
H0506_RS02820	309.414	335.299	333.972	258.97	383.339	411.501	298.703	439.812	284.964	304.854	366.702	183.334	H0506_RS02820	NC_999999999.1	533709	534257	+	549	protein_coding	NUDIX hydrolase && PF00293:NUDIX domain	NUDIX
H0506_RS02905	334.849	321.944	328.244	354.36	419.745	417.754	416.833	424.646	297.792	284.634	301.845	306.897	H0506_RS02905	NC_999999999.1	547145	548320	-	1176	protein_coding	hydroxymethylglutaryl-CoA synthase && PF01154:Hydroxymethylglutaryl-coenzyme A synthase N terminal|PF08540:Hydroxymethylglutaryl-coenzyme A synthase C terminal	-
H0506_RS04680	210.059	202.851	191.73	235.597	343.239	336.53	346.719	346.468	685.788	635.571	630.518	791.274	mnmE	NC_999999999.1	889825	891195	-	1371	protein_coding	tRNA uridine-5-carboxymethylaminomethyl(34) synthesis GTPase MnmE && PF01926:50S ribosome-binding GTPase|PF12631:MnmE helical domain|PF10396:GTP-binding protein TrmE N-terminus	-
H0506_RS08195	382.001	384.104	380.686	381.214	299.463	298.32	340.467	259.603	531.869	511.048	561.159	523.4	rsmA	NC_999999999.1	1593630	1594502	-	873	protein_coding	16S rRNA (adenine(1518)-N(6)/adenine(1519)-N(6))-dimethyltransferase RsmA && PF00398:Ribosomal RNA adenine dimethylase	-
H0506_RS01545	456.675	521.375	454.742	393.907	336.739	300.688	375.834	333.694	98.2429	102.052	89.277	103.4	ureG	NC_999999999.1	279396	280010	+	615	protein_coding	urease accessory protein UreG && PF02492:CobW/HypB/UreG, nucleotide-binding domain	-
H0506_RS05945	285.312	281.487	284.818	289.63	256.029	254.221	252.316	261.551	640.74	634.246	657.945	630.03	smc	NC_999999999.1	1135449	1138982	-	3534	protein_coding	chromosome segregation protein SMC && PF02463:RecF/RecN/SMC N terminal domain|PF06470:SMC proteins Flexible Hinge Domain	SMC_N
H0506_RS03765	363.365	400.475	417.034	272.588	340.458	333.827	322.063	365.483	162.378	172.676	195.29	119.169	H0506_RS03765	NC_999999999.1	712025	713275	+	1251	protein_coding	serine hydroxymethyltransferase && PF00464:Serine hydroxymethyltransferase	SHMT
H0506_RS08225	404.174	368.691	426.994	416.835	472.156	456.804	517.511	442.153	139.646	121.632	143.141	154.164	traF	NC_999999999.1	1598274	1598609	-	336	protein_coding	conjugal transfer protein TraF && PF13728:F plasmid transfer operon protein	-
H0506_RS01900	239.749	238.218	231.09	249.937	248.731	248.056	260.923	237.214	712.811	677.162	638.756	822.514	H0506_RS01900	NC_999999999.1	352542	353202	+	661	protein_coding	CBS and ACT domain-containing protein && PF00571:CBS domain	CBS
H0506_RS00155	834.702	789.967	1088.02	626.115	84.0037	95.7934	71.6396	84.578	45.2048	32.8734	28.7583	73.9827	H0506_RS00155	NC_999999999.1	24649	24722	+	74	protein_coding	tRNA-Ile && -	-
H0506_RS03580	546.758	503.284	527.043	609.947	287.036	276.344	331.799	252.964	329.253	326.404	284.646	376.709	H0506_RS03580	NC_999999999.1	674910	675383	+	474	protein_coding	membrane protein && -	-
H0506_RS08045	393.325	403.425	377.781	398.77	512.947	519.209	505.738	513.893	268.26	271.93	240.279	292.571	rnhC	NC_999999999.1	1565004	1565894	+	891	protein_coding	ribonuclease HIII && PF01351:Ribonuclease HII|PF11858:Domain of unknown function (DUF3378)	-
H0506_RS03100	505.743	427.51	517.189	572.532	426.954	423.846	456.429	400.588	148.105	151.581	132.606	160.129	recR	NC_999999999.1	583422	584018	+	597	protein_coding	recombination mediator RecR && PF13662:Toprim domain|PF02132:RecR protein	-
H0506_RS00720	335.376	336.336	352.225	317.567	429.744	429.507	445.207	414.517	386.778	388.83	399.983	371.521	truA	NC_999999999.1	127645	128391	+	747	protein_coding	tRNA pseudouridine(38-40) synthase TruA && PF01416:tRNA pseudouridine synthase	-
H0506_RS07050	238.719	247.232	241.603	227.321	331.847	341.716	327.443	326.382	431.517	413.758	452.781	428.011	ligA	NC_999999999.1	1360797	1362755	-	1959	protein_coding	NAD-dependent DNA ligase LigA && PF01653:NAD-dependent DNA ligase adenylation domain|PF00533:BRCA1 C Terminus (BRCT) domain|PF14520:Helix-hairpin-helix domain|PF03119:NAD-dependent DNA ligase C4 zinc finger domain|PF03120:NAD-dependent DNA ligase OB-fold domain|PF12826:Helix-hairpin-helix motif	BRCT
H0506_RS01515	398.432	425.681	462.271	307.344	322.471	340.459	273.285	353.668	100.208	95.2309	128.677	76.7179	H0506_RS01515	NC_999999999.1	275171	275686	+	516	protein_coding	AmiS/UreI family transporter && PF02293:AmiS/UreI family transporter	-
H0506_RS06355	251.081	262.061	271.185	219.999	295.298	304.378	265.32	316.195	580.369	615.709	644.735	480.662	galM	NC_999999999.1	1224581	1225627	-	1047	protein_coding	galactose-1-epimerase && PF01263:Aldose 1-epimerase	Aldose_epim
H0506_RS02400	441.829	436.24	408.487	480.76	390.494	390.106	383.629	397.748	139.121	138.737	139.229	139.396	H0506_RS02400	NC_999999999.1	450110	451396	+	1287	protein_coding	homoserine dehydrogenase && PF00742:Homoserine dehydrogenase|PF03447:Homoserine dehydrogenase, NAD binding domain	-
H0506_RS05600	423.448	435.804	427.758	406.782	617.395	631.223	584.105	636.857	281.856	299.459	273.19	272.92	nth	NC_999999999.1	1062908	1063552	-	645	protein_coding	endonuclease III && PF00730:HhH-GPD superfamily base excision DNA repair protein|PF00633:Helix-hairpin-helix motif	HhH-GPD
H0506_RS01535	435.972	484.332	450.704	372.881	373.115	341.543	445.483	332.318	87.1194	83.7727	90.1982	87.3873	ureE	NC_999999999.1	278211	278663	+	453	protein_coding	urease accessory protein UreE && PF02814:UreE urease accessory protein, N-terminal domain|PF05194:UreE urease accessory protein, C-terminal domain	-
H0506_RS05120	289.751	282.23	288.6	298.424	257.557	269.394	242.596	260.68	339.279	323.75	394.095	299.992	H0506_RS05120	NC_999999999.1	976206	977015	-	810	protein_coding	purine-nucleoside phosphorylase && PF01048:Phosphorylase superfamily	-
H0506_RS07060	322.213	339.657	317.552	309.432	385.712	374.887	401.35	380.9	412.169	410.979	438.4	387.128	H0506_RS07060	NC_999999999.1	1363406	1364371	-	966	protein_coding	YihY/virulence factor BrkB family protein && PF03631:Virulence factor BrkB	Ribonuclease_BN
H0506_RS07370	266.313	295.055	283.925	219.959	396.212	347.317	553.156	288.163	520.522	439.602	575.419	546.546	yqeK	NC_999999999.1	1424645	1425235	-	591	protein_coding	bis(5'-nucleosyl)-tetraphosphatase (symmetrical) YqeK && PF01966:HD domain	HD
H0506_RS05555	330.162	357.799	346.169	286.518	339.276	362.739	277.17	377.918	427.299	478.751	438.741	364.404	H0506_RS05555	NC_999999999.1	1054729	1055604	-	876	protein_coding	SGNH/GDSL hydrolase family protein && PF13472:GDSL-like Lipase/Acylhydrolase family	-
H0506_RS03660	257.445	268.214	257.956	246.165	355.62	348.751	364.103	354.005	484.17	493.013	467.239	492.257	H0506_RS03660	NC_999999999.1	691254	692378	+	1125	protein_coding	FtsQ-type POTRA domain-containing protein && PF08478:POTRA domain, FtsQ-type	-
H0506_RS03245	171.475	199.09	208.481	106.856	267.793	253.272	281.95	268.156	549.058	553.648	659.041	434.484	aroC	NC_999999999.1	608429	609595	+	1167	protein_coding	chorismate synthase && PF01264:Chorismate synthase	-
H0506_RS03760	352.071	416.235	378.716	261.262	412.47	368.218	488.142	381.049	249.035	237.643	270.404	239.059	H0506_RS03760	NC_999999999.1	711325	711930	+	606	protein_coding	L-threonylcarbamoyladenylate synthase && PF01300:Telomere recombination	Sua5_yciO_yrdC
H0506_RS05565	325.61	328.25	335.18	313.399	324.317	314.66	346.231	312.061	493.749	485.07	470.707	525.47	recN	NC_999999999.1	1056504	1058174	-	1671	protein_coding	DNA repair protein RecN && PF02463:RecF/RecN/SMC N terminal domain	SMC_N
H0506_RS05560	343.669	368.824	344.918	317.266	311.174	314.833	318.797	299.892	449.878	462.113	426.64	460.881	H0506_RS05560	NC_999999999.1	1055597	1056433	-	837	protein_coding	DegV family protein && PF02645:Uncharacterised protein, DegV family COG1307	-
H0506_RS01225	272.616	241.729	291.917	284.203	146.215	127.113	147.758	163.774	839.723	879.595	925.79	713.784	secE	NC_999999999.1	220732	220908	+	177	protein_coding	preprotein translocase subunit SecE && PF00584:SecE/Sec61-gamma subunits of protein translocation complex	-
H0506_RS03365	313.88	311.932	314.523	315.187	217.253	201.976	199.551	250.231	470.429	477.7	509.589	423.997	H0506_RS03365	NC_999999999.1	635515	635955	+	441	protein_coding	SprT family protein && PF10263:SprT-like family	-
H0506_RS04335	276.549	253.442	278.449	297.756	366.197	392.18	342.153	364.259	397.011	380.055	389.846	421.132	H0506_RS04335	NC_999999999.1	822004	822693	+	690	protein_coding	helix-turn-helix transcriptional regulator && PF01381:Helix-turn-helix|PF00717:Peptidase S24-like	HTH_3
H0506_RS07865	330.778	368.296	350.454	273.582	339.037	352.723	297.463	366.925	287.866	279.753	342.863	240.981	acpS	NC_999999999.1	1528746	1529105	-	360	protein_coding	holo-ACP synthase && PF01648:4'-phosphopantetheinyl transferase superfamily	ACPS
H0506_RS01670	253.495	218.793	261.361	280.331	434.342	443.314	437.57	422.142	385.772	387.04	332.63	437.647	rsmG	NC_999999999.1	306101	306814	-	714	protein_coding	16S rRNA (guanine(527)-N(7))-methyltransferase RsmG && PF02527:rRNA small subunit methyltransferase G	-
H0506_RS09920	222.275	244.987	241.321	180.516	442.449	443.628	481.939	401.779	467.116	464.411	506.233	430.703	H0506_RS09920	NC_999999999.1	1731716	1731847	+	132	protein_coding	hypothetical protein && -	-
H0506_RS00865	17.1575	14.9853	13.0951	23.3922	27.2738	30.9443	28.3873	22.4898	57.9612	47.871	81.1931	44.8193	H0506_RS00865	NC_999999999.1	148582	149079	+	498	protein_coding	sigma factor && -	-
H0506_RS04250	421.837	437.207	398.275	430.03	300.483	302.601	307.37	291.477	225.008	197.559	259.243	218.223	H0506_RS04250	NC_999999999.1	804770	805099	+	330	protein_coding	zinc ribbon domain-containing protein YjdM && PF03831:PhnA protein|PF08274:PhnA Zinc-Ribbon	-
H0506_RS06785	466.603	497.511	534.58	367.718	341.958	358.016	353.422	314.436	311.6	309.608	391.229	233.962	H0506_RS06785	NC_999999999.1	1316287	1316484	-	198	protein_coding	hypothetical protein && -	-
H0506_RS00580	417.888	437.251	432.619	383.795	320.967	324.929	294.518	343.454	322.825	321.522	362.934	284.019	H0506_RS00580	NC_999999999.1	100154	100669	+	516	protein_coding	NYN domain-containing protein && PF05991:YacP-like NYN domain	-
H0506_RS01220	317.408	336.552	349.183	266.488	339.845	356.551	346.492	316.491	450.406	467.447	542.46	341.31	rpmG	NC_999999999.1	220571	220723	+	153	protein_coding	50S ribosomal protein L33 && PF00471:Ribosomal protein L33	-
H0506_RS03455	99.449	96.1101	98.2844	103.952	357.313	363.518	350.098	358.323	668.235	637.898	635.766	731.041	H0506_RS03455	NC_999999999.1	651130	652405	+	1276	protein_coding	LysM domain-containing protein && PF01476:LysM domain	LysM
H0506_RS00275	343.391	350.976	350.714	328.483	324.47	342.125	301.094	330.191	262.534	251.545	273.976	262.082	purD	NC_999999999.1	45913	47175	+	1263	protein_coding	phosphoribosylamine--glycine ligase && PF01071:Phosphoribosylglycinamide synthetase, ATP-grasp (A) domain|PF02843:Phosphoribosylglycinamide synthetase, C domain|PF02844:Phosphoribosylglycinamide synthetase, N domain	-
H0506_RS03155	453.203	429.287	547.152	383.172	333.211	345.918	334.036	319.68	380.895	377.725	420.235	344.724	secG	NC_999999999.1	589890	590126	+	237	protein_coding	preprotein translocase subunit SecG && PF03840:Preprotein translocase SecG subunit	-
H0506_RS04105	194.129	206.751	188.391	187.246	350.182	338.282	387.911	324.352	487.102	494.528	465.758	501.018	whiA	NC_999999999.1	775209	776120	+	912	protein_coding	DNA-binding protein WhiA && PF14527:WhiA LAGLIDADG-like domain|PF10298:WhiA N-terminal LAGLIDADG-like domain|PF02650:WhiA C-terminal HTH domain	-
H0506_RS07535	356.946	374.792	391.282	304.765	364.517	367.106	435.102	291.344	385.885	428.143	312.123	417.389	H0506_RS07535	NC_999999999.1	1454124	1454348	-	225	protein_coding	DUF4059 family protein && PF13268:Protein of unknown function (DUF4059)	-
H0506_RS08495	152.29	147.382	155.945	153.543	185.017	196.775	181.696	176.58	146.893	156.583	149.88	134.217	H0506_RS08495	NC_999999999.1	1644889	1645845	-	957	protein_coding	class I SAM-dependent methyltransferase && PF02384:N-6 DNA Methylase	-
H0506_RS02770	406.988	380.731	424.384	415.849	351.562	380.819	344.17	329.696	199.424	200.384	200.184	197.704	H0506_RS02770	NC_999999999.1	522806	523951	+	1146	protein_coding	amidohydrolase && PF07687:Peptidase dimerisation domain|PF01546:Peptidase family M20/M25/M40	Peptidase_M20
H0506_RS03595	265.173	248.275	251.791	295.454	262.842	254.306	269.42	264.8	734.32	743.186	679.763	780.01	holA	NC_999999999.1	678839	679873	+	1035	protein_coding	DNA polymerase III subunit delta && PF06144:DNA polymerase III, delta subunit	-
H0506_RS00010	280.322	283.104	244.204	313.657	393.331	382.207	399.426	398.362	350.258	334.193	304.337	412.243	dnaN	NC_999999999.1	1520	2656	+	1137	protein_coding	DNA polymerase III subunit beta && PF00712:DNA polymerase III beta subunit, N-terminal domain|PF02768:DNA polymerase III beta subunit, C-terminal domain|PF02767:DNA polymerase III beta subunit, central domain	DNA_pol3_beta_2
H0506_RS07665	206.78	205.681	231.277	183.382	235.89	290.86	152.996	263.812	396.593	471.783	490.111	227.885	H0506_RS07665	NC_999999999.1	1480268	1480498	-	231	protein_coding	bacteriocin class II family protein && PF10439:Bacteriocin class II with double-glycine leader peptide	-
H0506_RS05875	423.603	435.016	414.639	421.155	332.032	329.334	313.959	352.803	198.667	206.115	217.354	172.533	gyrA	NC_999999999.1	1118347	1120782	-	2436	protein_coding	DNA gyrase subunit A && PF00521:DNA gyrase/topoisomerase IV, subunit A|PF03989:DNA gyrase C-terminal domain, beta-propeller	-
H0506_RS05740	322.97	315.88	305.423	347.606	188.461	182.407	194.743	188.234	468.623	477.7	448.786	479.384	H0506_RS05740	NC_999999999.1	1087450	1087890	-	441	protein_coding	GtrA family protein && PF04138:GtrA-like protein	-
H0506_RS02500	170.507	180.319	169.505	161.695	258.12	254.375	259.015	260.97	787.142	791.994	846.873	722.559	H0506_RS02500	NC_999999999.1	470005	470880	+	876	protein_coding	DNA polymerase III subunit delta' && PF13177:DNA polymerase III, delta subunit	-
H0506_RS00540	325.837	337.485	346.486	293.54	333.32	336.312	323.732	339.916	365.275	379.429	388.911	327.484	pnp	NC_999999999.1	92528	94753	+	2226	protein_coding	polyribonucleotide nucleotidyltransferase && PF00575:S1 RNA binding domain|PF01138:3' exoribonuclease family, domain 1|PF03726:Polyribonucleotide nucleotidyltransferase, RNA binding domain|PF00013:KH domain|PF03725:3' exoribonuclease family, domain 2	S1
H0506_RS01560	366.947	372.814	385.88	342.148	265.236	278.175	251.473	266.061	113.592	102.919	130.415	107.443	H0506_RS01560	NC_999999999.1	281829	282608	+	780	protein_coding	energy-coupling factor transporter transmembrane component T && PF02361:Cobalt transport protein	-
H0506_RS08280	465.397	456.514	429.847	509.83	309.48	312.024	313.131	303.285	245.952	237.536	234.699	265.621	H0506_RS08280	NC_999999999.1	1608566	1609372	-	807	protein_coding	membrane protein insertase YidC && PF02096:60Kd inner membrane protein	-
H0506_RS08030	277.216	270.966	259.567	301.116	315.852	314.233	296.772	336.552	545.389	526.656	535.648	573.864	H0506_RS08030	NC_999999999.1	1561381	1563732	+	2352	protein_coding	endonuclease MutS2 && PF00488:MutS domain V|PF01713:Smr domain	Smr
H0506_RS04400	268.988	270.413	228.984	307.566	372.849	388.323	363.532	366.693	583.481	614.209	507.677	628.556	H0506_RS04400	NC_999999999.1	835229	836032	+	804	protein_coding	transporter substrate-binding domain-containing protein && PF00497:Bacterial extracellular solute-binding proteins, family 3	-
H0506_RS03450	342.715	333.509	339.139	355.496	338.312	346.653	331.14	337.142	338.293	324.677	337.986	352.215	lysS	NC_999999999.1	649511	651001	-	1491	protein_coding	lysine--tRNA ligase && PF01336:OB-fold nucleic acid binding domain|PF00152:tRNA synthetases class II (D, K and N)	tRNA-synt_2
H0506_RS08290	652.731	660.118	658.724	639.352	59.2618	60.4847	57.8837	59.4172	46.222	44.2297	51.8977	42.5386	argH	NC_999999999.1	1609907	1611292	-	1386	protein_coding	argininosuccinate lyase && PF14698:Argininosuccinate lyase C-terminal|PF00206:Lyase	-
H0506_RS04965	437.711	481.393	461.194	370.546	407.083	388.529	419.832	412.888	161.92	183.542	166.388	135.83	H0506_RS04965	NC_999999999.1	945759	947147	-	1389	protein_coding	dihydrolipoamide acetyltransferase && PF00364:Biotin-requiring enzyme|PF02817:e3 binding domain|PF00198:2-oxoacid dehydrogenases acyltransferase (catalytic domain)	Biotin_lipoyl
H0506_RS03230	178.141	205.462	186.822	142.141	213.198	211.834	203.296	224.465	575.632	641.526	670.45	414.921	aroD	NC_999999999.1	605824	606501	+	678	protein_coding	type I 3-dehydroquinate dehydratase && PF01487:Type I 3-dehydroquinase	-
H0506_RS00465	306.372	313.849	305.55	299.717	542.169	569.261	500.539	556.706	164.354	176.278	168.947	147.837	H0506_RS00465	NC_999999999.1	78294	79535	+	1242	protein_coding	aminopeptidase && PF02073:Thermophilic metalloprotease (M29)	-
H0506_RS05775	332.079	338.584	321.191	336.462	341.008	351.011	328.879	343.134	260.272	243.263	279.611	257.944	H0506_RS05775	NC_999999999.1	1096118	1096837	-	720	protein_coding	alpha/beta hydrolase && PF00561:alpha/beta hydrolase fold	Abhydrolase_1
H0506_RS02270	424.186	447.934	403.42	421.205	212.809	220.198	216.667	201.561	345.034	332.856	359.646	342.599	cvfB	NC_999999999.1	420097	420954	+	858	protein_coding	RNA-binding virulence regulatory protein CvfB && PF13509:S1 domain	-
H0506_RS05575	292.444	305.565	294.795	276.972	276.62	290.431	272.71	266.719	470.058	500.555	490.914	418.704	H0506_RS05575	NC_999999999.1	1058577	1059443	-	867	protein_coding	TlyA family RNA methyltransferase && PF01728:FtsJ-like methyltransferase|PF01479:S4 domain	S4
H0506_RS08880	243.051	261.336	223.145	244.672	296.351	306.788	266.488	315.778	398.81	421.656	393.334	381.439	H0506_RS08880	NC_999999999.1	1706033	1706467	-	435	protein_coding	low molecular weight phosphotyrosine protein phosphatase && PF01451:Low molecular weight phosphotyrosine protein phosphatase	LMWPc
H0506_RS00555	341.262	354.44	351.599	317.748	440.617	424.47	459.396	437.986	231.775	226.249	237.829	231.247	cysS	NC_999999999.1	96607	97950	+	1344	protein_coding	cysteine--tRNA ligase && PF09190:DALR domain|PF01406:tRNA synthetases class I (C) catalytic domain	tRNA-synt_1e
H0506_RS00285	328.736	337.369	335.348	313.49	338.139	328.808	367.662	317.946	224.89	217.867	237.367	219.436	purK	NC_999999999.1	47996	49087	+	1092	protein_coding	5-(carboxyamino)imidazole ribonucleotide synthase && PF02222:ATP-grasp domain	-
H0506_RS08995	210.019	203.968	210.44	215.648	377.673	379.49	386.921	366.608	478.61	448.134	479.091	508.606	nrdD	NC_999999999.1	1729410	1731614	+	2205	protein_coding	anaerobic ribonucleoside-triphosphate reductase && PF13597:Anaerobic ribonucleoside-triphosphate reductase|PF03477:ATP cone domain	-
H0506_RS08570	403.443	386.953	389.43	433.947	284.088	280.483	292.337	279.446	156.206	151.593	152.634	164.393	H0506_RS08570	NC_999999999.1	1663263	1664963	-	1701	protein_coding	acetolactate synthase large subunit && PF00205:Thiamine pyrophosphate enzyme, central domain|PF02775:Thiamine pyrophosphate enzyme, C-terminal TPP binding domain|PF02776:Thiamine pyrophosphate enzyme, N-terminal TPP binding domain	TPP_enzyme_N
H0506_RS05425	302.579	266.684	310.703	330.35	402.808	422.741	425.857	359.827	205.247	216.964	218.563	180.214	H0506_RS05425	NC_999999999.1	1029419	1029862	-	444	protein_coding	flavodoxin && PF00258:Flavodoxin	-
H0506_RS02970	355.02	357.783	343.204	364.073	362.232	365.114	381.929	339.653	67.0389	72.3406	64.1123	64.6637	H0506_RS02970	NC_999999999.1	561500	562528	+	1029	protein_coding	branched-chain amino acid aminotransferase && PF01063:Amino-transferase class IV	-
H0506_RS00235	302.075	300.053	336.555	269.619	211.893	220.271	163.233	252.175	267.88	284.494	325.83	193.316	H0506_RS00235	NC_999999999.1	34054	34761	+	708	protein_coding	phosphoribosylaminoimidazolesuccinocarboxamide synthase && PF01259:SAICAR synthetase	-
H0506_RS07045	229.468	235.999	231.775	220.631	267.484	282.977	220.279	299.197	367.365	380.968	406.315	314.811	H0506_RS07045	NC_999999999.1	1359774	1360787	-	1014	protein_coding	diacylglycerol kinase && PF00781:Diacylglycerol kinase catalytic domain	-
H0506_RS09035	372.158	356.462	351.903	408.109	1111.71	1140.41	1078.97	1115.75	128.635	126.136	122.733	137.035	H0506_RS09035	NC_999999999.1	1738623	1739756	-	1134	protein_coding	vitamin B12 independent methionine synthase && -	-
H0506_RS01550	387.54	409.854	378.323	374.442	262.168	246.564	287.786	252.155	94.8858	88.6173	96.2718	99.7682	H0506_RS01550	NC_999999999.1	280012	280851	+	840	protein_coding	urease accessory protein UreD && PF01774:UreD urease accessory protein	-
H0506_RS03270	253.034	323.079	249.292	186.729	321.389	313.843	328.28	322.044	403.343	401.483	455.036	353.511	H0506_RS03270	NC_999999999.1	613442	613933	+	492	protein_coding	shikimate kinase && PF01202:Shikimate kinase	SKI
H0506_RS03395	528.802	510.912	554.004	521.491	363.567	392.261	354.612	343.828	102.168	90.0974	83.1183	133.288	H0506_RS03395	NC_999999999.1	639129	639425	-	297	protein_coding	DUF3270 domain-containing protein && PF11674:Protein of unknown function (DUF3270)	-
H0506_RS05045	408.348	383.088	369.725	472.232	325.902	351.576	324.825	301.306	289.514	273.002	241.448	354.092	H0506_RS05045	NC_999999999.1	961133	962269	-	1137	protein_coding	AI-2E family transporter && PF01594:Domain of unknown function DUF20	-
H0506_RS06920	282.204	299.393	295.71	251.508	543.338	522.04	528.784	579.19	50.1432	49.1065	56.3165	45.0065	H0506_RS06920	NC_999999999.1	1336628	1337806	-	1179	protein_coding	3-phosphoglycerate dehydrogenase family protein && PF02826:D-isomer specific 2-hydroxyacid dehydrogenase, NAD binding domain|PF00389:D-isomer specific 2-hydroxyacid dehydrogenase, catalytic domain	2-Hacid_dh_C
H0506_RS07145	484.952	474.648	465.603	514.606	314.963	308.604	305.384	330.901	194.282	179.495	200.552	202.798	H0506_RS07145	NC_999999999.1	1381816	1383360	-	1545	protein_coding	peptide chain release factor 3 && PF16658:Class II release factor RF3, C-terminal domain|PF00009:Elongation factor Tu GTP binding domain|PF03144:Elongation factor Tu domain 2	GTP_EFTU
H0506_RS07410	310.464	311.156	306.389	313.846	264.452	243.287	289.82	260.249	354.284	339.607	337.423	385.823	gatA	NC_999999999.1	1431220	1432686	-	1467	protein_coding	Asp-tRNA(Asn)/Glu-tRNA(Gln) amidotransferase subunit GatA && PF01425:Amidase	Amidase
H0506_RS09225	256.292	276.7	250.822	241.353	362.882	375.749	349.517	363.381	325.43	294.783	347.239	334.269	pgsA	NC_999999999.1	1768757	1769299	-	543	protein_coding	CDP-diacylglycerol--glycerol-3-phosphate 3-phosphatidyltransferase && PF01066:CDP-alcohol phosphatidyltransferase	CDP-OH_P_transf
H0506_RS01665	245.876	245.111	232.998	259.52	410.303	392.425	427.99	410.494	337.09	326.489	308.693	376.088	H0506_RS01665	NC_999999999.1	304667	306031	-	1365	protein_coding	TrkH family potassium uptake protein && PF02386:Cation transport protein	-
H0506_RS01775	335.827	352.353	360.595	294.534	217.964	219.536	193.273	241.083	336.409	339.022	412.788	257.416	H0506_RS01775	NC_999999999.1	329256	330482	+	1227	protein_coding	LCP family protein && PF03816:Cell envelope-related transcriptional attenuator domain	-
H0506_RS06260	572.067	561.585	535.847	618.77	369.972	396.931	374.841	338.143	109.673	151.118	78.9982	98.9023	H0506_RS06260	NC_999999999.1	1202765	1203028	+	264	protein_coding	hypothetical protein && -	-
H0506_RS01885	641.631	664.394	612.944	647.555	186.126	176.302	193.992	188.085	60.0608	64.4609	55.4966	60.225	H0506_RS01885	NC_999999999.1	349979	350929	+	951	protein_coding	branched-chain amino acid ABC transporter permease && PF02653:Branched-chain amino acid transport system / permease component	BPD_transp_2
H0506_RS00550	336.475	368.927	335.237	305.259	311.472	322.101	268.054	344.262	304.248	337.67	321.445	253.629	cysE	NC_999999999.1	95605	96225	+	621	protein_coding	serine O-acetyltransferase && -	-
H0506_RS00350	179.259	191.609	144.618	201.549	234.625	267.944	235.615	200.316	525.112	501.867	517.649	555.819	H0506_RS00350	NC_999999999.1	62672	62893	+	222	protein_coding	hypothetical protein && -	-
H0506_RS07285	185.28	173.249	195.239	187.351	246.017	259.994	210.605	267.453	600.122	678.6	624.564	497.203	H0506_RS07285	NC_999999999.1	1408461	1408997	-	537	protein_coding	DUF536 domain-containing protein && PF04394:Protein of unknown function, DUF536	DUF536
H0506_RS03265	256.739	283.822	275.045	211.352	254.792	252.517	272.498	239.36	387.693	391.798	391.149	380.134	aroA	NC_999999999.1	612166	613449	+	1284	protein_coding	3-phosphoshikimate 1-carboxyvinyltransferase && PF00275:EPSP synthase (3-phosphoshikimate 1-carboxyvinyltransferase)	EPSP_synthase
H0506_RS02155	259.841	283.431	276.664	219.428	334.068	304.936	327.183	370.086	332.221	318.085	361.135	317.444	gtfB	NC_999999999.1	398685	400004	+	1320	protein_coding	accessory Sec system glycosylation chaperone GtfB && -	-
H0506_RS00680	316.411	291.516	299.562	358.154	289.903	304.98	278.406	286.325	263.024	262.899	260.527	265.647	H0506_RS00680	NC_999999999.1	118647	119984	+	1338	protein_coding	PFL family protein && PF05167:Uncharacterised ACR (DUF711)	-
H0506_RS05570	265.325	282.702	281.684	231.588	286.787	301.31	256.172	302.879	453.924	414.69	469.423	477.66	H0506_RS05570	NC_999999999.1	1058183	1058629	-	447	protein_coding	ArgR family transcriptional regulator && PF02863:Arginine repressor, C-terminal domain|PF01316:Arginine repressor, DNA binding domain	Arg_repressor
H0506_RS09190	471.368	470.019	505.891	438.194	282.254	283.208	265.854	297.701	173.488	172.582	207.88	140.002	mnmA	NC_999999999.1	1761504	1762625	-	1122	protein_coding	tRNA 2-thiouridine(34) synthase MnmA && PF03054:tRNA methyl transferase	-
H0506_RS00685	162.451	160.919	171.597	154.837	234.352	235.086	200.354	267.616	744.335	824.075	800.758	608.173	H0506_RS00685	NC_999999999.1	120101	120825	+	725	protein_coding	phosphoglycerate mutase family protein && PF00300:Histidine phosphatase superfamily (branch 1)	-
H0506_RS09220	286.88	300.842	280.703	279.094	305.71	309.688	299.834	307.607	299.176	311.47	309.358	276.701	H0506_RS09220	NC_999999999.1	1767914	1768744	-	831	protein_coding	energy-coupling factor ABC transporter ATP-binding protein && PF00005:ABC transporter	ABC_tran
H0506_RS07970	400.379	434.072	398.926	368.139	427.529	428.878	426.35	427.36	132.201	131.285	141.874	123.443	H0506_RS07970	NC_999999999.1	1549806	1550750	+	945	protein_coding	magnesium transporter CorA family protein && PF01544:CorA-like Mg2+ transporter protein	-
H0506_RS05980	256.822	253.381	253.24	263.845	289.667	312.45	261.172	295.379	421.324	416.496	466.368	381.107	cls	NC_999999999.1	1144873	1146324	-	1452	protein_coding	cardiolipin synthase && PF13091:PLD-like domain	-
H0506_RS01020	346.854	352.726	327.281	360.554	224.05	227.028	220.965	224.157	289.957	307.965	278.97	282.937	H0506_RS01020	NC_999999999.1	176107	177264	+	1158	protein_coding	MraY family glycosyltransferase && PF00953:Glycosyl transferase family 4	Glycos_transf_4
H0506_RS05960	384.179	368.629	359.115	424.791	364.602	374.024	343.577	376.205	66.754	58.7265	72.7155	68.8201	H0506_RS05960	NC_999999999.1	1141102	1142178	-	1077	protein_coding	aspartate-semialdehyde dehydrogenase && PF02774:Semialdehyde dehydrogenase, dimerisation domain|PF01118:Semialdehyde dehydrogenase, NAD binding domain	-
H0506_RS09165	330.501	344.81	344.363	302.33	309.414	279.724	360.42	288.097	311.886	287.42	316.057	332.18	H0506_RS09165	NC_999999999.1	1755099	1755401	-	303	protein_coding	Veg family protein && PF06257:Biofilm formation stimulator VEG	-
H0506_RS02830	293.066	327.726	292.445	259.027	309.396	320.213	287.123	320.853	266.956	282.929	305.245	212.693	H0506_RS02830	NC_999999999.1	534589	535281	+	693	protein_coding	5'-methylthioadenosine/adenosylhomocysteine nucleosidase && PF01048:Phosphorylase superfamily	-
H0506_RS04620	263.126	240.069	256.396	292.914	146.152	153.613	129.027	155.816	325.138	290.371	367.522	317.52	pyrE	NC_999999999.1	879673	880302	+	630	protein_coding	orotate phosphoribosyltransferase && PF00156:Phosphoribosyl transferase domain	Pribosyltran
H0506_RS03165	416.766	440.806	484.383	325.11	277.624	300.914	218.133	313.824	233.795	258.434	265.442	177.51	smpB	NC_999999999.1	592660	593124	+	465	protein_coding	SsrA-binding protein SmpB && PF01668:SmpB protein	-
H0506_RS08445	268.164	264.303	273.734	266.454	311.792	322.035	301.881	311.46	393.09	431.948	404.478	342.845	H0506_RS08445	NC_999999999.1	1638028	1638651	-	624	protein_coding	DUF4479 and tRNA-binding domain-containing protein && PF14794:Domain of unknown function (DUF4479)|PF01588:Putative tRNA binding domain	-
H0506_RS01480	339.203	305.693	333.314	378.603	229.217	231.496	249.359	206.796	255.201	257.859	226.053	281.691	H0506_RS01480	NC_999999999.1	269789	270688	+	900	protein_coding	helix-turn-helix domain-containing protein && PF12844:Helix-turn-helix domain	-
H0506_RS03410	375.671	334.265	355.07	437.677	208.309	172.402	236.351	216.175	400.912	370.976	376.41	455.349	H0506_RS03410	NC_999999999.1	641970	642289	+	320	protein_coding	CHY zinc finger protein && PF05495:CHY zinc finger	zf-CHY
H0506_RS06320	371.372	360.898	361.14	392.078	268.98	267.435	260.594	278.912	326.343	324.583	326.026	328.419	H0506_RS06320	NC_999999999.1	1210824	1212917	-	2094	protein_coding	glycosyltransferase && PF00535:Glycosyl transferase family 2|PF01501:Glycosyl transferase family 8	Glyco_transf_8
H0506_RS03650	205.402	223.751	202.252	190.202	312.534	304.332	315.546	317.723	510.718	522.126	530.692	479.338	murD	NC_999999999.1	688818	690170	+	1353	protein_coding	UDP-N-acetylmuramoyl-L-alanine--D-glutamate ligase && PF08245:Mur ligase middle domain|PF02875:Mur ligase family, glutamate ligase domain	-
H0506_RS04315	355.347	369.772	361.545	334.723	376.024	397.057	349.177	381.837	231.113	267.37	218.563	207.404	H0506_RS04315	NC_999999999.1	818814	819146	+	333	protein_coding	putative DNA-binding protein && PF04297:Putative helix-turn-helix protein, YlxM / p13 like	-
H0506_RS03370	105.018	108.359	142.512	64.1836	174.851	180.954	208.84	134.758	960.127	836.678	1384.89	658.817	H0506_RS03370	NC_999999999.1	636022	636285	+	264	protein_coding	PspC domain-containing protein && PF04024:PspC domain	PspC
H0506_RS02285	718.229	706.049	701.4	747.239	207.047	220.849	182.002	218.291	152.69	136.927	163.113	158.03	H0506_RS02285	NC_999999999.1	423125	423625	+	501	protein_coding	hypothetical protein && -	-
H0506_RS02535	292.372	291.728	310.323	275.064	251.99	253.463	235.615	266.893	235.616	242.079	251.128	213.64	H0506_RS02535	NC_999999999.1	475361	476182	+	822	protein_coding	Cof-type HAD-IIB family hydrolase && PF08282:haloacid dehalogenase-like hydrolase	Hydrolase_3
H0506_RS02505	161.465	163.988	179.336	141.073	234.229	245.571	215.469	241.648	636.493	695.124	693.549	520.805	ricT	NC_999999999.1	470877	471683	+	807	protein_coding	regulatory iron-sulfur-containing complex subunit RicT && PF04468:PSP1 C-terminal conserved region	-
H0506_RS02910	197.58	187.506	211.203	194.032	218.702	231.601	217.143	207.363	512.54	555.465	510.154	472.001	H0506_RS02910	NC_999999999.1	548642	549502	+	861	protein_coding	thymidylate synthase && PF00303:Thymidylate synthase	-
H0506_RS04685	568.064	561.921	529.824	612.448	42.3836	41.9654	48.9111	36.2742	36.7078	40.5438	31.3517	38.2278	H0506_RS04685	NC_999999999.1	891324	892667	-	1344	protein_coding	sodium:alanine symporter family protein && PF01235:Sodium:alanine symporter family	-
H0506_RS08565	394.403	408.335	409.097	365.776	308.545	292.052	340.085	293.499	117.317	126.476	115.998	109.477	ilvN	NC_999999999.1	1662794	1663270	-	477	protein_coding	acetolactate synthase small subunit && PF01842:ACT domain|PF10369:Small subunit of acetolactate synthase	ACT
H0506_RS04395	186.03	191.482	213.759	152.85	373.481	422.59	341.277	356.577	454.671	540.027	462.188	361.797	H0506_RS04395	NC_999999999.1	834841	835131	+	291	protein_coding	rhodanese-like domain-containing protein && PF00581:Rhodanese-like domain	Rhodanese
H0506_RS05585	263.459	282.153	250.822	257.403	324.647	356.719	330.515	286.708	440.394	405.438	496.56	419.183	H0506_RS05585	NC_999999999.1	1060308	1060523	-	216	protein_coding	exodeoxyribonuclease VII small subunit && PF02609:Exonuclease VII small subunit	-
H0506_RS01520	331.99	343.989	390.719	261.262	268.238	304.136	183.126	317.45	103.651	110.793	133.446	66.714	H0506_RS01520	NC_999999999.1	275711	276013	+	303	protein_coding	urease subunit gamma && PF00547:Urease, gamma subunit	-
H0506_RS01085	306.842	313.361	298.011	309.154	304.427	309.15	315.478	288.654	358.035	361.164	353.815	359.125	dusB	NC_999999999.1	188674	189651	+	978	protein_coding	tRNA dihydrouridine synthase DusB && PF01207:Dihydrouridine synthase (Dus)	Dus
H0506_RS05870	369.927	362.36	374.258	373.162	288.891	296.475	292.663	277.534	194.834	204.315	204.992	175.195	H0506_RS05870	NC_999999999.1	1117553	1118314	-	762	protein_coding	class A sortase && PF04203:Sortase family	-
H0506_RS09000	174.192	172.292	182.234	168.049	325.095	328.506	296.987	349.792	386.78	343.773	432.419	384.147	H0506_RS09000	NC_999999999.1	1731849	1732349	+	501	protein_coding	GNAT family N-acetyltransferase && PF13302:Acetyltransferase (GNAT) domain	-
H0506_RS06585	543.8	537.733	510.587	583.08	255.494	251.982	255.835	258.665	47.8112	47.6037	47.2914	48.5385	H0506_RS06585	NC_999999999.1	1273317	1274522	+	1206	protein_coding	OFA family MFS transporter && PF07690:Major Facilitator Superfamily	MFS_1
H0506_RS04415	260.977	259.612	236.317	287.001	279.385	276.762	293.265	268.128	373.163	354.609	374.074	390.805	lepA	NC_999999999.1	837532	839364	+	1833	protein_coding	translation elongation factor 4 && PF03144:Elongation factor Tu domain 2|PF06421:GTP-binding protein LepA C-terminus|PF00679:Elongation factor G C-terminus|PF00009:Elongation factor Tu GTP binding domain	GTP_EFTU
H0506_RS01555	343.707	374.914	350.843	305.364	234.545	225.954	229.11	248.572	89.2219	93.5245	98.3546	75.7866	cbiM	NC_999999999.1	280855	281832	+	978	protein_coding	cobalt transporter CbiM && PF01891:Cobalt uptake substrate-specific transmembrane region|PF13190:PDGLE domain	-
H0506_RS05100	412.044	399.206	375.285	461.642	294.099	299.52	303.627	279.149	171.938	146.459	167.616	201.738	H0506_RS05100	NC_999999999.1	971541	972995	-	1455	protein_coding	LCP family protein && PF02916:DNA polymerase processivity factor|PF03816:Cell envelope-related transcriptional attenuator domain	-
H0506_RS05590	288.589	289.38	297.021	279.367	231.848	250.977	208.996	235.573	443.099	454.962	479.897	394.439	xseA	NC_999999999.1	1060501	1061841	-	1341	protein_coding	exodeoxyribonuclease VII large subunit && PF13742:OB-fold nucleic acid binding domain|PF02601:Exonuclease VII, large subunit	-
H0506_RS07190	283.957	261.11	281.246	309.516	274.471	295.547	244.391	283.474	290.243	309.016	286.188	275.526	H0506_RS07190	NC_999999999.1	1390726	1391772	-	1047	protein_coding	D-alanine--D-alanine ligase && PF07478:D-ala D-ala ligase C-terminus|PF01820:D-ala D-ala ligase N-terminus	-
H0506_RS01875	558.335	569.007	524.252	581.745	222.445	231.416	211.272	224.648	53.0913	50.473	61.889	46.9118	H0506_RS01875	NC_999999999.1	347872	349047	+	1176	protein_coding	ABC transporter substrate-binding protein && PF13458:Periplasmic binding protein	-
H0506_RS03995	258.33	248.132	298.597	228.262	183.401	165.303	172.725	212.176	500.862	553.591	612.3	336.695	H0506_RS03995	NC_999999999.1	755183	755581	+	399	protein_coding	cytidine deaminase && PF00383:Cytidine and deoxycytidylate deaminase zinc-binding region	-
H0506_RS07895	310.792	304.962	311.423	315.991	153.381	143.76	155.363	161.02	282.08	288.433	274.227	283.581	H0506_RS07895	NC_999999999.1	1535382	1536275	-	894	protein_coding	ROK family protein && PF00480:ROK family	ROK
H0506_RS03360	272.13	274.529	269.284	272.577	223.238	222.52	222.028	225.166	385.574	385.936	373.542	397.242	H0506_RS03360	NC_999999999.1	633396	635528	+	2133	protein_coding	Tex family protein && PF00575:S1 RNA binding domain|PF12836:Helix-hairpin-helix motif|PF16921:Tex protein YqgF-like domain|PF09371:Tex-like protein N-terminal domain	S1
H0506_RS01280	247.128	242.551	238.878	259.954	322.199	335.461	318.16	312.976	208.762	184.24	262.516	179.53	H0506_RS01280	NC_999999999.1	232402	232842	+	441	protein_coding	DUF805 domain-containing protein && PF05656:Protein of unknown function (DUF805)	-
H0506_RS09270	299.207	282.664	285.299	329.658	429.272	448.362	414.957	424.496	204.167	194.499	206.23	211.772	H0506_RS09270	NC_999999999.1	1778837	1779709	+	873	protein_coding	YitT family protein && PF10035:Uncharacterized protein conserved in bacteria (DUF2179)|PF02588:Uncharacterised 5xTM membrane BCR, YitT family COG1284	-
H0506_RS03380	162.786	171.805	150.746	165.808	261.529	243.996	292.287	248.304	367.331	355.68	329.965	416.347	lgt	NC_999999999.1	637343	638134	+	792	protein_coding	prolipoprotein diacylglyceryl transferase && PF01790:Prolipoprotein diacylglyceryl transferase	LGT
H0506_RS07065	288.919	310.005	323.359	233.392	280.081	267.755	277.894	294.593	312.778	323.221	351.967	263.147	H0506_RS07065	NC_999999999.1	1364373	1365233	-	861	protein_coding	methionyl aminopeptidase && PF00557:Metallopeptidase family M24	Peptidase_M24
H0506_RS08455	229.566	242.646	214.739	231.314	351.673	354.706	338.541	361.772	414.852	423.363	383.807	437.387	H0506_RS08455	NC_999999999.1	1638972	1639256	-	285	protein_coding	DUF4651 domain-containing protein && PF15513:Domain of unknown function (DUF4651)	-
H0506_RS05635	360.127	387.082	369.982	323.317	384.067	398.938	400.765	352.498	96.0794	86.3925	106.074	95.7715	H0506_RS05635	NC_999999999.1	1070020	1070661	-	642	protein_coding	cystathionine beta-lyase && -	-
H0506_RS02495	144.268	152.807	141.734	138.262	186.954	177.585	200.272	183.005	753.792	725.156	768.823	767.397	tmk	NC_999999999.1	469367	469996	+	630	protein_coding	dTMP kinase && PF02223:Thymidylate kinase	-
H0506_RS08555	364.572	350.87	338.021	404.824	334.15	355.036	325.868	321.547	110.042	91.3446	118.172	120.611	tyrS	NC_999999999.1	1660314	1661570	+	1257	protein_coding	tyrosine--tRNA ligase && PF01479:S4 domain|PF00579:tRNA synthetases class I (W and Y)	S4
H0506_RS06595	289.903	302.276	299.466	267.966	238.807	249.677	233.83	232.915	288.4	279.63	304.815	280.755	pta	NC_999999999.1	1276005	1276994	-	990	protein_coding	phosphate acetyltransferase && PF01515:Phosphate acetyl/butaryl transferase	-
H0506_RS05010	78.529	81.7507	78.0139	75.8225	176.475	181.595	163.022	184.809	735.26	740.068	810.782	654.93	H0506_RS05010	NC_999999999.1	956023	956874	-	852	protein_coding	patatin family protein && PF01734:Patatin-like phospholipase	-
H0506_RS00725	292.393	291.194	303.159	282.825	306.301	296.88	323.738	298.284	287.671	244.54	317.821	300.651	H0506_RS00725	NC_999999999.1	128384	129145	+	762	protein_coding	bifunctional hydroxymethylpyrimidine kinase/phosphomethylpyrimidine kinase && PF08543:Phosphomethylpyrimidine kinase	-
H0506_RS07640	229.051	244.044	237.521	205.588	254.669	263.842	254.357	245.809	400.772	355.68	414.337	432.299	H0506_RS07640	NC_999999999.1	1474503	1474766	-	264	protein_coding	hypothetical protein && -	-
H0506_RS02570	227.577	235.257	257.627	189.845	156.852	132.6	182.19	155.767	367.575	328.122	394.279	380.325	H0506_RS02570	NC_999999999.1	483598	483855	+	258	protein_coding	DUF896 family protein && PF05979:Bacterial protein of unknown function (DUF896)	-
H0506_RS05095	402.18	419.942	404.551	382.047	241.775	267.774	238.655	218.898	170.117	159.037	163.842	187.472	H0506_RS05095	NC_999999999.1	971076	971540	-	465	protein_coding	tyrosine protein phosphatase && -	-
H0506_RS07070	299.833	325.072	307.604	266.824	331.326	332.505	315.348	346.124	272.201	294.726	294.381	227.497	spxR	NC_999999999.1	1365277	1366557	-	1281	protein_coding	CBS-HotDog domain-containing transcription factor SpxR && PF00571:CBS domain|PF07085:DRTGG domain	DRTGG
H0506_RS07785	283.88	280.969	276.285	294.386	277.878	284.061	256.238	293.335	356.215	365.964	330.36	372.32	H0506_RS07785	NC_999999999.1	1505352	1506602	-	1251	protein_coding	glutamate-5-semialdehyde dehydrogenase && PF00171:Aldehyde dehydrogenase family	Aldedh
H0506_RS01080	288.775	301.261	283.513	281.553	270.218	274.789	287.385	248.482	393.589	392.812	377.022	410.932	hslO	NC_999999999.1	187815	188681	+	867	protein_coding	Hsp33 family molecular chaperone HslO && PF01430:Hsp33 protein	-
H0506_RS00545	280.532	307.799	287.583	246.214	311.592	321.796	312.625	300.356	273.057	291.537	309.694	217.94	H0506_RS00545	NC_999999999.1	94762	95532	+	771	protein_coding	SseB family protein && -	-
H0506_RS09005	188.043	192.519	184.184	187.427	328.657	304.136	362.753	319.081	326.83	344.422	348.365	287.704	nrdG	NC_999999999.1	1732354	1732959	+	606	protein_coding	anaerobic ribonucleoside-triphosphate reductase activating protein && PF13353:4Fe-4S single cluster domain	-
H0506_RS06425	346.47	355.081	361.796	322.532	201.28	200.225	199.176	204.438	348.954	369.156	345.1	332.606	H0506_RS06425	NC_999999999.1	1241674	1242672	-	999	protein_coding	NAD(P)/FAD-dependent oxidoreductase && PF07992:Pyridine nucleotide-disulphide oxidoreductase	Pyr_redox_2
H0506_RS01325	206.066	211.715	213.474	193.009	222.369	206.167	250.911	210.03	403.18	391.138	432.909	385.494	H0506_RS01325	NC_999999999.1	242025	245120	+	3096	protein_coding	DEAD/DEAH box helicase && PF08455:Bacterial SNF2 helicase associated|PF00176:SNF2 family N-terminal domain|PF00271:Helicase conserved C-terminal domain	SNF2_N
H0506_RS07745	288.593	293.615	295.501	276.664	335.116	339.46	313.529	352.357	151.003	160.03	155.386	137.592	pbp2X	NC_999999999.1	1498782	1501049	-	2268	protein_coding	penicillin-binding protein PBP2X && PF00905:Penicillin binding protein transpeptidase domain|PF03793:PASTA domain|PF03717:Penicillin-binding Protein dimerisation domain	-
H0506_RS05000	424.202	405.241	392.263	475.103	314.999	310.522	310.019	324.455	190.815	174.369	182.41	215.668	H0506_RS05000	NC_999999999.1	953221	954417	+	1197	protein_coding	cation diffusion facilitator family transporter && PF01545:Cation efflux family|PF16916:Dimerisation domain of Zinc Transporter	-
H0506_RS09020	204.402	224.334	211.309	177.563	302.745	274.605	348.782	284.849	348.538	344.067	355.172	346.376	aspS	NC_999999999.1	1734742	1736493	-	1752	protein_coding	aspartate--tRNA ligase && PF00152:tRNA synthetases class II (D, K and N)|PF02938:GAD domain|PF01336:OB-fold nucleic acid binding domain	tRNA-synt_2
H0506_RS02900	288.975	276.721	293.809	296.395	351.332	365.145	331.472	357.378	156.93	160.263	154.589	155.938	H0506_RS02900	NC_999999999.1	545881	547152	-	1272	protein_coding	hydroxymethylglutaryl-CoA reductase%2C degradative && PF00368:Hydroxymethylglutaryl-coenzyme A reductase	-
H0506_RS05640	330.348	313.805	325.724	351.514	385.458	395.766	375.101	385.507	105.961	87.5669	116.11	114.205	hflX	NC_999999999.1	1070654	1071892	-	1239	protein_coding	GTPase HflX && PF13167:GTP-binding GTPase N-terminal|PF01926:50S ribosome-binding GTPase|PF16360:GTP-binding GTPase Middle Region	-
H0506_RS03655	189.38	199.283	204.217	164.639	258.201	263.888	219.445	291.27	398.976	452.91	452.647	291.372	H0506_RS03655	NC_999999999.1	690174	691244	+	1071	protein_coding	UDP-N-acetylglucosamine--N-acetylmuramyl-(pentapeptide) pyrophosphoryl-undecaprenol N-acetylglucosamine transferase && PF03033:Glycosyltransferase family 28 N-terminal domain|PF04101:Glycosyltransferase family 28 C-terminal domain	-
H0506_RS04350	206.966	200.409	182.465	238.023	176.789	174.683	176.135	179.548	502.226	492.337	447.343	566.997	H0506_RS04350	NC_999999999.1	824440	825360	+	921	protein_coding	ROK family protein && PF00480:ROK family	ROK
H0506_RS05395	204.095	195.35	195.556	221.379	207.791	175.868	231.621	215.884	581.422	541.501	567.497	635.267	H0506_RS05395	NC_999999999.1	1024655	1024831	+	177	protein_coding	DUF3042 family protein && PF11240:Protein of unknown function (DUF3042)	-
H0506_RS05535	218.591	203.455	191.789	260.528	304.726	337.417	279.275	297.485	326.45	315.543	301.426	362.38	H0506_RS05535	NC_999999999.1	1052493	1053431	+	939	protein_coding	dihydroorotate oxidase && PF01180:Dihydroorotate dehydrogenase	DHO_dh
H0506_RS07860	274.793	286.384	296.261	241.735	308.163	320.768	278.192	325.53	186.259	201.838	206.643	150.295	alr	NC_999999999.1	1527622	1528725	-	1104	protein_coding	alanine racemase && PF00842:Alanine racemase, C-terminal domain|PF01168:Alanine racemase, N-terminal domain	Ala_racemase_N
H0506_RS03215	338.363	329.433	332.17	353.487	221.549	264.89	196.77	202.987	226.01	215.649	241.57	220.81	H0506_RS03215	NC_999999999.1	601970	602154	-	185	protein_coding	hypothetical protein && -	-
H0506_RS04450	60.381	57.9017	58.1793	65.062	645.18	684.9	574.991	675.649	56.6898	56.426	55.9212	57.7221	H0506_RS04450	NC_999999999.1	843750	844982	+	1233	protein_coding	radical SAM protein && PF13353:4Fe-4S single cluster domain|PF04055:Radical SAM superfamily|PF13186:Iron-sulfur cluster-binding domain	Radical_SAM
H0506_RS06910	267.741	277.566	271.369	254.287	358.471	337.807	406.335	331.27	210.296	202.032	168.325	260.531	H0506_RS06910	NC_999999999.1	1335689	1336042	-	354	protein_coding	arsenate reductase family protein && PF03960:ArsC family	-
H0506_RS05550	283.479	289.778	283.825	276.834	227.399	228.18	200.892	253.125	339.731	355.079	341.245	322.868	H0506_RS05550	NC_999999999.1	1054167	1054736	-	570	protein_coding	YpmS family protein && PF09911:Uncharacterized protein conserved in bacteria (DUF2140)	-
H0506_RS02330	181.47	166.526	172.353	205.531	278.292	280.559	295.497	258.821	118.223	103.447	118.071	133.149	pepF	NC_999999999.1	433107	434912	+	1806	protein_coding	oligoendopeptidase F && PF01432:Peptidase family M3|PF08439:Oligopeptidase F	Peptidase_M3
H0506_RS06435	283.504	311.064	289.484	249.963	189.644	188.248	166.156	214.528	396.854	445.279	421.522	323.761	rimM	NC_999999999.1	1243383	1243901	-	519	protein_coding	ribosome maturation factor RimM && PF05239:PRC-barrel domain|PF01782:RimM N-terminal domain	RimM
H0506_RS00460	416.194	428.29	415.354	404.937	283.947	276.508	278.154	297.18	119.085	115.017	136.645	105.594	H0506_RS00460	NC_999999999.1	73736	78130	+	4395	protein_coding	PolC-type DNA polymerase III && PF02811:PHP domain|PF11490:DNA polymerase III polC-type N-terminus II|PF00929:Exonuclease|PF14579:Helix-hairpin-helix motif|PF14480:DNA polymerase III polC-type N-terminus I|PF07733:Bacterial DNA polymerase III alpha subunit	Exonuc_X-T
H0506_RS02145	296.777	311.351	297.134	281.845	280.791	295.867	287.877	258.629	267.27	259.958	256.626	285.228	thiI	NC_999999999.1	395852	397075	+	1224	protein_coding	tRNA 4-thiouridine(8) synthase ThiI && PF02568:Thiamine biosynthesis protein (ThiI)|PF02926:THUMP domain	-
H0506_RS02530	280.386	276.395	272.201	292.563	289.318	284.28	281.339	302.334	170.935	176.245	185.927	150.633	H0506_RS02530	NC_999999999.1	474682	475338	+	657	protein_coding	glycoside hydrolase family 73 protein && PF01832:Mannosyl-glycoprotein endo-beta-N-acetylglucosaminidase	-
H0506_RS06545	382.943	381.586	363.11	404.133	225.036	223.756	246.671	204.681	85.5806	92.3717	78.0538	86.3162	H0506_RS06545	NC_999999999.1	1263757	1264683	-	927	protein_coding	ABC transporter permease && PF12911:N-terminal TM domain of oligopeptide transport permease C|PF00528:Binding-protein-dependent transport system inner membrane component	BPD_transp_1
H0506_RS00730	314.003	321.657	305.251	315.103	285.86	275.109	329.702	252.768	260.924	216.597	263.753	302.424	H0506_RS00730	NC_999999999.1	129158	129604	+	447	protein_coding	ECF transporter S component && PF07155:ECF-type riboflavin transporter, S component	-
H0506_RS08595	261.935	246.41	252.173	287.221	256.136	274.375	242.04	251.992	188.975	174.625	196.904	195.394	thrC	NC_999999999.1	1670476	1671960	-	1485	protein_coding	threonine synthase && PF14821:Threonine synthase N terminus|PF00291:Pyridoxal-phosphate dependent enzyme	PALP
H0506_RS02175	62.3543	60.6721	63.3352	63.0555	504.521	459.875	546.105	507.583	443.421	475.358	396.312	458.593	H0506_RS02175	NC_999999999.1	401473	402169	+	697	protein_coding	GNAT family protein && PF13302:Acetyltransferase (GNAT) domain	-
H0506_RS05290	174.148	164.813	163.912	193.719	267.023	254.681	288.555	257.834	350.307	351.58	317.028	382.312	H0506_RS05290	NC_999999999.1	1005151	1006365	+	1215	protein_coding	aminoacyltransferase && PF02388:FemAB family	-
H0506_RS08205	310.52	318.868	336.689	276.002	245.228	234.426	220.604	280.655	357.961	402.621	385.087	286.175	H0506_RS08205	NC_999999999.1	1595200	1595976	-	777	protein_coding	TatD family hydrolase && PF01026:TatD related DNase	-
H0506_RS03350	118.459	111.574	114.345	129.458	216.224	217.934	213.959	216.78	539.984	529.455	537.245	553.252	H0506_RS03350	NC_999999999.1	631315	632130	-	816	protein_coding	TIGR03943 family protein && PF09323:Domain of unknown function (DUF1980)	-
H0506_RS05125	220.316	220.353	222.645	217.949	214.483	233.282	179.64	230.526	266.942	240.127	290.803	269.897	H0506_RS05125	NC_999999999.1	977036	977578	-	543	protein_coding	DUF1697 domain-containing protein && PF08002:Protein of unknown function (DUF1697)	-
H0506_RS05380	242.828	242.586	234.434	251.463	256.725	251.337	259.775	259.063	351.948	334.358	360.479	361.007	dnaX	NC_999999999.1	1021483	1023135	-	1653	protein_coding	DNA polymerase III subunit gamma/tau && PF12169:DNA polymerase III subunits gamma and tau domain III|PF13177:DNA polymerase III, delta subunit	-
H0506_RS03250	138.322	154.377	169.707	90.8832	202.439	189.6	213.586	204.132	377.617	392.913	469.454	270.483	H0506_RS03250	NC_999999999.1	609625	610731	+	1107	protein_coding	prephenate dehydrogenase && PF02153:Prephenate dehydrogenase	-
H0506_RS03050	530.857	487.649	517.481	587.442	125.341	134.868	117.807	123.347	188.216	176.464	159.374	228.809	H0506_RS03050	NC_999999999.1	573959	574639	+	681	protein_coding	amino acid ABC transporter permease && PF00528:Binding-protein-dependent transport system inner membrane component	BPD_transp_1
H0506_RS03075	193.585	155.326	217.85	207.58	203.765	222.834	209.066	179.396	439.658	431.706	517.541	369.726	H0506_RS03075	NC_999999999.1	578557	578769	+	213	protein_coding	lysophospholipase && -	-
H0506_RS02510	151.96	158.088	162.526	135.265	131.88	154.583	89.1812	151.877	561.389	578.981	672.245	432.94	yabA	NC_999999999.1	471670	471990	+	321	protein_coding	DNA replication initiation control protein YabA && PF06156:Protein of unknown function (DUF972)	-
H0506_RS06450	318.15	316.247	297.098	341.106	306.349	305.338	305.751	307.959	188.863	174.244	180.147	212.198	H0506_RS06450	NC_999999999.1	1244573	1245217	-	645	protein_coding	response regulator transcription factor && PF00072:Response regulator receiver domain|PF00196:Bacterial regulatory proteins, luxR family	Response_reg
H0506_RS00535	365.424	353.799	348.096	394.378	298.642	304.994	278.943	311.988	211.222	198.041	222.361	213.266	pbp3	NC_999999999.1	91072	92319	-	1248	protein_coding	D-alanyl-D-alanine carboxypeptidase PBP3 && PF07943:Penicillin-binding protein 5, C-terminal domain|PF00768:D-alanyl-D-alanine carboxypeptidase	-
H0506_RS06795	378.064	457.016	482.2	194.976	327.209	384.659	254.792	342.177	164.875	214.977	204.563	75.0856	H0506_RS06795	NC_999999999.1	1318058	1318186	-	129	protein_coding	DUF4044 domain-containing protein && PF13253:Protein of unknown function (DUF4044)	-
H0506_RS03775	321.52	358.907	342.626	263.027	269.836	256.837	283.546	269.125	120.811	116.067	132.138	114.229	H0506_RS03775	NC_999999999.1	714261	714872	+	612	protein_coding	lysozyme family protein && PF13702:Lysozyme-like	-
H0506_RS07645	210.653	189.289	215.352	227.317	249.783	229.338	226.095	293.917	422.012	465.23	371.166	429.64	H0506_RS07645	NC_999999999.1	1475088	1475384	-	297	protein_coding	bacteriocin immunity protein && PF08951:Enterocin A Immunity	-
H0506_RS05630	332.894	330.872	329.035	338.775	311.24	312.845	301.739	319.137	82.5926	84.2266	93.3624	70.1887	rnz	NC_999999999.1	1069060	1069989	-	930	protein_coding	ribonuclease Z && PF12706:Beta-lactamase superfamily domain	-
H0506_RS03010	314.897	304.813	284.383	355.496	252.536	256.114	267.97	233.525	317.183	336.914	256.772	357.864	H0506_RS03010	NC_999999999.1	566142	566567	+	426	protein_coding	hypothetical protein && -	-
H0506_RS08875	199.373	197.915	205.662	194.542	232.946	245.964	236.474	216.4	324.238	312.513	322.065	338.135	H0506_RS08875	NC_999999999.1	1705626	1706036	-	411	protein_coding	membrane protein && -	-
H0506_RS03045	328.524	310.137	364.832	310.603	135.509	149.433	152.996	104.099	332.072	368.58	392.457	235.178	H0506_RS03045	NC_999999999.1	573460	573690	+	231	protein_coding	DUF1797 family protein && PF08796:Protein of unknown function (DUF1797)	-
H0506_RS01755	296.56	264.972	279.514	345.194	224.745	245.275	206.923	222.037	319.94	311.185	304.166	344.469	H0506_RS01755	NC_999999999.1	325576	326388	-	813	protein_coding	Cof-type HAD-IIB family hydrolase && PF08282:haloacid dehalogenase-like hydrolase	Hydrolase_3
H0506_RS07510	160.725	165.574	176.239	140.363	256.334	246.89	281.241	240.869	358.49	380.983	354.46	340.025	H0506_RS07510	NC_999999999.1	1449834	1450778	-	945	protein_coding	TIGR01212 family radical SAM protein && PF04055:Radical SAM superfamily|PF16199:Radical_SAM C-terminal domain	Radical_SAM
H0506_RS05830	431.51	449.971	450.365	394.194	293.902	284.918	293.733	303.056	78.6777	64.8702	79.4496	91.7133	nrdH	NC_999999999.1	1110647	1110871	+	225	protein_coding	glutaredoxin-like protein NrdH && PF00462:Glutaredoxin	-
H0506_RS08160	312.778	294.285	306.763	337.285	214.255	216.304	206.056	220.405	309.402	326.71	306.448	295.048	purR	NC_999999999.1	1588084	1588908	-	825	protein_coding	pur operon repressor && PF00156:Phosphoribosyl transferase domain|PF09182:Bacterial purine repressor, N-terminal	Pribosyltran
H0506_RS07790	256.986	267.319	246.454	257.183	237.458	232.687	215.833	263.855	325.818	367.92	331.922	277.612	proB	NC_999999999.1	1506604	1507407	-	804	protein_coding	glutamate 5-kinase && PF00696:Amino acid kinase family	AA_kinase
H0506_RS07075	294.659	322.562	298.597	262.818	268.997	250.628	267.979	288.384	306.525	302.965	324.284	292.324	H0506_RS07075	NC_999999999.1	1366550	1367095	-	546	protein_coding	GNAT family N-acetyltransferase && PF13302:Acetyltransferase (GNAT) domain	-
H0506_RS01395	318.069	303.506	300.226	350.476	199.366	206.453	204.613	187.033	319.015	280.509	302.756	373.78	H0506_RS01395	NC_999999999.1	256240	257493	+	1254	protein_coding	diaminopimelate decarboxylase && PF02784:Pyridoxal-dependent decarboxylase, pyridoxal binding domain|PF00278:Pyridoxal-dependent decarboxylase, C-terminal sheet domain	-
H0506_RS03465	139.129	132.229	118.328	166.829	147.906	137.208	156.946	149.566	434.224	452.044	394.986	455.644	H0506_RS03465	NC_999999999.1	653223	654125	+	903	protein_coding	HAD family hydrolase && PF13419:Haloacid dehalogenase-like hydrolase	-
H0506_RS03225	141.25	145.321	163.336	115.092	176.203	178.727	188.856	161.026	452.961	479.003	479.009	400.872	H0506_RS03225	NC_999999999.1	604664	605827	+	1164	protein_coding	class I SAM-dependent rRNA methyltransferase && PF10672:S-adenosylmethionine-dependent methyltransferase	-
H0506_RS07975	327.581	336.486	323.978	322.279	272.91	251.334	306.614	260.782	117.619	102.808	119.073	130.977	H0506_RS07975	NC_999999999.1	1550821	1551492	+	672	protein_coding	DUF1129 domain-containing protein && PF06570:Protein of unknown function (DUF1129)	-
H0506_RS07615	232.653	226.71	229.257	241.994	272.891	267.029	282.363	269.279	304.095	283.163	283.749	345.373	H0506_RS07615	NC_999999999.1	1469180	1469935	-	756	protein_coding	CppA family protein && PF14507:CppA C-terminal|PF14506:CppA N-terminal	-
H0506_RS04190	241.202	226.905	247.15	249.552	297.96	319.311	277.802	296.765	177.048	190.666	176.864	163.616	H0506_RS04190	NC_999999999.1	791386	792273	+	888	protein_coding	GRP family sugar transporter && PF06800:Sugar transport protein	-
H0506_RS09580	162.347	167.18	165.776	154.084	302.07	295.415	304.057	306.737	294.695	281.673	294.662	307.751	H0506_RS09580	NC_999999999.1	776138	777125	+	988	protein_coding	C69 family dipeptidase && PF03577:Peptidase family C69	-
H0506_RS03235	119.971	142.353	138.566	78.9951	174.534	173.859	169.296	180.445	444.119	467.247	537.237	327.875	H0506_RS03235	NC_999999999.1	606491	607348	+	858	protein_coding	shikimate dehydrogenase && PF08501:Shikimate dehydrogenase substrate binding domain	-
H0506_RS01880	498.473	510.441	492.858	492.119	157.984	149.401	180.505	144.047	39.9735	35.7336	41.36	42.827	H0506_RS01880	NC_999999999.1	349091	349975	+	885	protein_coding	branched-chain amino acid ABC transporter permease && PF02653:Branched-chain amino acid transport system / permease component	BPD_transp_2
H0506_RS00005	210.411	198.822	201.209	231.202	303.909	311.14	286.621	313.964	278.248	266.253	252.256	316.235	dnaA	NC_999999999.1	1	1365	+	1365	protein_coding	chromosomal replication initiator protein DnaA && PF00308:Bacterial dnaA protein|PF08299:Bacterial dnaA protein helix-turn-helix	-
H0506_RS02405	405.353	411.415	366.765	437.879	213.135	209.766	213.859	215.78	74.9496	73.4592	70.1956	81.1939	thrB	NC_999999999.1	451480	452340	+	861	protein_coding	homoserine kinase && PF08544:GHMP kinases C terminal|PF00288:GHMP kinases N terminal domain	GHMP_kinases
H0506_RS06925	230.413	234.044	242.731	214.463	430.501	425.853	402.825	462.825	37.7627	30.5169	48.0542	34.717	H0506_RS06925	NC_999999999.1	1337825	1338382	-	558	protein_coding	GNAT family acetyltransferase && PF13523:Acetyltransferase (GNAT) domain	-
H0506_RS05225	222.8	209.319	213.912	245.169	308.853	320.984	304.288	301.289	196.298	188.282	196.894	203.718	H0506_RS05225	NC_999999999.1	990977	992206	-	1230	protein_coding	hypothetical protein && PF13414:TPR repeat	-
H0506_RS02290	182.932	164.9	179.968	203.928	234.635	234.491	261.905	207.509	331.987	318.853	319.818	357.288	H0506_RS02290	NC_999999999.1	423705	424766	+	1062	protein_coding	PhoH family protein && PF02562:PhoH-like protein	-
H0506_RS08040	323.147	271.441	354.148	343.851	165.183	170.579	163.374	161.597	240.635	229.493	228.873	263.539	H0506_RS08040	NC_999999999.1	1564373	1564690	-	318	protein_coding	hypothetical protein && -	-
H0506_RS00575	321.39	341.705	338.138	284.329	162.469	176.886	132.533	177.987	250.221	253.072	272.307	225.283	rlmB	NC_999999999.1	99408	100151	+	744	protein_coding	23S rRNA (guanosine(2251)-2'-O)-methyltransferase RlmB && PF08032:RNA 2'-O ribose methyltransferase substrate binding|PF00588:SpoU rRNA Methylase family	SpoU_methylase
H0506_RS04990	344.98	356.177	347.87	330.894	208.627	199.398	209.992	216.491	90.4255	71.6946	106.993	92.5894	H0506_RS04990	NC_999999999.1	951066	952334	-	1269	protein_coding	dihydroorotase && PF01979:Amidohydrolase family	Amidohydro_1
H0506_RS07505	155.074	173.993	174.525	116.705	283.434	244.768	337.328	268.207	278.856	279.154	338.793	218.621	H0506_RS07505	NC_999999999.1	1449289	1449837	-	549	protein_coding	class I SAM-dependent methyltransferase && PF06962:Putative rRNA methylase	-
H0506_RS03240	113.761	123.679	134.805	82.7986	184.364	173.726	185.977	193.389	394.01	399.972	497.756	284.304	aroB	NC_999999999.1	607361	608428	+	1068	protein_coding	3-dehydroquinate synthase && PF01761:3-dehydroquinate synthase	-
H0506_RS09400	204.221	196.688	194.729	221.246	237.098	239.034	238.802	233.457	224.687	223.419	223.905	226.738	H0506_RS09400	NC_999999999.1	157016	159528	+	2513	protein_coding	bifunctional 2'%2C3'-cyclic-nucleotide 2'-phosphodiesterase/3'-nucleotidase && PF02872:5'-nucleotidase, C-terminal domain|PF00746:Gram positive anchor	Gram_pos_anchor
H0506_RS03755	247.804	273.512	267.363	202.536	247.745	242.795	273.33	227.11	178.444	165.092	201.584	168.655	prmC	NC_999999999.1	710505	711338	+	834	protein_coding	peptide chain release factor N(5)-glutamine methyltransferase && PF05175:Methyltransferase small domain	-
H0506_RS02945	297.707	243.878	330.495	318.747	273.398	302.162	285.509	232.524	123.353	124.016	153.558	92.484	H0506_RS02945	NC_999999999.1	554722	554976	+	255	protein_coding	DUF1912 family protein && PF08930:Domain of unknown function (DUF1912)	-
H0506_RS03255	134.997	165.103	166.475	73.4135	199.307	156.375	234.572	206.974	337.311	381.758	385.446	244.729	H0506_RS03255	NC_999999999.1	610741	611079	+	339	protein_coding	YlbF/YmcA family competence regulator && PF06133:Control of competence regulator ComK, YlbF/YmcA	-
H0506_RS05625	316.232	307.705	314.181	326.81	311.465	282.12	345.599	306.676	68.1761	77.2867	54.3112	72.9305	H0506_RS05625	NC_999999999.1	1068293	1069060	-	768	protein_coding	SDR family oxidoreductase && PF00106:short chain dehydrogenase	adh_short
H0506_RS03145	239.713	258.307	239.551	221.28	192.28	193.635	189.704	193.501	376.468	381.192	379.722	368.491	H0506_RS03145	NC_999999999.1	588486	589709	+	1224	protein_coding	multidrug efflux MFS transporter && PF07690:Major Facilitator Superfamily	MFS_1
H0506_RS08870	189.554	192.84	174.64	201.181	216.057	214.257	219.726	214.188	298.917	286.741	285.849	324.161	H0506_RS08870	NC_999999999.1	1703806	1705629	-	1824	protein_coding	acyltransferase family protein && PF01757:Acyltransferase family	-
H0506_RS08865	121.924	110.724	136.675	118.374	246.786	249.148	247.607	243.605	329.791	336.004	341.093	312.277	ruvB	NC_999999999.1	1702724	1703725	-	1002	protein_coding	Holliday junction branch migration DNA helicase RuvB && PF05491:Holliday junction DNA helicase ruvB C-terminus|PF05496:Holliday junction DNA helicase ruvB N-terminus	-
H0506_RS02825	217.115	186.805	256.588	207.951	265.449	273.96	239.677	282.711	180.251	201.321	208.735	130.696	macP	NC_999999999.1	534261	534521	+	261	protein_coding	cell wall synthase accessory phosphoprotein MacP && -	-
H0506_RS07740	286.082	297.145	269.946	291.155	193.317	178.054	194.848	207.048	134.456	142.676	127.312	133.379	mraY	NC_999999999.1	1497758	1498780	-	1023	protein_coding	phospho-N-acetylmuramoyl-pentapeptide-transferase && PF00953:Glycosyl transferase family 4	Glycos_transf_4
H0506_RS04455	65.3693	72.8881	62.3683	60.8514	603.95	634.223	552.459	625.169	47.1144	45.1214	53.2029	43.0189	H0506_RS04455	NC_999999999.1	844979	845722	+	744	protein_coding	arginase family protein && PF00491:Arginase family	-
H0506_RS04515	226.476	234.377	225.595	219.458	254.735	264.379	238.202	261.623	354.907	354.911	320.324	389.487	H0506_RS04515	NC_999999999.1	857403	858267	+	865	protein_coding	alpha/beta hydrolase && PF06028:Alpha/beta hydrolase of unknown function (DUF915)	-
H0506_RS05465	152.5	123.257	187.552	146.69	223.861	262.391	213.327	195.865	415.575	416.396	486.974	343.356	H0506_RS05465	NC_999999999.1	1036691	1036912	-	222	protein_coding	DUF4649 family protein && PF15507:Domain of unknown function (DUF4649)	-
H0506_RS06430	251.007	271.213	263.015	218.792	186.975	176.362	185.546	199.018	342.086	339.893	358.233	328.132	trmD	NC_999999999.1	1242674	1243393	-	720	protein_coding	tRNA (guanosine(37)-N1)-methyltransferase TrmD && PF01746:tRNA (Guanine-1)-methyltransferase	-
H0506_RS07155	204.93	189.916	197.883	226.99	210.38	216.013	206.549	208.578	321.445	296.377	328.355	339.603	H0506_RS07155	NC_999999999.1	1384464	1385837	-	1374	protein_coding	UDP-N-acetylmuramoyl-tripeptide--D-alanyl-D-alanine ligase && PF02875:Mur ligase family, glutamate ligase domain|PF08245:Mur ligase middle domain|PF01225:Mur ligase family, catalytic domain	-
H0506_RS08285	346.851	311.685	354.585	374.285	234.432	215.56	252.444	235.292	187.256	204.167	155.808	201.793	rnpA	NC_999999999.1	1609487	1609822	-	336	protein_coding	ribonuclease P protein component && PF00825:Ribonuclease P	-
H0506_RS08450	209.715	211.64	200.658	216.849	271.124	285.701	286.103	241.567	304.97	339.796	275.641	299.472	H0506_RS08450	NC_999999999.1	1638661	1638975	-	315	protein_coding	thioredoxin family protein && PF00085:Thioredoxin	-
H0506_RS05350	270.44	255.053	282.571	273.694	325.084	360.223	357.896	257.134	179.51	172.44	172.404	193.685	H0506_RS05350	NC_999999999.1	1015763	1015999	-	237	protein_coding	DUF1146 family protein && PF06612:Protein of unknown function (DUF1146)	-
H0506_RS05435	230.686	233.554	225.74	232.766	389.755	401.095	363.73	404.441	124.035	126.362	118.82	126.925	H0506_RS05435	NC_999999999.1	1030331	1031050	-	720	protein_coding	matrixin family metalloprotease && PF00413:Matrixin	-
H0506_RS02000	215.508	219.78	201.944	224.801	177.589	179.052	176.581	177.133	348.811	342.172	342.057	362.205	rlmD	NC_999999999.1	366669	368033	+	1365	protein_coding	23S rRNA (uracil(1939)-C(5))-methyltransferase RlmD && PF01938:TRAM domain|PF05958:tRNA (Uracil-5-)-methyltransferase	-
H0506_RS04390	141.347	132.189	145.404	146.448	249.881	257.582	204.029	288.034	395.474	413.665	450.297	322.461	ndk	NC_999999999.1	834426	834839	+	414	protein_coding	nucleoside-diphosphate kinase && PF00334:Nucleoside diphosphate kinase	NDK
H0506_RS04665	360.111	376.588	322.236	381.508	266.797	262.188	278.565	259.638	149.715	177.379	118.229	153.538	H0506_RS04665	NC_999999999.1	888245	888532	+	288	protein_coding	hypothetical protein && -	-
H0506_RS01275	206.848	208.204	207.493	204.849	243.215	244.464	228.305	256.875	93.3147	97.0685	94.7554	88.1201	nadE	NC_999999999.1	231565	232386	+	822	protein_coding	ammonia-dependent NAD(+) synthetase && PF02540:NAD synthase	NAD_synthase
H0506_RS05430	284.097	284.292	284.816	283.184	317.79	305.947	365.073	282.351	108.935	92.6717	113.811	120.324	H0506_RS05430	NC_999999999.1	1030047	1030319	-	273	protein_coding	hypothetical protein && -	-
H0506_RS03190	64.7758	74.1241	50.6711	69.5322	90.6678	107.405	96.3878	68.2109	802.446	707.674	829.75	869.915	H0506_RS03190	NC_999999999.1	597614	597811	+	198	protein_coding	hypothetical protein && -	-
H0506_RS04750	216.493	229.645	242.984	176.85	197.626	210.286	176.711	205.881	247.719	256.567	279.315	207.276	H0506_RS04750	NC_999999999.1	903224	903991	+	768	protein_coding	inositol monophosphatase family protein && PF00459:Inositol monophosphatase family	-
H0506_RS03220	243.806	246.481	237.977	246.961	294.152	296.931	311.244	274.282	209.735	192.43	186.636	250.138	H0506_RS03220	NC_999999999.1	602316	604502	-	2187	protein_coding	LTA synthase family protein && PF00884:Sulfatase	Sulfatase
H0506_RS00315	313.335	325.876	298.765	315.363	186.029	188.946	177.947	191.195	290.704	293.73	296.646	281.737	argR	NC_999999999.1	55803	56231	+	429	protein_coding	arginine repressor && PF01316:Arginine repressor, DNA binding domain|PF02863:Arginine repressor, C-terminal domain	Arg_repressor
H0506_RS05770	226.391	227.053	212.845	239.276	233.589	237.545	224.415	238.809	219.158	210.333	216.308	230.832	mprF	NC_999999999.1	1093566	1096121	-	2556	protein_coding	bifunctional lysylphosphatidylglycerol flippase/synthetase MprF && PF03706:Lysylphosphatidylglycerol synthase TM region|PF09924:Uncharacterized conserved protein (DUF2156)	-
H0506_RS04715	336.599	294.421	330.39	384.985	261.582	275.945	266.916	241.885	142.85	140.239	137.762	150.55	H0506_RS04715	NC_999999999.1	898391	899011	+	621	protein_coding	restriction endonuclease subunit S && PF01420:Type I restriction modification DNA specificity domain	-
H0506_RS00355	246.165	254.227	241.909	242.358	279.13	271.7	286.445	279.245	166.47	153.943	190.126	155.342	ruvA	NC_999999999.1	63045	63635	+	591	protein_coding	Holliday junction branch migration protein RuvA && PF07499:RuvA, C-terminal domain|PF14520:Helix-hairpin-helix domain|PF01330:RuvA N terminal domain	-
H0506_RS04380	312.497	301.135	314.274	322.082	256.095	259.131	257.44	251.714	127.779	119.46	122.873	141.004	trmFO	NC_999999999.1	831701	833044	+	1344	protein_coding	methylenetetrahydrofolate--tRNA-(uracil(54)-C(5))-methyltransferase (FADH(2)-oxidizing) TrmFO && PF01134:Glucose inhibited division protein A	-
H0506_RS04045	203.845	180.913	191.537	239.084	256.376	222.281	291.305	255.541	234.658	265.378	203.783	234.813	H0506_RS04045	NC_999999999.1	766928	767092	+	165	protein_coding	hypothetical protein && -	-
H0506_RS02130	119.03	105.083	119.525	132.484	181.3	180.951	188.942	174.008	572.486	548.455	516.03	652.973	H0506_RS02130	NC_999999999.1	392699	393955	-	1257	protein_coding	bifunctional folylpolyglutamate synthase/dihydrofolate synthase && PF08245:Mur ligase middle domain	-
H0506_RS05755	227.328	197.953	242.579	241.451	183.675	193.171	162.607	195.248	257.601	255.826	276.755	240.223	cdaA	NC_999999999.1	1090431	1091282	-	852	protein_coding	diadenylate cyclase CdaA && PF02457:DisA bacterial checkpoint controller nucleotide-binding	-
H0506_RS09835	273.179	248.756	240.584	330.196	238.929	244.258	232.008	240.521	282.73	271.947	264.928	311.313	H0506_RS09835	NC_999999999.1	1741100	1741981	-	882	protein_coding	diacylglycerol kinase family lipid kinase && PF00781:Diacylglycerol kinase catalytic domain	-
H0506_RS06710	327.752	317.089	308.557	357.609	198.243	196.769	229.858	168.102	145.476	146.856	142.336	147.236	H0506_RS06710	NC_999999999.1	1297955	1298875	-	921	protein_coding	glycosyltransferase family 2 protein && PF00535:Glycosyl transferase family 2	Glycos_transf_2
H0506_RS02140	280.504	266.121	280.369	295.022	217.661	218.379	202.925	231.679	195.761	195.29	198.698	193.295	H0506_RS02140	NC_999999999.1	394652	395797	+	1146	protein_coding	cysteine desulfurase family protein && PF00266:Aminotransferase class-V	Aminotran_5
H0506_RS00530	222.681	212.269	207.324	248.451	211.992	214.794	223.108	198.072	246.088	231.041	234.886	272.337	pbp3	NC_999999999.1	89669	90902	-	1234	protein_coding	D-alanyl-D-alanine carboxypeptidase PBP3 && PF00768:D-alanyl-D-alanine carboxypeptidase|PF07943:Penicillin-binding protein 5, C-terminal domain	-
H0506_RS00930	96.6256	96.7009	97.0523	96.1236	215.864	217.687	199.317	230.586	387.105	392.508	391.496	377.312	H0506_RS00930	NC_999999999.1	160142	162361	+	2220	protein_coding	bifunctional (p)ppGpp synthetase/guanosine-3'%2C5'-bis(diphosphate) 3'-pyrophosphohydrolase && PF13291:ACT domain|PF13328:HD domain|PF02824:TGS domain|PF04607:Region found in RelA / SpoT proteins	-
H0506_RS05230	184.919	186.514	166.364	201.88	307.472	308.989	314.752	298.675	191.657	203.441	173.643	197.886	H0506_RS05230	NC_999999999.1	992196	993374	-	1179	protein_coding	AI-2E family transporter && PF01594:Domain of unknown function DUF20	-
H0506_RS02640	316.04	331.406	322.253	294.46	155.144	151.276	167.751	146.404	198.621	194.715	215.796	185.353	H0506_RS02640	NC_999999999.1	495831	496757	+	927	protein_coding	aspartate carbamoyltransferase catalytic subunit && PF00185:Aspartate/ornithine carbamoyltransferase, Asp/Orn binding domain|PF02729:Aspartate/ornithine carbamoyltransferase, carbamoyl-P binding domain	-
H0506_RS05285	129.856	132.363	130.056	127.149	208.91	199.001	226.015	201.712	342.812	327.354	317.903	383.178	yidA	NC_999999999.1	1004340	1005149	+	810	protein_coding	sugar-phosphatase && PF08282:haloacid dehalogenase-like hydrolase	Hydrolase_3
H0506_RS06915	251.535	251.777	248.791	254.038	326.654	322.555	362.007	295.401	34.8168	26.5915	26.7091	51.1497	H0506_RS06915	NC_999999999.1	1336077	1336570	-	494	protein_coding	methylated-DNA--[protein]-cysteine S-methyltransferase && PF01035:6-O-methylguanine DNA methyltransferase, DNA binding domain	DNA_binding_1
H0506_RS07670	147.071	134.233	138.432	168.548	426.544	394.519	449.502	435.612	239.05	230.635	198.857	287.659	H0506_RS07670	NC_999999999.1	1480748	1481479	+	732	protein_coding	response regulator transcription factor && PF00072:Response regulator receiver domain|PF04397:LytTr DNA-binding domain	LytTR
H0506_RS00225	249.231	262.617	278.275	206.8	216.832	237.977	186.03	226.489	176.052	177.667	215.141	135.349	plsX	NC_999999999.1	32519	33523	+	1005	protein_coding	phosphate acyltransferase PlsX && PF02504:Fatty acid synthesis protein	-
H0506_RS03420	257.842	225.189	246.422	301.916	152.721	154.643	146.329	157.192	429.611	399.464	403.222	486.149	H0506_RS03420	NC_999999999.1	642974	643258	-	285	protein_coding	hypothetical protein && -	-
H0506_RS04265	394.184	402.33	387.125	393.096	190.677	181.957	175.881	214.193	60.232	63.3855	62.4447	54.8658	H0506_RS04265	NC_999999999.1	806585	807436	+	852	protein_coding	amino acid ABC transporter substrate-binding protein && PF00497:Bacterial extracellular solute-binding proteins, family 3	-
H0506_RS03135	169.674	193.376	202.916	112.731	138.204	141.354	111.358	161.899	460.41	495.996	576.3	308.933	mutM	NC_999999999.1	587024	587845	+	822	protein_coding	DNA-formamidopyrimidine glycosylase && PF06831:Formamidopyrimidine-DNA glycosylase H2TH domain|PF01149:Formamidopyrimidine-DNA glycosylase N-terminal domain|PF06827:Zinc finger found in FPG and IleRS	H2TH
H0506_RS06765	175.125	190.812	176.532	158.03	227.932	219.859	244.663	219.275	263.154	253.765	298.705	236.993	uvrB	NC_999999999.1	1309428	1311419	-	1992	protein_coding	excinuclease ABC subunit UvrB && PF02151:UvrB/uvrC motif|PF12344:Ultra-violet resistance protein B|PF04851:Type III restriction enzyme, res subunit|PF00271:Helicase conserved C-terminal domain	Helicase_C
H0506_RS07355	128.793	141.007	126.33	119.044	200.732	185.995	220.727	195.473	518.642	479.398	491.493	585.034	H0506_RS07355	NC_999999999.1	1422105	1423196	-	1092	protein_coding	nucleotidyltransferase && PF05636:HIGH Nucleotidyl Transferase	-
H0506_RS04545	376.35	370.359	364.667	394.024	210.53	221.261	191.517	218.812	62.0969	55.1338	64.395	66.7618	H0506_RS04545	NC_999999999.1	863961	865619	-	1659	protein_coding	NFACT RNA binding domain-containing protein && PF05833:Fibronectin-binding protein A N-terminus (FbpA)|PF05670:Domain of unknown function (DUF814)	-
H0506_RS03770	258.938	288.434	277.494	210.885	239.352	222.803	269.584	225.669	107.088	110.438	106.188	104.637	H0506_RS03770	NC_999999999.1	713282	714259	+	978	protein_coding	nucleoid-associated protein && PF04245:37-kD nucleoid-associated bacterial protein	-
H0506_RS06745	487.924	487.875	474.528	501.369	63.401	65.2506	56.9932	67.9591	120.385	114.838	116.184	130.134	H0506_RS06745	NC_999999999.1	1305626	1306735	-	1110	protein_coding	aminotransferase && PF00155:Aminotransferase class I and II	Aminotran_1_2
H0506_RS06980	154.84	158.927	165.124	140.468	148.744	163.52	120.752	161.959	404.17	421.656	449.269	341.585	folB	NC_999999999.1	1347534	1347893	-	360	protein_coding	dihydroneopterin aldolase && PF02152:Dihydroneopterin aldolase	-
H0506_RS06750	704.439	721.64	683.002	708.673	18.3846	17.7662	21.7013	15.6861	25.9255	31.0938	22.9346	23.7481	H0506_RS06750	NC_999999999.1	1307082	1307879	-	798	protein_coding	transporter substrate-binding domain-containing protein && PF00497:Bacterial extracellular solute-binding proteins, family 3	-
H0506_RS06930	178.867	188.327	180.958	167.317	392.887	373.786	378.597	426.276	36.2172	32.4351	42.7566	33.4598	serC	NC_999999999.1	1338394	1339488	-	1095	protein_coding	3-phosphoserine/phosphohydroxythreonine transaminase && PF00266:Aminotransferase class-V	Aminotran_5
H0506_RS05110	184.151	187.089	191.454	173.909	188.555	204.175	180.176	181.313	217.702	231.679	251.559	169.868	H0506_RS05110	NC_999999999.1	974386	975099	-	714	protein_coding	gamma-glutamyl-gamma-aminobutyrate hydrolase family protein && PF00117:Glutamine amidotransferase class-I	GATase
H0506_RS05370	164.315	161.069	157.064	174.813	179.49	198.249	174.641	165.582	384.221	358.029	373.95	420.684	birA	NC_999999999.1	1020146	1021084	+	939	protein_coding	bifunctional biotin--[acetyl-CoA-carboxylase] ligase/biotin operon repressor BirA && PF03099:Biotin/lipoate A/B protein ligase family|PF02237:Biotin protein ligase C terminal domain|PF08279:HTH domain	HTH_11
H0506_RS05950	131.593	137.717	131.591	125.472	141.143	156.783	137.271	129.377	518.677	510.5	523.084	522.448	rnc	NC_999999999.1	1138985	1139674	-	690	protein_coding	ribonuclease III && PF14622:Ribonuclease-III-like|PF00035:Double-stranded RNA binding motif	-
H0506_RS07495	165.239	173.178	179.592	142.946	215.881	192.498	246.215	208.928	204.173	199.6	225.681	187.238	H0506_RS07495	NC_999999999.1	1446975	1449041	-	2067	protein_coding	sodium:proton antiporter && PF00999:Sodium/hydrogen exchanger family	Na_H_Exchanger
H0506_RS02615	172.284	174.623	173.028	169.199	185.836	183.018	187.243	187.247	310.296	310.389	304.419	316.082	H0506_RS02615	NC_999999999.1	491180	492085	+	906	protein_coding	LysR family transcriptional regulator && PF00126:Bacterial regulatory helix-turn-helix protein, lysR family|PF03466:LysR substrate binding domain	HTH_1
H0506_RS05275	161.21	174.836	155.548	153.244	139.646	139.369	143.378	136.19	414.691	448.811	392.629	402.633	H0506_RS05275	NC_999999999.1	1002774	1003160	-	387	protein_coding	DUF1934 domain-containing protein && PF09148:Domain of unknown function (DUF1934)	-
H0506_RS03470	136.759	133.526	127.177	149.573	106.254	103.217	99.5554	115.989	470.904	499.47	480.907	432.336	H0506_RS03470	NC_999999999.1	654549	655187	-	639	protein_coding	histidine phosphatase family protein && PF00300:Histidine phosphatase superfamily (branch 1)	-
H0506_RS06510	160.261	174.068	173.362	133.352	214.584	219.445	190.571	233.735	290.324	317.196	343.211	210.566	H0506_RS06510	NC_999999999.1	1258028	1258843	-	816	protein_coding	Cof-type HAD-IIB family hydrolase && PF08282:haloacid dehalogenase-like hydrolase	Hydrolase_3
H0506_RS02515	153.809	170.715	159.404	131.31	160.893	156.769	161.017	164.894	399.237	426.482	449.187	322.042	rsmI	NC_999999999.1	471993	472859	+	867	protein_coding	16S rRNA (cytidine(1402)-2'-O)-methyltransferase && PF00590:Tetrapyrrole (Corrin/Porphyrin) Methylases	-
H0506_RS08200	238.079	254.52	253.952	205.765	170.382	188.439	160.646	162.062	278.412	312.209	336.857	186.169	rnmV	NC_999999999.1	1594647	1595207	-	561	protein_coding	ribonuclease M5 && PF13331:Domain of unknown function (DUF4093)|PF13662:Toprim domain	-
H0506_RS05235	156.38	144.721	159.425	164.994	199.384	202.918	185.857	209.376	234.863	252.832	258.194	193.564	H0506_RS05235	NC_999999999.1	993385	993867	-	483	protein_coding	8-oxo-dGTP diphosphatase && PF00293:NUDIX domain	NUDIX
H0506_RS08340	146.67	143.021	155.431	141.559	203.796	195.817	226.917	188.655	249.213	226.392	291.366	229.88	H0506_RS08340	NC_999999999.1	1621304	1621750	-	447	protein_coding	dUTP diphosphatase && PF00692:dUTPase	-
H0506_RS01770	250.858	273.059	279.171	200.343	172.167	174.177	180.773	161.549	192.215	171.496	243.795	161.353	H0506_RS01770	NC_999999999.1	328726	329247	+	522	protein_coding	GNAT family N-acetyltransferase && PF00583:Acetyltransferase (GNAT) family	Acetyltransf_1
H0506_RS00360	230.821	241.584	239.072	211.806	256.07	256.004	270.638	241.567	138.44	150.779	117.334	147.207	H0506_RS00360	NC_999999999.1	63642	64196	+	555	protein_coding	DNA-3-methyladenine glycosylase I && PF03352:Methyladenine glycosylase	-
H0506_RS09015	153.446	158.971	175.735	125.633	213.065	216.921	198.471	223.802	213.158	199.879	267.031	172.566	H0506_RS09015	NC_999999999.1	1733808	1734749	-	942	protein_coding	YitT family protein && PF02588:Uncharacterised 5xTM membrane BCR, YitT family COG1284|PF10035:Uncharacterized protein conserved in bacteria (DUF2179)	-
H0506_RS06175	107.55	67.6105	174.932	80.106	215.987	235.5	202.991	209.47	391.703	379.241	515.113	280.755	H0506_RS06175	NC_999999999.1	1183482	1183676	+	195	protein_coding	CsbD family protein && PF05532:CsbD-like	-
H0506_RS04695	67.346	66.4125	62.4607	73.1647	529.798	520.171	518.407	550.815	127.688	136.349	107.652	139.062	H0506_RS04695	NC_999999999.1	895613	896893	+	1281	protein_coding	O-acetylhomoserine aminocarboxypropyltransferase/cysteine synthase && PF01053:Cys/Met metabolism PLP-dependent enzyme	Cys_Met_Meta_PP
H0506_RS02635	295.275	319.217	294.392	272.215	108.562	103.217	114.212	108.256	175.104	185.398	172.847	167.069	H0506_RS02635	NC_999999999.1	494529	495806	+	1278	protein_coding	NCS2 family nucleobase:cation symporter && PF00860:Permease family	-
H0506_RS07130	312.738	320.014	323.107	295.094	172.742	165.874	169.348	183.005	142.58	117.408	169.954	140.377	thiT	NC_999999999.1	1378386	1378961	+	576	protein_coding	energy-coupled thiamine transporter ThiT && PF09515:Thiamine transporter protein (Thia_YuaJ)	-
H0506_RS04260	398.905	407.09	416.444	373.182	162.073	151.656	191.297	143.267	62.0115	61.0088	65.5324	59.4933	H0506_RS04260	NC_999999999.1	805943	806572	+	630	protein_coding	amino acid ABC transporter ATP-binding protein && PF07673:Protein of unknown function (DUF1602)|PF00005:ABC transporter	ABC_tran
H0506_RS06535	296.395	265.607	320.674	302.905	196.023	201.493	194.952	191.624	54.8492	54.4072	52.6308	57.5095	H0506_RS06535	NC_999999999.1	1261740	1262669	-	930	protein_coding	ATP-binding cassette domain-containing protein && PF08352:Oligopeptide/dipeptide transporter, C-terminal region|PF00005:ABC transporter	ABC_tran
H0506_RS00590	229.472	235.024	216.74	236.651	226.256	210.705	239.366	228.698	299.766	298.527	246.699	354.073	H0506_RS00590	NC_999999999.1	101839	102309	+	471	protein_coding	hypothetical protein && -	-
H0506_RS03915	191.825	193.187	179.909	202.38	205.408	210.311	212.176	193.736	229.237	205.479	218.382	263.851	H0506_RS03915	NC_999999999.1	743363	743935	-	573	protein_coding	ECF transporter S component && PF12822:Protein of unknown function (DUF3816)	-
H0506_RS07445	288.792	284.356	315.345	266.676	80.0378	92.6848	53.1413	94.2873	213.31	200.075	255.991	183.864	H0506_RS07445	NC_999999999.1	1437011	1437562	-	552	protein_coding	cysteine hydrolase && PF00857:Isochorismatase family	Isochorismatase
H0506_RS00560	247.189	281.552	219.625	240.389	219.838	230.77	219.79	208.953	154.444	146.442	148.227	168.662	H0506_RS00560	NC_999999999.1	97943	98344	+	402	protein_coding	Mini-ribonuclease 3 && PF00636:Ribonuclease III domain	Ribonuclease_3
H0506_RS03920	170.329	168.571	164.458	177.959	267.281	272.643	258.917	270.284	233.534	212.967	235.418	252.217	coaC	NC_999999999.1	743963	744508	-	546	protein_coding	phosphopantothenoylcysteine decarboxylase && PF02441:Flavoprotein	Flavoprotein
H0506_RS04655	320.372	334.905	301.855	324.356	298.661	368.245	232.555	295.185	111.704	111.627	101.339	122.147	H0506_RS04655	NC_999999999.1	886464	886694	+	231	protein_coding	hypothetical protein && -	-
H0506_RS03925	178.765	159.655	173.815	202.826	254.837	232.055	266.616	265.839	204.746	212.677	187.299	214.26	H0506_RS03925	NC_999999999.1	744501	745184	-	684	protein_coding	phosphopantothenate--cysteine ligase && PF04127:DNA / pantothenate metabolism flavoprotein	DFP
H0506_RS06405	420.034	372.678	418.036	469.386	172.408	176.117	172.18	168.928	45.7324	30.2965	43.6536	63.247	H0506_RS06405	NC_999999999.1	1234578	1234850	-	273	protein_coding	ABC transporter ATP-binding protein && -	-
H0506_RS05460	214.047	213.006	204.012	225.123	210.876	215.928	210.572	206.127	308.957	297.645	323.252	305.972	trpX	NC_999999999.1	1035553	1036554	-	1002	protein_coding	tryptophan ABC transporter substrate-binding protein && PF04392:ABC transporter substrate binding protein	-
H0506_RS06185	530.868	546.688	500.739	545.178	148.475	145.652	151.466	148.305	16.5843	21.0617	12.2835	16.4078	H0506_RS06185	NC_999999999.1	1184547	1185932	-	1386	protein_coding	amino acid permease && PF13520:Amino acid permease	-
H0506_RS08035	257.274	221.727	270.222	279.872	147.089	140.764	154.907	145.595	214.614	198.911	197.527	247.406	H0506_RS08035	NC_999999999.1	1563834	1564376	-	543	protein_coding	CvpA family protein && PF02674:Colicin V production protein	-
H0506_RS03475	189.615	191.552	186.264	191.027	104.604	113.789	90.2195	109.803	401.451	421.861	397.787	384.705	H0506_RS03475	NC_999999999.1	655190	655663	-	474	protein_coding	aminoacyl-tRNA deacylase && PF04073:Aminoacyl-tRNA editing domain	-
H0506_RS03725	117.757	126.644	129.578	97.0493	229.03	231.236	218.947	236.906	328.377	308.185	374.074	302.872	H0506_RS03725	NC_999999999.1	704655	705587	-	933	protein_coding	FAD:protein FMN transferase && PF02424:ApbE family	-
H0506_RS04245	174.585	177.525	161.53	184.701	241.034	244.315	234.052	244.735	186.628	173.202	198.812	187.868	glmS	NC_999999999.1	802844	804652	+	1809	protein_coding	glutamine--fructose-6-phosphate transaminase (isomerizing) && PF01380:SIS domain|PF13522:Glutamine amidotransferase domain	SIS
H0506_RS04660	319.167	320.652	293.224	343.625	261.411	250.85	262.356	271.027	114.847	104.8	112.281	127.459	H0506_RS04660	NC_999999999.1	886768	888234	+	1467	protein_coding	5'-nucleotidase C-terminal domain-containing protein && PF00149:Calcineurin-like phosphoesterase|PF02872:5'-nucleotidase, C-terminal domain	Metallophos
H0506_RS01585	236.588	251.019	225.304	233.442	562.395	536.618	604.822	545.745	31.4485	36.2178	28.8677	29.2598	H0506_RS01585	NC_999999999.1	289086	290294	+	1209	protein_coding	MFS transporter && PF07690:Major Facilitator Superfamily	MFS_1
H0506_RS03730	112.604	118.192	121.562	98.0582	254.43	237.106	274.51	251.675	340.754	326.41	357.163	338.688	H0506_RS03730	NC_999999999.1	705574	706518	-	945	protein_coding	bifunctional oligoribonuclease/PAP phosphatase NrnA && PF01368:DHH family	-
H0506_RS05925	81.5772	86.5237	53.0725	105.135	119.395	111.668	129.076	117.441	509.247	459.732	455.231	612.778	H0506_RS05925	NC_999999999.1	1129901	1130245	-	345	protein_coding	hypothetical protein && -	-
H0506_RS09185	240.23	256.995	262.69	201.004	174.555	184.729	163.146	175.789	77.8922	84.6689	83.4686	65.539	mnmG	NC_999999999.1	1759328	1761229	-	1902	protein_coding	tRNA uridine-5-carboxymethylaminomethyl(34) synthesis enzyme MnmG && PF01134:Glucose inhibited division protein A|PF13932:GidA associated domain	-
H0506_RS04560	237.004	259.04	250.498	201.475	124.129	133.396	103.652	135.339	204.967	204.291	240.306	170.303	H0506_RS04560	NC_999999999.1	867581	868354	+	774	protein_coding	dihydroorotate dehydrogenase electron transfer subunit && PF10418:Iron-sulfur cluster binding domain of dihydroorotate dehydrogenase B	-
H0506_RS05790	188.589	180.078	159.803	225.887	209.834	221.691	200.37	207.439	211.65	198.115	198.467	238.369	H0506_RS05790	NC_999999999.1	1100052	1101134	+	1083	protein_coding	DEAD/DEAH box helicase && PF00271:Helicase conserved C-terminal domain|PF00270:DEAD/DEAH box helicase	DEAD
H0506_RS06275	456.928	428.807	450.285	491.692	195.689	195.196	203.638	188.234	25.7957	20.8511	36.482	20.0539	H0506_RS06275	NC_999999999.1	1204479	1204688	+	210	protein_coding	hypothetical protein && -	-
H0506_RS01580	190.052	212.054	209.247	148.856	502.597	505.254	487.323	515.214	39.2777	36.039	45.7409	36.0532	H0506_RS01580	NC_999999999.1	287414	289060	+	1647	protein_coding	NUDIX domain-containing protein && PF00293:NUDIX domain|PF00670:S-adenosyl-L-homocysteine hydrolase, NAD binding domain	NUDIX
H0506_RS06605	262.492	276.692	263.108	247.676	210.142	192.95	188.745	248.729	131.563	136.599	140.857	117.233	H0506_RS06605	NC_999999999.1	1277895	1278731	-	837	protein_coding	NAD kinase && PF01513:ATP-NAD kinase	NAD_kinase
H0506_RS04650	281.2	287.671	284.675	271.254	238.024	253.371	214.655	246.046	178.899	178.343	171.685	186.668	H0506_RS04650	NC_999999999.1	885680	886331	+	652	protein_coding	amino acid ABC transporter permease && PF00528:Binding-protein-dependent transport system inner membrane component	BPD_transp_1
H0506_RS03060	216.5	216.944	206.652	225.904	125.276	135.688	119.289	120.852	363.389	330.471	374.762	384.934	H0506_RS03060	NC_999999999.1	575547	576023	+	477	protein_coding	ferrous iron transport protein A && PF04023:FeoA domain	FeoA
H0506_RS08460	119.484	119.021	116.721	122.71	203.842	205.181	210.796	195.548	324.652	317.973	320.811	335.171	pepA	NC_999999999.1	1639356	1640423	+	1068	protein_coding	glutamyl aminopeptidase && PF05343:M42 glutamyl aminopeptidase	-
H0506_RS07725	118.158	129.147	122.821	102.506	121.385	128.419	108.685	127.051	472.084	500.16	492.166	423.927	H0506_RS07725	NC_999999999.1	1494137	1495492	-	1356	protein_coding	metallophosphatase && PF00149:Calcineurin-like phosphoesterase	Metallophos
H0506_RS03195	55.3621	56.9049	59.3448	49.8366	91.0661	81.7851	98.4037	93.0096	618.723	643.614	607.556	604.999	H0506_RS03195	NC_999999999.1	597917	598681	+	765	protein_coding	MmcQ/YjbR family DNA-binding protein && PF04237:YjbR	-
H0506_RS00995	287.262	279.976	267.746	314.064	138.746	149.319	140.224	126.696	119.499	116.215	124.068	118.213	H0506_RS00995	NC_999999999.1	171380	172120	-	741	protein_coding	amino acid ABC transporter ATP-binding protein && PF00005:ABC transporter|PF07673:Protein of unknown function (DUF1602)	ABC_tran
H0506_RS07750	221.443	237.131	223.474	203.723	326.714	330.288	306.079	343.776	99.9648	104.58	108.726	86.5879	ftsL	NC_999999999.1	1501053	1501373	-	321	protein_coding	cell division protein FtsL && PF04977:Septum formation initiator	-
H0506_RS02575	275.171	268.592	273.526	283.397	196.167	201.706	172.395	214.4	153.716	145.748	158.08	157.32	H0506_RS02575	NC_999999999.1	484026	485417	+	1392	protein_coding	amino acid permease && PF00324:Amino acid permease	AA_permease
H0506_RS06600	262.389	278.983	256.414	251.77	186.357	192.07	174.938	192.063	150.188	150.785	156.584	143.194	H0506_RS06600	NC_999999999.1	1277002	1277898	-	897	protein_coding	RluA family pseudouridine synthase && PF00849:RNA pseudouridylate synthase	-
H0506_RS05450	238.454	238.923	220.75	255.688	197.766	201.409	191.379	200.51	221.266	193.585	234.401	235.812	H0506_RS05450	NC_999999999.1	1033919	1034677	-	759	protein_coding	ABC transporter ATP-binding protein && PF00005:ABC transporter	ABC_tran
H0506_RS08260	375.673	347.561	358.348	421.11	196.615	202.504	199.438	187.904	38.0404	40.0118	39.844	34.2654	tgt	NC_999999999.1	1604437	1605579	-	1143	protein_coding	tRNA guanosine(34) transglycosylase Tgt && PF01702:Queuine tRNA-ribosyltransferase	TGT
H0506_RS09760	168.911	163.671	137.578	205.483	288.633	280.605	292.76	292.535	245.418	216.637	249.339	270.279	H0506_RS09760	NC_999999999.1	1482016	1482819	+	804	protein_coding	ATP-binding protein && PF14501:GHKL domain	-
H0506_RS09240	186.11	168.82	165.811	223.7	223.723	225.179	223.749	222.239	220.544	217.012	184.062	260.557	H0506_RS09240	NC_999999999.1	1771507	1772757	-	1251	protein_coding	pitrilysin family protein && PF05193:Peptidase M16 inactive domain	-
H0506_RS06550	286.943	300.871	284.567	275.39	196.409	194.743	195.163	199.321	58.5825	50.4763	64.3847	60.8866	H0506_RS06550	NC_999999999.1	1264683	1266176	-	1494	protein_coding	ABC transporter permease && PF00528:Binding-protein-dependent transport system inner membrane component	BPD_transp_1
H0506_RS04755	182.173	207.201	206.435	132.883	187.501	168.326	206.23	187.947	193.106	211.162	215.571	152.584	H0506_RS04755	NC_999999999.1	904073	905383	+	1311	protein_coding	RsmB/NOP family class I SAM-dependent RNA methyltransferase && PF17126:RsmF rRNA methyltransferase first C-terminal domain|PF17125:N-terminal domain of 16S rRNA methyltransferase RsmF|PF13636:RNA-binding PUA-like domain of methyltransferase RsmF|PF01189:16S rRNA methyltransferase RsmF	-
H0506_RS01685	297.967	292.181	269.989	331.731	200.211	198.161	200.226	202.246	83.0583	75.3186	70.3764	103.48	H0506_RS01685	NC_999999999.1	308489	310006	+	1518	protein_coding	HAMP domain-containing histidine kinase && PF00672:HAMP domain|PF02518:Histidine kinase-, DNA gyrase B-, and HSP90-like ATPase|PF00512:His Kinase A (phospho-acceptor) domain	HATPase_c
H0506_RS07500	123.314	128.984	134.185	106.775	174.286	169.957	186.165	166.738	237.435	264.286	248.718	199.301	H0506_RS07500	NC_999999999.1	1449050	1449292	-	243	protein_coding	hypothetical protein && -	-
H0506_RS03430	242.708	232.581	233.95	261.591	158.796	168.384	152.41	155.595	183.586	179.993	178.138	192.626	H0506_RS03430	NC_999999999.1	643632	644969	-	1338	protein_coding	Nramp family divalent metal transporter && PF01566:Natural resistance-associated macrophage protein	-
H0506_RS02350	49.9305	47.2175	51.0933	51.4806	96.4378	94.1737	111.262	83.8773	283.297	265.787	293.601	290.503	H0506_RS02350	NC_999999999.1	440107	440322	+	216	protein_coding	YSIRK-type signal peptide-containing protein && PF04650:YSIRK type signal peptide	YSIRK_signal
H0506_RS06480	247.893	262.669	264.282	216.729	225.248	212.925	226.532	236.288	152.912	158.498	187.235	113.002	rsmB	NC_999999999.1	1250622	1251944	-	1323	protein_coding	16S rRNA (cytosine(967)-C(5))-methyltransferase RsmB && PF01189:16S rRNA methyltransferase RsmF|PF01029:NusB family	-
H0506_RS03065	197.913	191.422	193.012	209.305	90.6005	88.1821	84.5965	99.0229	339.504	341.865	351.005	325.644	feoB	NC_999999999.1	576020	578158	+	2139	protein_coding	ferrous iron transport protein B && PF02421:Ferrous iron transport protein B|PF07664:Ferrous iron transport protein B C terminus|PF07670:Nucleoside recognition	-
H0506_RS01465	332.87	333.137	346.724	318.747	158.309	169.815	146.22	158.891	66.373	81.0877	73.4408	44.5905	H0506_RS01465	NC_999999999.1	267552	268061	+	510	protein_coding	tRNA (cytidine(34)-2'-O)-methyltransferase && PF00588:SpoU rRNA Methylase family	SpoU_methylase
H0506_RS01760	409.117	384.504	379.055	463.791	103.735	110.321	102.895	97.9887	31.1995	28.7399	28.1354	36.7232	H0506_RS01760	NC_999999999.1	326597	328018	+	1422	protein_coding	NCS2 family permease && PF00860:Permease family	-
H0506_RS07695	236.045	239.922	221.804	246.409	213.289	210.942	212.336	216.587	198.515	183.91	197.21	214.425	H0506_RS07695	NC_999999999.1	1487564	1489309	-	1746	protein_coding	ABC transporter ATP-binding protein && PF00664:ABC transporter transmembrane region|PF00005:ABC transporter	ABC_membrane
H0506_RS01765	242.045	253.238	267.769	205.127	148.295	152.714	128.951	163.221	168.953	191.761	198.432	116.665	tsaE	NC_999999999.1	328290	328733	+	444	protein_coding	tRNA (adenosine(37)-N6)-threonylcarbamoyltransferase complex ATPase subunit type 1 TsaE && PF02367:Threonylcarbamoyl adenosine biosynthesis protein TsaE	-
H0506_RS07955	3.12076	0	5.22546	4.13683	2.98452	0	5.52222	3.43134	39.3671	60.8158	24.3846	32.901	H0506_RS07955	NC_999999999.1	1545953	1546144	-	192	protein_coding	hypothetical protein && -	-
H0506_RS06865	110.387	105.253	94.8675	131.041	149.494	146.32	159.456	142.707	324.542	277.937	308.588	387.101	H0506_RS06865	NC_999999999.1	1327777	1328667	+	891	protein_coding	DMT family transporter && PF00892:EamA-like transporter family	DUF6
H0506_RS06035	235.977	233.949	219.469	254.514	195.104	181.621	191.437	212.253	242.255	213.579	231.179	282.008	sdaAB	NC_999999999.1	1157831	1158502	+	672	protein_coding	L-serine ammonia-lyase%2C iron-sulfur-dependent subunit beta && PF03315:Serine dehydratase beta chain|PF01842:ACT domain	ACT
H0506_RS08390	204.211	209.709	189.996	212.926	179.369	175.302	175.153	187.653	134.781	137.72	138.872	127.751	H0506_RS08390	NC_999999999.1	1630111	1631244	-	1134	protein_coding	N-acetyldiaminopimelate deacetylase && PF07687:Peptidase dimerisation domain|PF01546:Peptidase family M20/M25/M40	Peptidase_M20
H0506_RS08330	151.883	167.138	157.077	131.434	196.468	184.22	209.23	195.954	219.98	199.191	224.651	236.098	H0506_RS08330	NC_999999999.1	1618976	1619676	-	701	protein_coding	TIGR00266 family protein && PF01987:Mitochondrial biogenesis AIM24	-
H0506_RS05455	207.038	221.593	176.152	223.37	210.765	200.51	225.053	206.733	218.279	211.387	188.35	255.1	H0506_RS05455	NC_999999999.1	1034674	1035543	-	870	protein_coding	branched-chain amino acid ABC transporter permease && PF02653:Branched-chain amino acid transport system / permease component	BPD_transp_2
H0506_RS05655	213.091	208.819	233.418	197.037	153.645	143.41	181.279	136.245	232.258	224.398	240.897	231.48	H0506_RS05655	NC_999999999.1	1074555	1075289	-	735	protein_coding	PHP domain-containing protein && -	-
H0506_RS03355	78.9357	76.5826	76.6632	83.5612	182.298	163.489	214.871	168.535	334.19	329.2	303.074	370.298	H0506_RS03355	NC_999999999.1	632130	633032	-	903	protein_coding	permease && PF03773:Predicted permease	-
H0506_RS07700	244.42	241.681	240.977	250.601	167.883	166.55	171.082	166.016	200.651	181.271	207.001	213.68	H0506_RS07700	NC_999999999.1	1489302	1491059	-	1758	protein_coding	ABC transporter transmembrane domain-containing protein && PF00005:ABC transporter|PF00664:ABC transporter transmembrane region	ABC_membrane
H0506_RS04995	278.532	262.829	278.052	294.714	146.808	147.505	152.393	140.528	63.6389	49.099	75.4927	66.3251	H0506_RS04995	NC_999999999.1	952354	953007	-	654	protein_coding	uracil-DNA glycosylase && PF03167:Uracil DNA glycosylase superfamily	UDG
H0506_RS03750	176.336	189.791	199.729	139.488	165.98	165.803	147.914	184.225	137.157	132.443	169.067	109.962	prfA	NC_999999999.1	709429	710508	+	1080	protein_coding	peptide chain release factor 1 && PF03462:PCRF domain|PF00472:RF-1 domain	-
H0506_RS04565	237.287	234.586	231.508	245.766	116.317	101.435	119.299	128.219	204.902	219.142	187.22	208.345	H0506_RS04565	NC_999999999.1	868373	869320	+	948	protein_coding	dihydroorotate dehydrogenase && PF01180:Dihydroorotate dehydrogenase	DHO_dh
H0506_RS01730	206.154	220.232	228.081	170.151	122.506	123.282	116.865	127.371	237.512	190.718	282.614	239.203	H0506_RS01730	NC_999999999.1	321158	321532	-	375	protein_coding	DUF956 family protein && PF06115:Domain of unknown function (DUF956)	-
H0506_RS07845	149.839	138.915	154.728	155.874	140.289	134.089	145.602	141.175	270.925	261.166	300.024	251.586	H0506_RS07845	NC_999999999.1	1522282	1523667	-	1386	protein_coding	Cof-type HAD-IIB family hydrolase && PF08282:haloacid dehalogenase-like hydrolase|PF01503:Phosphoribosyl-ATP pyrophosphohydrolase	Hydrolase_3
H0506_RS08465	107.869	97.4373	101.175	124.996	190.654	179.886	211.778	180.299	283.463	273.868	283.749	292.772	proC	NC_999999999.1	1640439	1641209	+	771	protein_coding	pyrroline-5-carboxylate reductase && PF03807:NADP oxidoreductase coenzyme F420-dependent|PF14748:Pyrroline-5-carboxylate reductase dimerisation	F420_oxidored
H0506_RS01100	214.945	231.113	210.303	203.419	204.858	197.455	209.714	207.406	184.036	172.527	182.122	197.458	H0506_RS01100	NC_999999999.1	193327	194595	+	1269	protein_coding	peptidase && -	-
H0506_RS06445	458.568	459.507	519.062	397.136	24.5899	25.6837	34.3605	13.7254	28.2662	20.2719	17.7343	46.7925	H0506_RS06445	NC_999999999.1	1244218	1244289	-	72	protein_coding	tRNA-Gln && -	-
H0506_RS09235	169.038	171.092	156.616	179.405	230.408	243.574	234.232	213.42	158.643	157.988	151.532	166.41	H0506_RS09235	NC_999999999.1	1770228	1771505	-	1278	protein_coding	pitrilysin family protein && PF00675:Insulinase (Peptidase family M16)|PF05193:Peptidase M16 inactive domain	-
H0506_RS07360	108.904	116.219	121.885	88.6068	160.028	136.155	207.227	136.703	412.433	363.429	430.751	443.119	H0506_RS07360	NC_999999999.1	1423203	1423949	-	747	protein_coding	class I SAM-dependent methyltransferase && PF12847:Methyltransferase domain	-
H0506_RS02625	158.501	155.507	150.324	169.67	148.935	145.974	150.73	150.101	229.921	237.53	259.864	192.369	H0506_RS02625	NC_999999999.1	492539	493429	+	891	protein_coding	RluA family pseudouridine synthase && PF00849:RNA pseudouridylate synthase|PF01479:S4 domain	S4
H0506_RS02015	191.546	193.477	179.383	201.779	134.19	136.98	130.528	135.063	230.897	249.735	257.105	185.852	H0506_RS02015	NC_999999999.1	370766	371404	+	639	protein_coding	HAD family hydrolase && PF13419:Haloacid dehalogenase-like hydrolase	-
H0506_RS01340	169.56	167.432	170.966	170.282	98.084	90.8809	113.276	90.0948	444.662	419.993	401.977	512.018	H0506_RS01340	NC_999999999.1	247433	247900	+	468	protein_coding	GNAT family N-acetyltransferase && PF00583:Acetyltransferase (GNAT) family	Acetyltransf_1
H0506_RS07330	129.969	95.3563	144.521	150.029	214.712	210.607	228.041	205.488	250.388	258.322	239.159	253.682	H0506_RS07330	NC_999999999.1	1416587	1417006	+	420	protein_coding	HIT family protein && PF01230:HIT domain	HIT
H0506_RS03080	163.379	171.019	163.296	155.821	91.533	78.6565	80.9925	114.95	302.879	306.613	305.916	296.109	H0506_RS03080	NC_999999999.1	579018	579209	+	192	protein_coding	hypothetical protein && -	-
H0506_RS05280	138.31	143.719	143.489	127.721	131.639	137.135	117.941	139.84	341.924	363.376	349.774	312.623	H0506_RS05280	NC_999999999.1	1003252	1004132	-	881	protein_coding	GNAT family N-acetyltransferase && PF13508:Acetyltransferase (GNAT) domain	-
H0506_RS00320	214.478	204.532	214.592	224.308	187.437	195.196	137.442	229.671	211.971	213.531	229.363	193.019	H0506_RS00320	NC_999999999.1	56231	56590	+	360	protein_coding	YlbF family regulator && PF06133:Control of competence regulator ComK, YlbF/YmcA	-
H0506_RS00270	3.42567	2.96138	4.47896	2.83668	6.21763	5.50366	8.83555	4.31369	28.0412	30.6975	26.8548	26.5714	H0506_RS00270	NC_999999999.1	44766	45605	-	840	protein_coding	CHAP domain-containing protein && PF05257:CHAP domain	-
H0506_RS03825	223.706	219.09	210.988	241.038	175.943	187.182	171.057	169.591	196.403	185.384	170.843	232.982	pabB	NC_999999999.1	727424	729142	-	1719	protein_coding	aminodeoxychorismate synthase component I && PF00425:chorismate binding enzyme|PF01063:Amino-transferase class IV	-
H0506_RS03605	196.253	185.485	203.747	199.527	120.021	126.855	108.844	124.364	206.916	211.181	205.409	204.158	H0506_RS03605	NC_999999999.1	680670	682049	+	1380	protein_coding	serine hydrolase && PF13354:Beta-lactamase enzyme family	-
H0506_RS05385	162.291	156.57	156.395	173.909	188.482	189.758	205.816	169.872	221.286	190.795	226.164	246.899	H0506_RS05385	NC_999999999.1	1023135	1023644	-	510	protein_coding	GAF domain-containing protein && PF13185:GAF domain	-
H0506_RS01215	178.123	175.561	176.049	182.76	210.609	209.839	212.994	208.994	127.274	131.245	123.043	127.534	pbp2a	NC_999999999.1	218195	220522	+	2328	protein_coding	penicillin-binding protein PBP2A && PF00905:Penicillin binding protein transpeptidase domain|PF00912:Transglycosylase	-
H0506_RS05105	146.415	155.341	137.934	145.97	144.735	134.379	171.492	128.335	195.874	192.968	184.975	209.678	deoD	NC_999999999.1	973341	974051	-	711	protein_coding	purine-nucleoside phosphorylase && PF01048:Phosphorylase superfamily	-
H0506_RS05505	243.491	274.852	273.74	181.881	141.937	136.111	162.06	127.639	58.9348	65.0348	57.6139	54.1558	leuD	NC_999999999.1	1046287	1046877	-	591	protein_coding	3-isopropylmalate dehydratase small subunit && PF00694:Aconitase C-terminal domain	-
H0506_RS07810	120.255	124.174	127.47	109.12	236.419	218.206	254.765	236.284	116.773	109.448	130.343	110.527	addA	NC_999999999.1	1511253	1514906	-	3654	protein_coding	helicase-exonuclease AddAB subunit AddA && PF13361:UvrD-like helicase C-terminal domain|PF00580:UvrD/REP helicase N-terminal domain	UvrD-helicase
H0506_RS06455	219.382	214.555	203.188	240.403	254.621	273.147	254.492	236.223	116.018	107.315	115.773	124.965	H0506_RS06455	NC_999999999.1	1245207	1246217	-	1011	protein_coding	sensor histidine kinase && PF02518:Histidine kinase-, DNA gyrase B-, and HSP90-like ATPase|PF07730:Histidine kinase	HisKA_3
H0506_RS02480	161.794	143.894	173.872	167.618	122.756	117.893	123.601	126.775	255.734	264.722	231.916	270.564	H0506_RS02480	NC_999999999.1	465408	466688	+	1281	protein_coding	FtsW/RodA/SpoVE family cell cycle protein && PF01098:Cell cycle protein	-
H0506_RS05660	180.082	192.834	189.38	158.033	139.956	145.74	148.492	125.635	214.879	227.8	211.822	205.016	H0506_RS05660	NC_999999999.1	1075298	1075942	-	645	protein_coding	TIGR01906 family membrane protein && PF07314:Protein of unknown function (DUF1461)	-
H0506_RS04255	355.597	379.72	363.34	323.73	160.91	160.823	169.004	152.903	50.0226	38.6493	53.0371	58.3813	H0506_RS04255	NC_999999999.1	805293	805934	+	642	protein_coding	amino acid ABC transporter permease && PF00528:Binding-protein-dependent transport system inner membrane component	BPD_transp_1
H0506_RS07365	130.813	134.216	158.004	100.219	102.277	101.864	85.8595	119.108	318.027	274.874	443.658	235.549	rsfS	NC_999999999.1	1424268	1424621	-	354	protein_coding	ribosome silencing factor && PF02410:Ribosomal silencing factor during starvation	DUF143
H0506_RS09585	139.811	130.625	154.616	134.192	231.532	260.356	214.635	219.606	147.48	146.624	151.592	144.223	H0506_RS09585	NC_999999999.1	777082	777300	+	219	protein_coding	bacteriocin && -	-
H0506_RS09215	174.909	182.067	180.604	162.058	169.338	159.404	161.828	186.782	141.708	138.513	176.207	110.404	H0506_RS09215	NC_999999999.1	1767096	1767938	-	843	protein_coding	energy-coupling factor ABC transporter ATP-binding protein && PF00005:ABC transporter|PF07673:Protein of unknown function (DUF1602)	ABC_tran
H0506_RS04075	363.723	355.96	331.98	403.229	133.306	134.114	139.003	126.802	40.3821	31.8922	53.4255	35.8285	queE	NC_999999999.1	770060	770776	+	717	protein_coding	7-carboxy-7-deazaguanine synthase QueE && PF04055:Radical SAM superfamily|PF13394:4Fe-4S single cluster domain	Radical_SAM
H0506_RS04735	148.609	143.744	148.513	153.571	162.944	157.82	172.448	158.564	268.31	264.602	268.348	271.981	H0506_RS04735	NC_999999999.1	901565	902476	+	912	protein_coding	bifunctional riboflavin kinase/FAD synthetase && PF01687:Riboflavin kinase|PF06574:FAD synthetase	-
H0506_RS03300	171.955	169.855	171.45	174.561	154.635	155.913	154.654	153.337	310.106	289.701	288.436	352.18	rlmD	NC_999999999.1	619030	620391	+	1362	protein_coding	23S rRNA (uracil(1939)-C(5))-methyltransferase RlmD && PF05958:tRNA (Uracil-5-)-methyltransferase	-
H0506_RS02620	147.008	159.376	129.211	152.436	184.617	176.784	176.711	200.355	205.004	199.033	202.678	213.301	lspA	NC_999999999.1	492094	492555	+	462	protein_coding	signal peptidase II && PF01252:Signal peptidase (SPase) II	-
H0506_RS08965	126.739	123.104	118.79	138.325	131.129	134.066	122.263	137.059	352.825	330.485	335.065	392.924	H0506_RS08965	NC_999999999.1	1724588	1725856	-	1269	protein_coding	replication-associated recombination protein A && PF00004:ATPase family associated with various cellular activities (AAA)|PF16193:AAA C-terminal domain|PF12002:MgsA AAA+ ATPase C terminal	AAA
H0506_RS07035	288.199	288.142	276.949	299.507	196.681	197.765	198.063	194.214	64.1386	49.6662	58.5231	84.2265	H0506_RS07035	NC_999999999.1	1358346	1358825	+	480	protein_coding	QueT transporter family protein && PF06177:QueT transporter	-
H0506_RS02335	203.664	175.675	201.224	234.093	214.31	207.211	215.647	220.071	113.025	119.57	114.221	105.283	H0506_RS02335	NC_999999999.1	435095	435802	+	708	protein_coding	O-methyltransferase && PF01596:O-methyltransferase	-
H0506_RS05665	171.366	180.3	198	135.799	133.242	133.396	111.415	154.916	200.333	205.548	247.455	147.995	H0506_RS05665	NC_999999999.1	1075932	1076705	-	774	protein_coding	TIGR01457 family HAD-type hydrolase && PF13344:Haloacid dehalogenase-like hydrolase|PF13242:HAD-hyrolase-like	-
H0506_RS03375	96.6754	87.4657	110.038	92.5227	91.8799	89.8103	91.9657	93.8638	235.017	251.633	227.457	225.962	hprK	NC_999999999.1	636414	637343	+	930	protein_coding	HPr(Ser) kinase/phosphatase && PF07475:HPr Serine kinase C-terminal domain|PF02603:HPr Serine kinase N terminus	-
H0506_RS04025	128.583	136.13	124.957	124.66	235.203	238.806	244.283	222.52	183.413	180.564	178.327	191.347	H0506_RS04025	NC_999999999.1	761219	763705	+	2487	protein_coding	bifunctional DnaQ family exonuclease/ATP-dependent helicase && PF13307:Helicase C-terminal domain|PF00270:DEAD/DEAH box helicase|PF00929:Exonuclease	Exonuc_X-T
H0506_RS05155	66.3705	71.4375	72.4597	55.2143	82.5732	69.5437	86.392	91.784	438.903	513.14	426.35	377.219	H0506_RS05155	NC_999999999.1	981620	982204	-	585	protein_coding	uracil-DNA glycosylase family protein && PF03167:Uracil DNA glycosylase superfamily	UDG
H0506_RS04745	135.147	124.378	145.868	135.195	232.401	249.187	215.562	232.455	175.967	191.505	178.097	158.298	H0506_RS04745	NC_999999999.1	902953	903234	+	282	protein_coding	UPF0223 family protein && PF05256:Uncharacterised protein family (UPF0223)	-
H0506_RS08335	113.696	113.419	121.728	105.942	151.546	158.855	120.921	174.862	192.778	195.039	223.436	159.857	radA	NC_999999999.1	1619765	1621126	-	1362	protein_coding	DNA repair protein RadA && PF13541:Subunit ChlI of Mg-chelatase|PF13481:AAA domain	-
H0506_RS09775	74.8436	75.6631	80.472	68.3956	117.265	129.703	97.191	124.901	90.1139	85.1421	90.4449	94.7548	H0506_RS09775	NC_999999999.1	1518706	1518945	-	240	protein_coding	hypothetical protein && -	-
H0506_RS04615	192.435	190.141	172.62	214.545	64.0663	71.2945	58.9036	62.0008	181.285	164.972	182.235	196.649	pyrF	NC_999999999.1	878889	879584	+	696	protein_coding	orotidine-5'-phosphate decarboxylase && PF00215:Orotidine 5'-phosphate decarboxylase / HUMPS family	-
H0506_RS06760	136.625	145.509	140.244	124.123	137.035	143.166	117.047	150.891	214.775	225.999	248.966	169.359	H0506_RS06760	NC_999999999.1	1308919	1309383	-	465	protein_coding	8-oxo-dGTP diphosphatase && PF00293:NUDIX domain	NUDIX
H0506_RS00190	309.017	299.944	261.99	365.116	165.295	165.785	173.521	156.578	64.0267	59.718	56.8521	75.5099	mreC	NC_999999999.1	25329	26159	+	831	protein_coding	rod shape-determining protein MreC && PF04085:rod shape-determining protein MreC	-
H0506_RS04730	140.414	141.018	137.639	142.585	151.178	163.887	145.857	143.79	273.582	263.121	265.411	292.214	truB	NC_999999999.1	900687	901568	+	882	protein_coding	tRNA pseudouridine(55) synthase TruB && PF16198:tRNA pseudouridylate synthase B C-terminal domain|PF01509:TruB family pseudouridylate synthase (N terminal domain)	-
H0506_RS02870	241.477	251.66	232.183	240.586	122.553	137.743	105.426	124.49	209.937	221.571	218.685	189.554	H0506_RS02870	NC_999999999.1	542252	543193	+	942	protein_coding	alpha/beta hydrolase && -	-
H0506_RS06420	128.247	132.155	134.187	118.401	106.49	107.202	104.783	107.484	367.127	399.697	393.899	307.784	H0506_RS06420	NC_999999999.1	1239107	1241521	-	2415	protein_coding	DNA translocase FtsK && PF01580:FtsK/SpoIIIE family|PF09397:Ftsk gamma domain	-
H0506_RS02965	182.779	181.53	180.281	186.526	184.208	183.643	189.729	179.251	101.082	102.572	94.0632	106.611	parC	NC_999999999.1	558886	561342	+	2457	protein_coding	DNA topoisomerase IV subunit A && PF03989:DNA gyrase C-terminal domain, beta-propeller|PF00521:DNA gyrase/topoisomerase IV, subunit A	-
H0506_RS03150	198.885	258.909	177.452	160.295	166.928	176.117	161.083	163.584	258.862	215.131	266.376	295.079	rpmG	NC_999999999.1	589699	589845	+	147	protein_coding	50S ribosomal protein L33 && PF00471:Ribosomal protein L33	-
H0506_RS08990	204.277	214.319	173.458	225.052	234.424	234.662	238.404	230.206	124.103	120.228	117.841	134.241	H0506_RS08990	NC_999999999.1	1727654	1729300	+	1647	protein_coding	membrane protein && -	-
H0506_RS02705	223.24	232.077	206.616	231.029	152.951	153.217	151.66	153.977	89.7275	83.4178	96.2136	89.5511	queA	NC_999999999.1	510921	511964	-	1044	protein_coding	tRNA preQ1(34) S-adenosylmethionine ribosyltransferase-isomerase QueA && PF02547:Queuosine biosynthesis protein	-
H0506_RS00885	206.478	192.185	210.659	216.59	132.616	139.604	124.633	133.611	115.589	108.521	124.107	114.139	H0506_RS00885	NC_999999999.1	152435	154039	+	1605	protein_coding	CTP synthase && PF06418:CTP synthase N-terminus|PF00117:Glutamine amidotransferase class-I	CTP_synth_N
H0506_RS02590	154.267	160.921	135.49	166.389	213.658	228.616	198.829	213.53	134.808	133.971	127.855	142.597	H0506_RS02590	NC_999999999.1	488368	489126	-	759	protein_coding	peptidylprolyl isomerase && PF00160:Cyclophilin type peptidyl-prolyl cis-trans isomerase/CLD	Pro_isomerase
H0506_RS04160	90.5064	90.4757	87.2056	93.838	117.977	131.085	104.983	117.864	75.3373	76.3661	70.0392	79.6064	H0506_RS04160	NC_999999999.1	786068	787252	+	1185	protein_coding	aminotransferase class I/II-fold pyridoxal phosphate-dependent enzyme && PF01053:Cys/Met metabolism PLP-dependent enzyme	Cys_Met_Meta_PP
H0506_RS03140	129.274	141.129	156.658	90.0353	106.054	105.329	88.058	124.776	348.316	401.343	456.434	187.17	coaE	NC_999999999.1	587842	588435	+	594	protein_coding	dephospho-CoA kinase && PF01121:Dephospho-CoA kinase	-
H0506_RS05525	190.358	199.737	188.397	182.942	134.097	133.496	137.706	131.089	69.9323	66.302	65.6271	77.8677	H0506_RS05525	NC_999999999.1	1049636	1051198	-	1563	protein_coding	2-isopropylmalate synthase && PF08502:LeuA allosteric (dimerisation) domain|PF00682:HMGL-like	HMGL-like
H0506_RS07555	242.829	248.756	203.659	276.072	172.631	177.811	157.076	183.005	99.3131	106.038	107.315	84.5864	H0506_RS07555	NC_999999999.1	1457736	1457969	-	234	protein_coding	hypothetical protein && -	-
H0506_RS01630	219.064	227.974	220.74	208.477	250.975	246.258	270.986	235.681	140.395	128.372	119.343	173.469	sstT	NC_999999999.1	296220	297428	+	1209	protein_coding	serine/threonine transporter SstT && PF00375:Sodium:dicarboxylate symporter family	SDF
H0506_RS06755	582.148	563.666	582.535	600.244	19.4743	16.6898	19.1384	22.5948	17.9212	14.0513	17.4142	22.2982	H0506_RS06755	NC_999999999.1	1307876	1308706	-	831	protein_coding	transporter substrate-binding domain-containing protein && PF00497:Bacterial extracellular solute-binding proteins, family 3	-
H0506_RS00870	142.165	147.837	128.535	150.123	179.873	181.706	189.498	168.417	225.961	219.312	186.81	271.763	H0506_RS00870	NC_999999999.1	149179	150021	-	843	protein_coding	mechanosensitive ion channel family protein && PF00924:Mechanosensitive ion channel	-
H0506_RS09210	167.882	180.856	160.274	162.518	173.181	172.13	179.601	167.812	105.404	89.9614	106.004	120.248	H0506_RS09210	NC_999999999.1	1766309	1767103	-	795	protein_coding	energy-coupling factor transporter transmembrane protein EcfT && PF02361:Cobalt transport protein	-
H0506_RS06975	114.164	96.5697	125.921	120.002	101.472	102.109	80.4537	121.855	278.643	305.562	293.265	237.101	folK	NC_999999999.1	1347046	1347537	-	492	protein_coding	2-amino-4-hydroxy-6-hydroxymethyldihydropteridine diphosphokinase && PF01288:7,8-dihydro-6-hydroxymethylpterin-pyrophosphokinase (HPPK)	-
H0506_RS00470	182.746	171.221	207.39	169.628	226.679	209.473	209.605	260.96	87.5367	71.6099	132.662	58.3387	H0506_RS00470	NC_999999999.1	79555	79785	+	231	protein_coding	GlsB/YeaQ/YmgE family stress response membrane protein && PF04226:Transglycosylase associated protein	-
H0506_RS07635	141.266	142.985	123.765	157.048	167.747	190.909	155.84	156.491	255.096	249.009	217.838	298.44	H0506_RS07635	NC_999999999.1	1473998	1474378	-	381	protein_coding	hypothetical protein && -	-
H0506_RS00985	283.905	285.123	252.289	314.302	244.306	261.343	221.147	250.428	105.174	85.3555	107.028	123.138	H0506_RS00985	NC_999999999.1	170927	171097	+	171	protein_coding	hypothetical protein && -	-
H0506_RS09800	176.747	152.755	168.635	208.85	181.034	190.01	195.583	157.509	70.6692	66.1298	69.2154	76.6624	H0506_RS09800	NC_999999999.1	1597841	1598252	-	412	protein_coding	thioesterase family protein && -	-
H0506_RS07320	174.879	178.059	175.43	171.148	183.628	189.139	191.011	170.734	113.07	114.835	116.862	107.515	H0506_RS07320	NC_999999999.1	1414757	1415794	-	1038	protein_coding	ABC transporter permease && PF05975:Bacterial ABC transporter protein EcsB	-
H0506_RS04020	139.103	134.938	125.017	157.356	141.353	143.926	136.145	143.987	193.225	168.295	205.45	205.931	H0506_RS04020	NC_999999999.1	760488	761123	-	636	protein_coding	MBL fold metallo-hydrolase && PF00753:Metallo-beta-lactamase superfamily	Lactamase_B
H0506_RS00345	108.345	111.966	104.251	108.817	243.44	244.947	255.431	229.942	219.181	215.984	211.498	230.063	mutL	NC_999999999.1	60599	62542	+	1944	protein_coding	DNA mismatch repair endonuclease MutL && PF08676:MutL C terminal dimerisation domain|PF01119:DNA mismatch repair protein, C-terminal domain|PF13589:Histidine kinase-, DNA gyrase B-, and HSP90-like ATPase	-
H0506_RS07080	261.273	246.195	280.412	257.211	126.145	133.726	116.128	128.582	37.5408	40.8328	41.1132	30.6763	H0506_RS07080	NC_999999999.1	1367161	1368423	-	1263	protein_coding	UDP-N-acetylglucosamine 1-carboxyvinyltransferase && PF00275:EPSP synthase (3-phosphoshikimate 1-carboxyvinyltransferase)	EPSP_synthase
H0506_RS07325	156.4	154.283	145.285	169.633	151.567	167.155	132.292	155.254	135.23	144.23	134.315	127.145	H0506_RS07325	NC_999999999.1	1415791	1416522	-	732	protein_coding	ABC transporter ATP-binding protein && PF00005:ABC transporter	ABC_tran
H0506_RS01270	139.756	143.611	131.358	144.297	190.49	190.007	199.665	181.798	47.1575	40.4603	54.702	46.3101	H0506_RS01270	NC_999999999.1	230099	231553	+	1455	protein_coding	nicotinate phosphoribosyltransferase && PF04095:Nicotinate phosphoribosyltransferase (NAPRTase) family	-
H0506_RS08385	139.688	121.08	142.037	155.946	158.909	149.433	180.058	147.236	208.093	217.462	230.546	176.269	H0506_RS08385	NC_999999999.1	1629515	1630042	-	528	protein_coding	5-formyltetrahydrofolate cyclo-ligase && PF01812:5-formyltetrahydrofolate cyclo-ligase family	-
H0506_RS05390	169.7	174.129	165.821	169.15	132.913	124.309	133.515	140.914	191.004	178.393	192.476	202.143	miaA	NC_999999999.1	1023680	1024579	-	900	protein_coding	tRNA (adenosine(37)-N6)-dimethylallyltransferase MiaA && PF01715:IPP transferase	IPPT
H0506_RS05495	118.874	120.02	119.243	117.358	132.742	136.914	122.919	138.392	295.144	285.879	308.238	291.314	H0506_RS05495	NC_999999999.1	1042142	1045252	-	3111	protein_coding	DNA polymerase III subunit alpha && PF07733:Bacterial DNA polymerase III alpha subunit|PF01336:OB-fold nucleic acid binding domain|PF02811:PHP domain|PF14579:Helix-hairpin-helix motif	tRNA_anti
H0506_RS04690	211.63	211.496	208.15	215.244	203.582	195.864	210.676	204.205	40.6927	39.5961	42.0095	40.4725	pcrA	NC_999999999.1	893183	895492	+	2310	protein_coding	DNA helicase PcrA && PF00580:UvrD/REP helicase N-terminal domain|PF13361:UvrD-like helicase C-terminal domain	UvrD-helicase
H0506_RS01460	188.547	175.234	181.149	209.256	180.268	179.444	193.728	167.633	88.6953	79.2857	83.2329	103.567	trkA	NC_999999999.1	265915	267264	-	1350	protein_coding	Trk system potassium transporter TrkA && PF02080:TrkA-C domain|PF02254:TrkA-N domain	TrkA_C
H0506_RS08550	178.063	192.313	174.872	167.002	171.086	184.872	146.967	181.42	120.608	123.438	133.973	104.414	pbp1b	NC_999999999.1	1657789	1660212	-	2424	protein_coding	penicillin-binding protein PBP1B && PF00905:Penicillin binding protein transpeptidase domain|PF00912:Transglycosylase	-
H0506_RS05520	192.189	206.577	217.717	152.274	131.834	127.083	139.258	129.161	60.0243	53.9022	76.2677	49.903	leuB	NC_999999999.1	1048586	1049623	-	1038	protein_coding	3-isopropylmalate dehydrogenase && PF00180:Isocitrate/isopropylmalate dehydrogenase	-
H0506_RS08505	6.31015	11.3587	5.15387	2.41787	3.19872	4.22199	1.6138	3.76038	29.8416	26.659	34.9827	27.8832	comGF	NC_999999999.1	1646185	1646622	-	438	protein_coding	competence type IV pilus minor pilin ComGF && PF15980:Putative Competence protein ComGF	-
H0506_RS05675	146.085	156.648	161.92	119.688	138.072	138.245	117.496	158.476	177.356	196.408	218.988	116.673	hemW	NC_999999999.1	1077451	1078587	-	1137	protein_coding	radical SAM family heme chaperone HemW && PF06969:HemN C-terminal domain|PF04055:Radical SAM superfamily	Radical_SAM
H0506_RS05670	151.352	166.506	166.203	121.347	161.215	154.517	165.31	163.819	163.643	171.33	194.505	125.094	H0506_RS05670	NC_999999999.1	1076707	1077450	-	744	protein_coding	thioesterase && PF01643:Acyl-ACP thioesterase	-
H0506_RS06950	188.65	195.418	175.434	195.097	130.158	116.587	127.073	146.815	105.731	95.2097	110.391	111.592	H0506_RS06950	NC_999999999.1	1342141	1343208	-	1068	protein_coding	ABC transporter substrate-binding protein && PF13416:Bacterial extracellular solute-binding protein	-
H0506_RS05515	205.961	235.524	232.144	150.217	136.43	109.293	151.646	148.351	51.9665	43.1318	72.4464	40.3212	H0506_RS05515	NC_999999999.1	1048300	1048581	-	282	protein_coding	DUF1294 domain-containing protein && PF06961:Protein of unknown function (DUF1294)	DUF1294
H0506_RS08655	184.035	186.678	192.699	172.729	182.139	193.384	131.667	221.368	113.452	120.547	128.977	90.8325	H0506_RS08655	NC_999999999.1	1680302	1680862	-	561	protein_coding	TIGR01440 family protein && PF04260:Protein of unknown function (DUF436)	-
H0506_RS04210	308.975	292.871	286.7	347.355	123.083	118.095	128.559	122.596	18.9472	17.9495	17.631	21.261	H0506_RS04210	NC_999999999.1	794757	796301	+	1545	protein_coding	zinc ABC transporter substrate-binding protein AdcA && PF09223:ZinT (YodA) periplasmic lipocalin-like zinc-recruitment|PF01297:Zinc-uptake complex component A periplasmic	-
H0506_RS00325	177.884	174.877	184.857	173.918	148.101	145.852	148.744	149.708	190.164	198.489	194.433	177.57	mutS	NC_999999999.1	56583	59141	+	2559	protein_coding	DNA mismatch repair protein MutS && PF01624:MutS domain I|PF05190:MutS family domain IV|PF05188:MutS domain II|PF05192:MutS domain III|PF00488:MutS domain V	-
H0506_RS09495	45.6315	42.1173	46.4485	48.3287	57.5809	56.2596	59.8386	56.6444	228.048	234.253	191.418	258.473	H0506_RS09495	NC_999999999.1	440680	441057	+	378	protein_coding	GBS Bsp-like repeat-containing protein && PF08460:Bacterial SH3 domain|PF08481:GBS Bsp-like repeat	-
H0506_RS08510	5.77708	7.61497	3.41254	6.30374	5.39525	1.04832	8.41481	6.72263	34.0886	33.097	39.0878	30.0809	comGE	NC_999999999.1	1646606	1646899	-	294	protein_coding	competence type IV pilus minor pilin ComGE && PF11773:Type II secretory pathway pseudopilin	-
H0506_RS00215	116.115	120.57	126.691	101.085	229.281	217.788	227.2	242.855	90.9939	92.2579	90.481	90.2426	H0506_RS00215	NC_999999999.1	30368	31543	+	1176	protein_coding	pyridoxal phosphate-dependent aminotransferase && PF00155:Aminotransferase class I and II	Aminotran_1_2
H0506_RS01815	119.143	108.478	111.003	137.948	300.724	323.166	311.961	267.045	48.3054	40.1502	47.8654	56.9006	H0506_RS01815	NC_999999999.1	337178	338413	+	1236	protein_coding	peptidoglycan bridge formation glycyltransferase FemA/FemB family protein && PF02388:FemAB family	-
H0506_RS04070	276.487	278.449	257.036	293.976	135.603	145.773	107.459	153.576	37.0538	33.9692	34.51	42.6823	queD	NC_999999999.1	769624	770067	+	444	protein_coding	6-carboxytetrahydropterin synthase QueD && PF01242:6-pyruvoyl tetrahydropterin synthase	-
H0506_RS07755	170.099	185.978	165.632	158.687	170.326	184.404	151.997	174.576	92.0895	91.0638	93.5386	91.666	rsmH	NC_999999999.1	1501376	1502326	-	951	protein_coding	16S rRNA (cytosine(1402)-N(4))-methyltransferase RsmH && PF01795:MraW methylase family	-
H0506_RS06610	213.907	225.17	211.805	204.746	144.644	148.395	137.18	148.356	98.3395	98.7468	93.9523	102.32	H0506_RS06610	NC_999999999.1	1278703	1279377	-	675	protein_coding	GTP pyrophosphokinase family protein && PF04607:Region found in RelA / SpoT proteins	-
H0506_RS08925	114.251	122.646	112.608	107.5	184.219	215.958	180.401	156.297	127.053	126.429	111.096	143.634	H0506_RS08925	NC_999999999.1	1717597	1718458	+	862	protein_coding	Rgg/GadR/MutR family transcriptional regulator && PF12844:Helix-turn-helix domain	-
H0506_RS05910	227.73	192.54	232.872	257.777	194.962	199.085	181.703	204.097	81.3397	68.7184	77.7503	97.5504	H0506_RS05910	NC_999999999.1	1127475	1128005	-	531	protein_coding	DUF5067 domain-containing protein && PF16729:Domain of unknown function (DUF5067)	-
H0506_RS09145	107.406	103.187	90.5746	128.456	151.982	182.069	143.332	130.544	258.634	248.669	225.422	301.811	H0506_RS09145	NC_999999999.1	1752780	1753319	+	540	protein_coding	TetR/AcrR family transcriptional regulator C-terminal domain-containing protein && PF00440:Bacterial regulatory proteins, tetR family	TetR_N
H0506_RS04080	319.505	333.696	270.194	354.624	107.694	118.396	105.596	99.0905	22.4971	22.7441	22.4923	22.255	queF	NC_999999999.1	770896	771387	+	492	protein_coding	preQ(1) synthase && PF14489:QueF-like protein	-
H0506_RS05440	160.026	145.505	167.535	167.037	174.652	158.629	181.902	183.426	125.235	128.001	129.916	117.788	H0506_RS05440	NC_999999999.1	1031170	1031952	-	783	protein_coding	alpha/beta hydrolase family protein && PF00756:Putative esterase	-
H0506_RS07930	72.8186	74.1903	78.6569	65.6087	139.733	151.399	113.932	153.869	161.831	149.372	170.809	165.313	H0506_RS07930	NC_999999999.1	1542616	1543071	-	456	protein_coding	deaminase && PF00383:Cytidine and deoxycytidylate deaminase zinc-binding region	-
H0506_RS04060	213.156	191.953	250.164	197.352	89.6782	83.3205	99.2549	86.459	53.6298	49.8019	52.5047	58.5827	H0506_RS04060	NC_999999999.1	768417	768797	+	381	protein_coding	RidA family protein && PF01042:Endoribonuclease L-PSP	Ribonuc_L-PSP
H0506_RS09140	70.9478	72.5275	70.2725	70.0434	185.223	201.959	179.693	174.017	128.987	126.661	132.715	127.584	H0506_RS09140	NC_999999999.1	1750282	1752651	-	2370	protein_coding	YhgE/Pip domain-containing protein && -	-
H0506_RS09475	156.511	165.837	146.313	157.383	107.309	118.145	90.3189	113.463	272.405	245.966	257.738	313.51	H0506_RS09475	NC_999999999.1	336600	336779	+	180	protein_coding	LOG family protein && PF03641:Possible lysine decarboxylase	-
H0506_RS02950	204.396	196.931	198.567	217.689	125.992	115.577	131.551	130.849	103.077	90.5479	104.041	114.642	H0506_RS02950	NC_999999999.1	555048	555407	+	360	protein_coding	helix-hairpin-helix domain-containing protein && PF14520:Helix-hairpin-helix domain	-
H0506_RS09725	169.533	176.202	172.44	159.957	93.3485	101.665	83.4468	94.9338	186.759	157.107	237.935	165.236	H0506_RS09725	NC_999999999.1	1373075	1373362	+	288	protein_coding	peptidoglycan GlcNAc deacetylase && -	-
H0506_RS06485	188.886	216.864	205.535	144.259	166.772	163.652	158.587	178.078	97.925	111.236	115.5	67.0392	fmt	NC_999999999.1	1251934	1252869	-	936	protein_coding	methionyl-tRNA formyltransferase && PF02911:Formyl transferase, C-terminal domain|PF00551:Formyl transferase	-
H0506_RS06040	209.508	199.29	194.603	234.63	106.177	104.152	112.526	101.852	163.324	148.754	133.558	207.662	sdaAA	NC_999999999.1	1158515	1159384	+	870	protein_coding	L-serine ammonia-lyase%2C iron-sulfur-dependent%2C subunit alpha && PF03313:Serine dehydratase alpha chain	-
H0506_RS00220	122.351	116.986	128.976	121.09	199.844	195.515	183.56	220.457	84.514	76.059	113.279	64.2036	recO	NC_999999999.1	31530	32303	+	774	protein_coding	DNA repair protein RecO && PF02565:Recombination protein O C terminal|PF11967:Recombination protein O N terminal	-
H0506_RS05985	80.9251	71.7885	88.6574	82.3294	109.764	101.011	116.819	111.461	312.275	303.943	313.028	319.853	uvrC	NC_999999999.1	1146512	1148299	-	1788	protein_coding	excinuclease ABC subunit UvrC && PF14520:Helix-hairpin-helix domain|PF02151:UvrB/uvrC motif|PF01541:GIY-YIG catalytic domain|PF08459:UvrC Helix-hairpin-helix N-terminal	UVR
H0506_RS06400	296.699	272.024	294.332	323.742	122.709	101.687	128.626	137.814	31.8625	38.0616	21.7155	35.8106	H0506_RS06400	NC_999999999.1	1233994	1234581	-	588	protein_coding	ATP-binding cassette domain-containing protein && PF00005:ABC transporter	ABC_tran
H0506_RS01000	194.64	195.829	185.812	202.281	111.28	111.081	108.92	113.838	108.263	108.535	114.432	101.821	H0506_RS01000	NC_999999999.1	172120	173670	-	1551	protein_coding	ABC transporter substrate-binding protein/permease && PF00497:Bacterial extracellular solute-binding proteins, family 3|PF00528:Binding-protein-dependent transport system inner membrane component	BPD_transp_1
H0506_RS06955	167.529	176.999	151.458	174.129	141.972	131.185	142.275	152.457	103.564	102.295	101.495	106.903	H0506_RS06955	NC_999999999.1	1343201	1343980	-	780	protein_coding	ABC transporter permease && PF00528:Binding-protein-dependent transport system inner membrane component	BPD_transp_1
H0506_RS07230	304.227	340.09	353.147	219.446	81.8646	71.7612	83.6959	90.1368	24.2506	21.7848	24.9868	25.9803	trpD	NC_999999999.1	1398342	1399346	-	1005	protein_coding	anthranilate phosphoribosyltransferase && PF00591:Glycosyl transferase family, a/b domain|PF02885:Glycosyl transferase family, helical bundle domain	Glycos_trans_3N
H0506_RS07980	171.024	176.272	178.305	158.494	167.154	170.526	159.881	171.054	88.7633	71.1586	75.7628	119.369	H0506_RS07980	NC_999999999.1	1551609	1552490	+	882	protein_coding	DUF4300 family protein && PF14133:Domain of unknown function (DUF4300)	-
H0506_RS00935	78.8027	72.8338	82.4775	81.0968	124.666	128.419	120.195	125.383	235.683	236.688	260.742	209.618	dtd	NC_999999999.1	162374	162817	+	444	protein_coding	D-aminoacyl-tRNA deacylase && PF02580:D-Tyr-tRNA(Tyr) deacylase	-
H0506_RS06460	206.246	214.236	184.438	220.063	163.356	153.882	155.222	180.963	91.8927	76.5635	85.2463	113.868	liaF	NC_999999999.1	1246214	1246912	-	699	protein_coding	cell wall-active antibiotics response protein LiaF && PF09922:Cell wall-active antibiotics response 4TMS YvqF	-
H0506_RS08095	239.015	243.537	233.282	240.225	43.3451	42.5668	41.3973	46.0712	225.42	232.206	218.764	225.291	H0506_RS08095	NC_999999999.1	1574655	1575226	-	572	protein_coding	LysM peptidoglycan-binding domain-containing protein && -	-
H0506_RS01455	164.301	158.754	147.532	186.617	167.203	170.369	168.366	162.874	94.3404	89.8722	95.4696	97.6793	H0506_RS01455	NC_999999999.1	264469	265908	-	1440	protein_coding	TrkH family potassium uptake protein && PF02386:Cation transport protein	-
H0506_RS04215	132.48	120.949	159.042	117.449	169.478	177.662	178.04	152.733	137.041	143.885	119.473	147.766	H0506_RS04215	NC_999999999.1	796519	796917	+	399	protein_coding	hypothetical protein && -	-
H0506_RS07965	90.9555	88.0239	99.4945	85.3481	143.729	147.123	132.064	151.999	164.484	168.89	183.292	141.272	uvrA	NC_999999999.1	1546672	1549497	-	2826	protein_coding	excinuclease ABC subunit UvrA && PF00005:ABC transporter	ABC_tran
H0506_RS05335	185.781	181.631	185.699	190.013	159.957	172.273	162.686	144.91	97.0304	93.7749	101.821	95.4948	H0506_RS05335	NC_999999999.1	1013289	1014170	-	882	protein_coding	DNA/RNA non-specific endonuclease && PF01223:DNA/RNA non-specific endonuclease	-
H0506_RS07210	352.893	378.375	383.761	296.542	76.4434	67.3091	81.2464	80.7746	12.5752	11.8059	9.78443	16.1353	trpA	NC_999999999.1	1395019	1395801	-	783	protein_coding	tryptophan synthase subunit alpha && PF00290:Tryptophan synthase alpha chain	-
H0506_RS01645	167.907	170.037	182.212	151.47	305.624	307.47	275.281	334.12	36.0125	37.1128	38.0473	32.8774	H0506_RS01645	NC_999999999.1	299058	300735	+	1678	protein_coding	DUF3744 domain-containing protein && PF00005:ABC transporter|PF12558:ATP-binding cassette cobalt transporter|PF07673:Protein of unknown function (DUF1602)	ABC_tran
H0506_RS02230	124.577	121.654	112.29	139.787	99.3485	101.985	113.508	82.5526	237.476	218.996	248.539	244.892	H0506_RS02230	NC_999999999.1	412119	412529	+	411	protein_coding	peptide deformylase && PF01327:Polypeptide deformylase	Pep_deformylase
H0506_RS00445	311.989	337.353	388.259	210.355	22.2134	29.5539	14.5242	22.5623	30.1211	26.659	23.3218	40.3825	H0506_RS00445	NC_999999999.1	73442	73514	+	73	protein_coding	tRNA-His && -	-
H0506_RS09280	89.1788	87.4986	78.9892	101.048	142.674	140.684	143.294	144.045	298.348	292.438	251.096	351.509	H0506_RS09280	NC_999999999.1	1781448	1784054	+	2607	protein_coding	YfhO family protein && PF09586:Bacterial membrane protein YfhO	-
H0506_RS06960	153.398	149.566	163.429	147.198	144.353	136.463	157.373	139.222	95.7735	96.0813	101.186	90.0534	H0506_RS06960	NC_999999999.1	1343977	1344771	-	795	protein_coding	ABC transporter permease && PF00528:Binding-protein-dependent transport system inner membrane component	BPD_transp_1
H0506_RS04155	82.4405	77.4634	83.0572	86.8009	73.4278	78.403	62.7789	79.1015	82.0337	104.027	73.2706	68.8034	H0506_RS04155	NC_999999999.1	785135	786046	+	912	protein_coding	cysteine synthase family protein && PF00291:Pyridoxal-phosphate dependent enzyme	PALP
H0506_RS08575	87.47	86.5802	91.5259	84.3039	122.294	117.659	129.787	119.437	196.554	194.215	209.473	185.974	ilvD	NC_999999999.1	1665097	1666817	-	1721	protein_coding	dihydroxy-acid dehydratase && PF00920:Dehydratase family	ILVD_EDD
H0506_RS06875	57.9917	63.7244	67.3503	42.9005	47.9382	49.9406	34.9059	58.9683	471.788	501.542	560.929	352.893	serB	NC_999999999.1	1329168	1329815	-	648	protein_coding	phosphoserine phosphatase SerB && PF12710:haloacid dehalogenase-like hydrolase	-
H0506_RS01500	42.0956	41.9693	48.4893	35.8283	24.5819	24.3747	27.9508	21.4203	61.717	57.2887	53.1094	74.7528	H0506_RS01500	NC_999999999.1	272390	272958	+	569	protein_coding	ATP-binding cassette domain-containing protein && PF00005:ABC transporter	ABC_tran
H0506_RS02370	80.3917	78.499	91.6709	71.0051	128.862	123.334	125.581	137.672	125.579	139.125	132.152	105.461	H0506_RS02370	NC_999999999.1	443566	444747	+	1182	protein_coding	pyridoxal phosphate-dependent aminotransferase && PF00155:Aminotransferase class I and II	Aminotran_1_2
H0506_RS04290	150.452	141.369	149.397	160.59	134.301	143.155	113.945	145.804	145.425	135.589	144.2	156.486	H0506_RS04290	NC_999999999.1	810970	811152	-	183	protein_coding	hypothetical protein && -	-
H0506_RS07235	291.213	335.623	317.619	220.398	80.3284	84.7971	84.1481	72.0401	19.3449	15.4453	24.021	18.5684	H0506_RS07235	NC_999999999.1	1399437	1400003	-	567	protein_coding	aminodeoxychorismate/anthranilate synthase component II && PF00117:Glutamine amidotransferase class-I	GATase
H0506_RS08515	4.7078	4.6388	7.016	2.4686	4.1621	3.59213	6.59062	2.30356	18.07	22.6819	10.9134	20.6149	comGD	NC_999999999.1	1646871	1647299	-	429	protein_coding	competence type IV pilus minor pilin ComGD && -	-
H0506_RS07245	298.689	284.922	321.977	289.167	86.441	96.1774	80.2092	82.9363	19.6353	13.8022	28.6767	16.4271	H0506_RS07245	NC_999999999.1	1401432	1401713	-	282	protein_coding	chorismate mutase && PF01817:Chorismate mutase type II	-
H0506_RS01195	120.265	110.29	102.277	148.23	199.352	152.606	217.314	228.134	84.7344	91.3221	66.1162	96.765	H0506_RS01195	NC_999999999.1	215622	215930	-	309	protein_coding	hypothetical protein && -	-
H0506_RS03745	144.269	149.587	154.61	128.609	144.465	148.166	145.631	139.599	99.7896	96.9793	127.616	74.7739	H0506_RS03745	NC_999999999.1	708796	709392	+	597	protein_coding	thymidine kinase && PF00265:Thymidine kinase	TK
H0506_RS07815	94.6463	98.6483	111.627	73.6632	147.644	141.527	141.113	160.291	83.6515	87.4604	99.7093	63.7849	rexB	NC_999999999.1	1514896	1518216	-	3321	protein_coding	ATP-dependent nuclease subunit B && PF12705:PD-(D/E)XK nuclease superfamily|PF13361:UvrD-like helicase C-terminal domain	-
H0506_RS07770	148.914	153.588	138.712	154.442	130.85	122.582	135.211	134.758	173.413	224.834	178.955	116.449	H0506_RS07770	NC_999999999.1	1503557	1503820	+	264	protein_coding	hypothetical protein && -	-
H0506_RS07225	288.622	327.787	323.652	214.426	72.2128	64.6107	72.249	79.7787	21.7153	25.9734	22.7221	16.4505	trpC	NC_999999999.1	1397578	1398345	-	768	protein_coding	indole-3-glycerol phosphate synthase TrpC && PF00218:Indole-3-glycerol phosphate synthase	-
H0506_RS07195	112.991	110.964	100.821	127.187	120.756	146.548	109.145	106.573	203.501	162.175	229.503	218.824	copZ	NC_999999999.1	1391934	1392137	-	204	protein_coding	copper chaperone CopZ && PF00403:Heavy-metal-associated domain	HMA
H0506_RS08525	4.11156	5.19653	5.69532	1.44282	1.81479	1.67959	2.56801	1.19676	21.2211	19.4434	22.035	22.185	comGB	NC_999999999.1	1647582	1648682	-	1101	protein_coding	competence type IV pilus assembly protein ComGB && PF00482:Type II secretion system (T2SS), protein F	-
H0506_RS02875	196.922	208.874	183.705	198.186	101.205	100.602	91.3108	111.703	161.25	151.513	183.602	148.635	H0506_RS02875	NC_999999999.1	543213	544079	+	867	protein_coding	DUF3114 domain-containing protein && PF11311:Protein of unknown function (DUF3114)	-
H0506_RS06490	186.87	199.15	205.722	155.74	131.855	120.608	129.013	145.946	104.125	111.229	114.707	86.4402	H0506_RS06490	NC_999999999.1	1252887	1255283	-	2397	protein_coding	primosomal protein N' && PF04851:Type III restriction enzyme, res subunit|PF00271:Helicase conserved C-terminal domain	Helicase_C
H0506_RS05115	109.229	113.255	105.132	109.299	117.763	106.911	118.127	128.252	143.338	145.914	136.876	147.225	H0506_RS05115	NC_999999999.1	975096	976202	-	1107	protein_coding	chloride channel protein && PF00654:Voltage gated chloride channel	Voltage_CLC
H0506_RS03020	229.579	229.621	211.973	247.143	93.11	95.4731	90.3761	93.4809	106.977	96.5972	101.76	122.575	H0506_RS03020	NC_999999999.1	567997	568958	+	962	protein_coding	Gfo/Idh/MocA family oxidoreductase && PF01408:Oxidoreductase family, NAD-binding Rossmann fold	GFO_IDH_MocA
H0506_RS08380	126.925	119.403	117.422	143.949	116.505	130.131	118.854	100.531	160.407	170.104	157.638	153.479	H0506_RS08380	NC_999999999.1	1628850	1629524	-	675	protein_coding	rhomboid family intramembrane serine protease && PF01694:Rhomboid family	Rhomboid
H0506_RS00480	135.095	127.983	145.404	131.899	215.238	214.962	235.615	195.139	78.2496	71.3924	80.9609	82.3954	H0506_RS00480	NC_999999999.1	80435	80986	+	552	protein_coding	NAD(P)H-dependent oxidoreductase && PF03358:NADPH-dependent FMN reductase	FMN_red
H0506_RS06660	97.0387	101.07	100.038	90.0087	140.874	140.813	131.581	150.228	99.0315	97.2246	111.523	88.347	H0506_RS06660	NC_999999999.1	1287985	1289190	-	1206	protein_coding	ABC transporter ATP-binding protein && PF00005:ABC transporter	ABC_tran
H0506_RS01170	313.878	324.113	323.574	293.947	54.347	51.7645	49.1622	62.1142	29.7854	37.348	35.0848	16.9234	H0506_RS01170	NC_999999999.1	209348	211288	+	1941	protein_coding	ABC transporter substrate binding protein && PF04392:ABC transporter substrate binding protein|PF02653:Branched-chain amino acid transport system / permease component	BPD_transp_2
H0506_RS01650	190.939	200.386	179.937	192.493	276.469	273.588	258.237	297.582	24.5541	23.5037	29.8142	20.3446	H0506_RS01650	NC_999999999.1	300728	301555	+	828	protein_coding	energy-coupling factor transporter transmembrane component T && PF02361:Cobalt transport protein	-
H0506_RS02410	195.795	182.983	189.604	214.797	96.5497	93.6804	95.8432	100.125	55.316	47.828	55.3069	62.813	rarD	NC_999999999.1	452333	453217	+	885	protein_coding	EamA family transporter RarD && PF00892:EamA-like transporter family	DUF6
H0506_RS07200	81.9887	83.3649	85.6328	76.9684	109.472	107.021	111.148	110.246	198.481	202.774	203.359	189.311	H0506_RS07200	NC_999999999.1	1392212	1394440	-	2229	protein_coding	heavy metal translocating P-type ATPase && PF00702:haloacid dehalogenase-like hydrolase|PF00403:Heavy-metal-associated domain|PF00122:E1-E2 ATPase	E1-E2_ATPase
H0506_RS08500	2.90829	4.6935	2.36624	1.66514	2.8408	0.969198	4.44556	3.10763	24.2632	16.8295	32.1225	23.8377	comGG	NC_999999999.1	1645890	1646207	-	318	protein_coding	competence type IV pilus minor pilin ComGG && -	-
H0506_RS08405	250.164	241.597	251.123	257.773	53.3292	53.9543	49.157	56.8764	103.103	98.0053	117.888	93.4166	H0506_RS08405	NC_999999999.1	1632976	1633809	-	834	protein_coding	methyltransferase domain-containing protein && PF13847:Methyltransferase domain	-
H0506_RS06965	146.515	142.792	146.15	150.602	123.105	128.352	125.457	115.507	101.197	111.206	91.0206	101.363	H0506_RS06965	NC_999999999.1	1344755	1345909	-	1155	protein_coding	ABC transporter ATP-binding protein && PF00005:ABC transporter	ABC_tran
H0506_RS07395	168.789	173.993	178.728	153.646	101.994	111.156	101.585	93.2425	146.351	145.692	147.921	145.44	H0506_RS07395	NC_999999999.1	1428306	1429220	-	915	protein_coding	DMT family transporter && PF00892:EamA-like transporter family	DUF6
H0506_RS08520	2.33741	2.28216	2.30112	2.42896	7.13932	4.71261	8.64641	8.05893	20.2049	17.8542	24.7304	18.0301	comGC	NC_999999999.1	1647259	1647585	-	327	protein_coding	competence type IV pilus major pilin ComGC && PF07963:Prokaryotic N-terminal methylation motif	-
H0506_RS00965	58.9057	58.3933	55.3457	62.9782	116.639	128.298	97.8962	123.722	309.069	325.874	276.422	324.911	H0506_RS00965	NC_999999999.1	167221	167859	-	639	protein_coding	cyclic nucleotide-binding domain-containing protein && PF00027:Cyclic nucleotide-binding domain	cNMP_binding
H0506_RS00230	149.057	147.635	187.607	111.93	99.7172	105.241	94.8205	99.0905	121.124	106.798	141.874	114.699	H0506_RS00230	NC_999999999.1	33523	33768	+	246	protein_coding	phosphopantetheine-binding protein && PF00550:Phosphopantetheine attachment site	PP-binding
H0506_RS07170	75.2678	66.9167	83.0206	75.8661	236.124	233.947	251.736	222.688	102.015	107.548	93.0894	105.406	H0506_RS07170	NC_999999999.1	1387427	1388281	-	855	protein_coding	cysteine ABC transporter substrate-binding protein && PF00497:Bacterial extracellular solute-binding proteins, family 3	-
H0506_RS02800	140.827	148.464	145.981	128.036	131.564	112.845	141.369	140.478	152.666	139.522	154.035	164.442	mvaD	NC_999999999.1	528713	529657	+	945	protein_coding	diphosphomevalonate decarboxylase && PF00288:GHMP kinases N terminal domain	GHMP_kinases
H0506_RS05375	177.287	159.15	157.775	214.937	132.928	132.561	138.709	127.513	117.668	107.245	116.703	129.057	H0506_RS05375	NC_999999999.1	1021071	1021256	-	186	protein_coding	DUF3272 family protein && PF11676:Protein of unknown function (DUF3272)	-
H0506_RS06515	72.5718	79.7895	82.9763	54.9496	114.154	104.673	115.14	122.648	224.935	230.717	267.687	176.399	H0506_RS06515	NC_999999999.1	1258836	1259630	-	795	protein_coding	HAD family hydrolase && PF08282:haloacid dehalogenase-like hydrolase	Hydrolase_3
H0506_RS05215	111.696	116.858	105.534	112.695	110.894	112.555	114.631	105.497	173.388	148.661	187.775	183.729	pepT	NC_999999999.1	988865	990088	-	1224	protein_coding	peptidase T && PF01546:Peptidase family M20/M25/M40|PF07687:Peptidase dimerisation domain	Peptidase_M20
H0506_RS03715	216.362	194.002	192.634	262.451	76.5808	75.4041	75.8332	78.5052	12.0191	9.63037	8.08784	18.3391	H0506_RS03715	NC_999999999.1	702921	704183	+	1263	protein_coding	divalent metal cation transporter && PF01566:Natural resistance-associated macrophage protein	-
H0506_RS07490	108.902	107.063	93.858	125.785	159.391	175.161	143.987	159.025	146.891	128.622	162.53	149.521	H0506_RS07490	NC_999999999.1	1445574	1446356	+	783	protein_coding	ABC transporter ATP-binding protein && PF00005:ABC transporter	ABC_tran
H0506_RS09055	164.785	160.522	141.489	192.345	165.932	165.957	160.097	171.743	91.3013	76.9294	76.3938	120.581	H0506_RS09055	NC_999999999.1	1740554	1740787	-	234	protein_coding	hypothetical protein && -	-
H0506_RS02295	65.0462	67.2735	66.2548	61.6102	74.8198	87.2278	37.7872	99.4442	314.441	324.351	425.623	193.35	H0506_RS02295	NC_999999999.1	425045	425203	+	159	protein_coding	hypothetical protein && -	-
H0506_RS04355	4.22336	4.44206	5.07616	3.15187	6.29563	6.9713	7.99407	3.92154	27.254	31.8559	25.8414	24.0647	dprA	NC_999999999.1	825428	826267	+	840	protein_coding	DNA-processing protein DprA && PF02481:DNA recombination-mediator protein A	SMF
H0506_RS02960	118.748	127.695	106.76	121.788	144.051	143.039	145.356	143.757	91.3483	83.8322	97.3476	92.8651	parE	NC_999999999.1	556300	558249	+	1950	protein_coding	DNA topoisomerase IV subunit B && PF02518:Histidine kinase-, DNA gyrase B-, and HSP90-like ATPase|PF00986:DNA gyrase B subunit, carboxyl terminus|PF00204:DNA gyrase B|PF01751:Toprim domain	DNA_gyraseB
H0506_RS06695	68.023	60.7593	77.1205	66.1893	149.52	147.017	140.15	161.391	103.175	88.078	113.744	107.703	H0506_RS06695	NC_999999999.1	1294808	1295503	-	696	protein_coding	glycosyltransferase family 2 protein && PF00535:Glycosyl transferase family 2	Glycos_transf_2
H0506_RS06650	93.246	82.6398	83.1857	113.912	138.474	145.556	134.043	135.824	92.5574	87.2204	94.9008	95.551	H0506_RS06650	NC_999999999.1	1285129	1286913	-	1785	protein_coding	rhamnan synthesis F family protein && PF05045:Rhamnan synthesis protein F	-
H0506_RS05510	161.816	173.931	195.507	116.011	83.539	77.5527	79.2196	93.8446	48.7785	48.1953	66.167	31.9732	leuC	NC_999999999.1	1046887	1048269	-	1383	protein_coding	3-isopropylmalate dehydratase large subunit && PF00330:Aconitase family (aconitate hydratase)	Aconitase
H0506_RS07610	115.504	122.948	123.969	99.5952	119.419	118.838	124.455	114.966	155.835	161.159	173.451	132.896	H0506_RS07610	NC_999999999.1	1468224	1469180	-	957	protein_coding	serine hydrolase domain-containing protein && PF00144:Beta-lactamase	Beta-lactamase
H0506_RS08220	37.2198	33.6757	38.7605	39.2233	105.339	112.182	114.648	89.1886	358.757	357.904	287.554	430.813	H0506_RS08220	NC_999999999.1	1597031	1597813	+	783	protein_coding	protein-ADP-ribose hydrolase && PF01661:Macro domain	A1pp
H0506_RS03095	71.1283	73.9798	75.1873	64.2177	106.625	118.91	92.4077	108.557	151.759	166.316	154.955	134.006	pbp2b	NC_999999999.1	581198	583312	+	2115	protein_coding	penicillin-binding protein PBP2B && PF03717:Penicillin-binding Protein dimerisation domain|PF00905:Penicillin binding protein transpeptidase domain	-
H0506_RS08435	284.739	309.853	297.026	247.339	39.6946	47.3122	35.6522	36.1194	20.1971	23.4728	16.8009	20.3178	H0506_RS08435	NC_999999999.1	1636617	1636844	-	228	protein_coding	sulfurtransferase TusA family protein && PF01206:Sulfurtransferase TusA	SirA
H0506_RS07240	250.277	265.082	267.654	218.093	66.0475	66.3686	65.9408	65.8332	18.4598	12.9166	21.3439	21.1187	trpE	NC_999999999.1	1400000	1401355	-	1356	protein_coding	anthranilate synthase component I && PF00425:chorismate binding enzyme|PF04715:Anthranilate synthase component I, N terminal region	-
H0506_RS01175	303.71	305.375	316.959	288.796	40.7021	40.634	41.3205	40.1518	22.7621	18.7591	27.5278	21.9994	H0506_RS01175	NC_999999999.1	211288	212091	+	804	protein_coding	ATP-binding cassette domain-containing protein && PF00005:ABC transporter	ABC_tran
H0506_RS07575	73.5223	72.4851	69.765	78.3167	185.986	178.255	162.278	217.424	100.173	90.2168	107.11	103.191	H0506_RS07575	NC_999999999.1	1463054	1463506	+	453	protein_coding	GNAT family N-acetyltransferase && PF13508:Acetyltransferase (GNAT) domain	-
H0506_RS09265	183.694	187.965	190.752	172.364	132.878	127.138	152.355	119.141	54.3152	56.5949	52.4228	53.928	trpS	NC_999999999.1	1777387	1778409	-	1023	protein_coding	tryptophan--tRNA ligase && PF00579:tRNA synthetases class I (W and Y)	-
H0506_RS06665	90.1165	90.9033	100.019	79.4272	139.361	152.58	148.786	116.717	90.2544	84.6916	93.0065	93.065	H0506_RS06665	NC_999999999.1	1289190	1289999	-	810	protein_coding	ABC transporter permease && PF01061:ABC-2 type transporter	ABC2_membrane
H0506_RS04065	216.715	213.762	218.99	217.392	93.2838	81.5282	116.726	81.5967	33.8538	39.428	29.9368	32.1967	queC	NC_999999999.1	768971	769624	+	654	protein_coding	7-cyano-7-deazaguanine synthase QueC && PF06508:Queuosine biosynthesis protein QueC	-
H0506_RS00440	218.794	273.281	219.028	164.075	57.1804	60.7728	59.7333	51.0352	18.7575	20.5574	11.9894	23.7258	H0506_RS00440	NC_999999999.1	73360	73430	+	71	protein_coding	tRNA-Trp && -	-
H0506_RS04890	267.609	262.315	236.624	303.888	152.097	150.226	154.483	151.583	35.8015	34.679	31.2302	41.4952	H0506_RS04890	NC_999999999.1	931938	932891	-	954	protein_coding	iron chelate uptake ABC transporter family permease subunit && PF01032:FecCD transport family	-
H0506_RS02760	133.56	132.379	145.213	123.089	174.932	193.755	137.442	193.6	19.2406	14.9372	28.6238	14.1609	H0506_RS02760	NC_999999999.1	521088	521771	+	684	protein_coding	VIT family protein && PF01988:VIT family	DUF125
H0506_RS01475	274.362	293.081	276.636	253.37	147.441	142.977	190.555	108.791	39.3097	42.5991	27.4595	47.8706	H0506_RS01475	NC_999999999.1	268933	269583	+	651	protein_coding	phosphatase PAP2 family protein && PF01569:PAP2 superfamily	-
H0506_RS07005	185.462	195.774	183.896	176.714	97.3065	90.2897	96.2606	105.369	103.003	107.09	112.893	89.028	H0506_RS07005	NC_999999999.1	1353043	1354305	-	1263	protein_coding	bifunctional folylpolyglutamate synthase/dihydrofolate synthase && PF08245:Mur ligase middle domain	-
H0506_RS07055	165.344	179.006	152.46	164.565	92.7721	82.7923	101.869	93.6555	110.993	97.3052	110.161	125.514	H0506_RS07055	NC_999999999.1	1362806	1363315	-	510	protein_coding	QueT transporter family protein && PF06177:QueT transporter	-
H0506_RS03200	24.5315	25.4105	29.4424	18.7418	39.3765	41.1492	33.8854	43.0947	350.318	393.668	422.19	235.094	H0506_RS03200	NC_999999999.1	598696	599811	+	1116	protein_coding	glycerate kinase && PF02595:Glycerate kinase family	-
H0506_RS07290	97.093	101.575	93.3615	96.3422	169.559	174.649	175.729	158.299	120.436	128.389	122.958	109.962	H0506_RS07290	NC_999999999.1	1409502	1409861	+	360	protein_coding	metal-sulfur cluster assembly factor && PF01883:Domain of unknown function DUF59	-
H0506_RS09315	112.507	110.45	107.448	119.623	119.775	128.419	109.524	121.384	153.682	129.867	153.512	177.665	H0506_RS09315	NC_999999999.1	1787283	1788050	+	768	protein_coding	ParB/RepB/Spo0J family partition protein && PF02195:ParB-like nuclease domain	ParBc
H0506_RS03070	103.934	82.9185	104.954	123.929	56.2157	48.0887	55.1438	65.4145	272.001	296.746	241.488	277.768	H0506_RS03070	NC_999999999.1	578170	578310	+	141	protein_coding	FeoB-associated Cys-rich membrane protein && PF12669:Virus attachment protein p12 family	-
H0506_RS01115	126.428	121.777	124.64	132.867	68.4248	61.7926	78.2484	65.2335	173.182	163.971	169.097	186.479	H0506_RS01115	NC_999999999.1	195846	196658	+	813	protein_coding	metal ABC transporter permease && PF00950:ABC 3 transport family	ABC-3
H0506_RS00475	109.39	120.029	108.163	99.9782	207.532	200.441	201.014	221.142	66.4095	66.9115	73.4175	58.8996	H0506_RS00475	NC_999999999.1	79918	80346	+	429	protein_coding	MarR family transcriptional regulator && PF01047:MarR family	MarR
H0506_RS06615	105.709	99.7613	100.155	117.21	161.467	155.173	165.666	163.561	70.0804	56.5925	79.8043	73.8444	H0506_RS06615	NC_999999999.1	1279473	1280048	+	576	protein_coding	CYTH domain-containing protein && PF01928:CYTH domain	-
H0506_RS06655	78.8276	78.9139	79.0944	78.4744	111.279	117.036	114.795	102.004	88.112	78.3233	91.8958	94.1167	H0506_RS06655	NC_999999999.1	1286910	1287965	-	1056	protein_coding	glycosyltransferase && PF00535:Glycosyl transferase family 2	Glycos_transf_2
H0506_RS09300	106.016	100.608	103.301	114.14	95.8619	99.0822	95.293	93.2105	139.346	124.695	128.633	164.71	H0506_RS09300	NC_999999999.1	1784599	1785273	-	675	protein_coding	YoaK family protein && PF06912:Protein of unknown function (DUF1275)	-
H0506_RS06205	108.807	100.193	108.864	117.363	129.097	128.775	134.988	123.528	169.919	179.069	159.116	171.572	H0506_RS06205	NC_999999999.1	1188717	1189580	-	864	protein_coding	alpha/beta hydrolase && PF06028:Alpha/beta hydrolase of unknown function (DUF915)	-
H0506_RS01995	48.4885	44.8208	46.8072	53.8374	92.3833	102.338	83.2383	91.5731	166.787	159.045	140.779	200.539	recX	NC_999999999.1	365858	366634	-	777	protein_coding	recombination regulator RecX && PF02631:RecX family	-
H0506_RS07835	76.8552	82.9185	80.0495	67.5976	99.7208	107.107	110.288	81.7682	203.176	162.175	220.358	226.993	H0506_RS07835	NC_999999999.1	1520955	1521095	-	141	protein_coding	hypothetical protein && -	-
H0506_RS07215	274.338	301.223	324.264	197.528	57.4319	53.7893	59.9268	58.5798	11.493	11.6702	15.842	6.96662	trpB	NC_999999999.1	1395805	1397013	-	1209	protein_coding	tryptophan synthase subunit beta && PF00291:Pyridoxal-phosphate dependent enzyme	PALP
H0506_RS07150	137.647	129.98	137.462	145.497	157.218	153.64	167.159	150.855	135.752	140.26	134.205	132.789	H0506_RS07150	NC_999999999.1	1383710	1384375	-	666	protein_coding	YwaF family protein && PF09529:Integral membrane protein (intg_mem_TP0381)	-
H0506_RS06670	87.3101	87.8572	83.6073	90.4656	114.022	119.482	109.683	112.901	88.7446	77.2748	100.068	88.891	H0506_RS06670	NC_999999999.1	1289983	1290939	-	957	protein_coding	glycosyltransferase family 2 protein && PF00535:Glycosyl transferase family 2	Glycos_transf_2
H0506_RS07440	72.8069	77.3516	65.2905	75.7786	176.838	186.23	156.105	188.178	153.931	152.433	172.455	136.905	H0506_RS07440	NC_999999999.1	1436040	1436888	-	849	protein_coding	MetQ/NlpA family ABC transporter substrate-binding protein && PF03180:NLPA lipoprotein	-
H0506_RS01105	136.158	131.101	137.839	139.534	67.5899	86.7694	36.6158	79.3846	139.257	161.08	146.667	110.026	H0506_RS01105	NC_999999999.1	194701	195144	+	444	protein_coding	zinc-dependent MarR family transcriptional regulator && PF01047:MarR family	MarR
H0506_RS09305	90.5232	84.9915	96.6709	89.9071	73.3465	86.6826	53.7496	79.6072	151.322	177.379	187.097	89.4906	rlmH	NC_999999999.1	1785298	1785777	-	480	protein_coding	23S rRNA (pseudouridine(1915)-N(3))-methyltransferase RlmH && PF02590:Predicted SPOUT methyltransferase	-
H0506_RS07275	97.7258	99.2975	86.0157	107.864	58.6882	57.075	62.0549	56.9349	368.925	361.725	312.941	432.108	H0506_RS07275	NC_999999999.1	1406917	1407645	-	729	protein_coding	MerR family transcriptional regulator && PF13411:MerR HTH family regulatory protein	-
H0506_RS01110	123.299	113.486	116.554	139.858	66.932	62.6858	67.3898	70.7206	142.065	142.247	133.458	150.489	H0506_RS01110	NC_999999999.1	195146	195853	+	708	protein_coding	metal ABC transporter ATP-binding protein && PF00005:ABC transporter	ABC_tran
H0506_RS07605	97.1984	100.878	117.513	73.2048	106.396	107.943	70.5758	140.669	118.667	143.492	153.643	58.868	H0506_RS07605	NC_999999999.1	1467372	1468022	-	651	protein_coding	ATP-binding cassette domain-containing protein && PF00005:ABC transporter	ABC_tran
H0506_RS05060	81.9353	73.8493	73.5918	98.3646	149.546	156.243	145.418	146.976	187.045	185.826	161.086	214.222	H0506_RS05060	NC_999999999.1	963425	964000	+	576	protein_coding	VanZ family protein && PF04892:VanZ like family	-
H0506_RS06675	83.3697	82.9185	80.5512	86.6394	115.848	116.952	127.958	102.636	90.6546	73.6776	104.091	94.1958	H0506_RS06675	NC_999999999.1	1290936	1292084	-	1149	protein_coding	glycosyltransferase family 1 protein && PF09314:Domain of unknown function (DUF1972)	-
H0506_RS04165	55.3653	59.3976	47.2824	59.4159	68.0622	70.2729	64.72	69.1936	52.2144	48.0412	45.8481	62.754	H0506_RS04165	NC_999999999.1	787218	787774	+	557	protein_coding	serine acetyltransferase && -	-
H0506_RS07435	77.5645	70.7246	84.0991	77.8698	138.098	131.743	146.913	135.639	145.194	143.096	172.753	119.734	msrA	NC_999999999.1	1435519	1436028	-	510	protein_coding	peptide-methionine (S)-S-oxide reductase MsrA && PF01625:Peptide methionine sulfoxide reductase	PMSR
H0506_RS02795	141.425	140.367	143.245	140.662	75.4124	85.9047	68.7544	71.5781	118.721	127.305	121.537	107.319	mvk	NC_999999999.1	527853	528731	+	879	protein_coding	mevalonate kinase && PF00288:GHMP kinases N terminal domain|PF08544:GHMP kinases C terminal	GHMP_kinases
H0506_RS02250	103.555	91.9097	100.732	118.024	112.674	108.924	100.775	128.324	153.067	132.867	152.13	174.203	H0506_RS02250	NC_999999999.1	416906	417154	+	249	protein_coding	hypothetical protein && -	-
H0506_RS09335	39.8977	42.4087	39.7826	37.5017	16.7303	15.1619	17.9858	17.0432	50.518	53.2331	42.5984	55.7223	H0506_RS09335	NC_999999999.1	270926	272104	+	1179	protein_coding	ABC transporter transmembrane domain-containing protein && PF00664:ABC transporter transmembrane region|PF03412:Peptidase C39 family	ABC_membrane
H0506_RS00455	257.023	236.91	313.527	220.631	74.6764	55.0366	63.111	105.881	30.0915	34.7519	35.4686	20.0539	H0506_RS00455	NC_999999999.1	73602	73685	+	84	protein_coding	tRNA-Leu && -	-
H0506_RS08110	196.559	176.202	216.483	196.992	54.1629	55.6481	52.5925	54.2479	52.6681	57.9198	61.6478	38.4367	H0506_RS08110	NC_999999999.1	1577276	1577779	-	504	protein_coding	aromatic acid exporter family protein && PF06081:Aromatic acid exporter family member 1	-
H0506_RS06250	85.9722	86.9388	77.0201	93.9576	129.6	117.056	147.081	124.665	102.123	90.7527	88.8506	126.765	H0506_RS06250	NC_999999999.1	1200457	1201941	+	1485	protein_coding	DUF1846 domain-containing protein && PF08903:Domain of unknown function (DUF1846)	-
H0506_RS03935	79.0227	85.1297	75.0608	76.8776	77.988	87.2106	76.9674	69.7859	122.959	140.552	116.022	112.302	H0506_RS03935	NC_999999999.1	747234	747908	+	675	protein_coding	response regulator transcription factor && PF00486:Transcriptional regulatory protein, C terminal|PF00072:Response regulator receiver domain	Response_reg
H0506_RS03260	67.9957	80.0412	94.1571	29.7887	89.9211	87.503	82.5023	99.7579	119.692	133.526	140.084	85.4664	H0506_RS03260	NC_999999999.1	611135	612085	+	951	protein_coding	L-lactate dehydrogenase && PF00056:lactate/malate dehydrogenase, NAD binding domain|PF02866:lactate/malate dehydrogenase, alpha/beta C-terminal domain	-
H0506_RS05855	177.713	192.191	155.548	185.398	104.585	111.495	120.547	81.7139	59.2763	71.6589	58.2894	47.8807	H0506_RS05855	NC_999999999.1	1115383	1115769	+	387	protein_coding	transposase && PF02371:Transposase IS116/IS110/IS902 family	Transposase_20
H0506_RS08665	122.3	127.513	136.301	103.085	70.7188	71.6555	85.138	55.3629	206.108	196.246	201.485	220.593	H0506_RS08665	NC_999999999.1	1681246	1681602	-	357	protein_coding	hypothetical protein && -	-
H0506_RS00435	239.965	193.477	291.077	235.34	52.2852	26.635	61.0853	69.1352	24.2368	36.039	26.273	10.3983	H0506_RS00435	NC_999999999.1	73274	73354	+	81	protein_coding	tRNA-Tyr && -	-
H0506_RS05780	94.3507	91.8582	95.4952	95.6987	92.3938	80.2617	105.474	91.4453	202.551	196.131	191.087	220.436	H0506_RS05780	NC_999999999.1	1097363	1099282	-	1920	protein_coding	ABC-F family ATP-binding cassette domain-containing protein && PF00005:ABC transporter|PF12848:ABC transporter	ABC_tran
H0506_RS06330	65.291	69.0727	74.9311	51.8691	90.5845	92.2676	84.9101	94.5756	178.234	180.841	201.167	152.694	H0506_RS06330	NC_999999999.1	1214251	1217430	-	3180	protein_coding	SMC family ATPase && PF13476:AAA domain|PF13558:Putative exonuclease SbcCD, C subunit	-
H0506_RS09060	135.044	152.18	100.329	152.625	114.288	107.57	135.825	99.4686	114.664	93.4893	106.823	143.68	H0506_RS09060	NC_999999999.1	1740787	1741041	-	255	protein_coding	hypothetical protein && -	-
H0506_RS05695	62.3327	54.3259	58.6212	74.0509	76.1967	82.6603	48.7478	97.182	335.691	384.002	329.409	293.663	H0506_RS05695	NC_999999999.1	1080062	1080322	-	261	protein_coding	hypothetical protein && -	-
H0506_RS07890	72.5877	79.7697	69.8491	68.1443	64.8754	63.3966	59.6493	71.5804	165.281	170.9	188.118	136.824	manA	NC_999999999.1	1534369	1535316	-	948	protein_coding	mannose-6-phosphate isomerase%2C class I && PF01238:Phosphomannose isomerase type I	-
H0506_RS00955	130.774	118.711	126.313	147.299	71.8076	83.272	57.6323	74.5186	20.9499	22.5568	22.1147	18.1784	ilvA	NC_999999999.1	165094	166344	+	1251	protein_coding	threonine ammonia-lyase IlvA && PF00291:Pyridoxal-phosphate dependent enzyme|PF00585:C-terminal regulatory domain of Threonine dehydratase	PALP
H0506_RS05850	166.822	171.292	136.412	192.762	109.623	115.577	98.4311	114.86	55.0589	50.1463	48.5359	66.4946	H0506_RS05850	NC_999999999.1	1114874	1115329	+	456	protein_coding	transposase && PF01548:Transposase	-
H0506_RS02365	55.0792	55.1739	66.4408	43.6229	97.6054	110.548	64.9508	117.318	96.7552	104.828	122.454	62.983	H0506_RS02365	NC_999999999.1	442768	443556	+	789	protein_coding	carbon-nitrogen family hydrolase && PF00795:Carbon-nitrogen hydrolase	CN_hydrolase
H0506_RS01575	94.9066	107.777	95.9229	81.0201	203.14	202.06	203.474	203.887	22.8826	22.5431	22.223	23.8816	H0506_RS01575	NC_999999999.1	284526	287417	+	2892	protein_coding	AMP-binding protein && PF00501:AMP-binding enzyme	AMP-binding
H0506_RS05725	82.8255	86.3152	84.0102	78.1512	69.6693	68.6963	73.2392	67.0724	195.552	205.162	186.659	194.837	H0506_RS05725	NC_999999999.1	1085046	1085875	-	830	protein_coding	ZIP family metal transporter && -	-
H0506_RS05730	62.0784	68.1004	60.0828	58.052	70.7984	62.5004	73.9095	75.9853	207.41	208.423	216.318	197.489	H0506_RS05730	NC_999999999.1	1085888	1086676	-	789	protein_coding	Nif3-like dinuclear metal center hexameric protein && PF01784:NIF3 (NGG1p interacting factor 3)	-
H0506_RS01825	113.47	112.489	128.638	99.2839	89.5536	86.1161	99.1833	83.3615	65.819	62.0082	70.9371	64.5117	H0506_RS01825	NC_999999999.1	340022	341653	+	1632	protein_coding	polysaccharide biosynthesis protein && PF01943:Polysaccharide biosynthesis protein|PF14667:Polysaccharide biosynthesis C-terminal domain	-
H0506_RS02885	65.6629	76.6605	52.0574	68.2707	86.5554	93.043	104.471	62.1526	186.843	174.415	195.412	190.701	H0506_RS02885	NC_999999999.1	544365	544523	-	159	protein_coding	PspC domain-containing protein && PF04024:PspC domain	PspC
H0506_RS01920	48.4599	42.7724	50.694	51.9132	41.3819	45.5567	37.8476	40.7414	67.9302	65.3105	60.9867	77.4934	H0506_RS01920	NC_999999999.1	356378	357040	+	663	protein_coding	ComF family protein && -	-
H0506_RS08080	101.541	96.3158	121.212	87.0962	92.4675	87.4818	106.49	83.4311	141.48	155.093	138.777	130.569	tsaB	NC_999999999.1	1571643	1572329	-	687	protein_coding	tRNA (adenosine(37)-N6)-threonylcarbamoyltransferase complex dimerization subunit type 1 TsaB && PF00814:Glycoprotease family	Peptidase_M22
H0506_RS07280	48.0954	46.7206	50.0795	47.4861	67.2095	81.8751	56.2126	63.5408	340.224	394.325	337.041	289.306	H0506_RS07280	NC_999999999.1	1407821	1408411	-	591	protein_coding	3'-5' exonuclease && PF00929:Exonuclease	Exonuc_X-T
H0506_RS06210	99.8935	95.2312	94.0825	110.367	107.701	110.839	113.161	99.1029	125.239	117.775	122.124	135.818	H0506_RS06210	NC_999999999.1	1189567	1190859	-	1293	protein_coding	PTS transporter subunit EIIC && PF02378:Phosphotransferase system, EIIC	-
H0506_RS05720	73.2747	74.0344	72.8118	72.9779	65.2248	57.5767	65.7002	72.3976	187.62	183.561	201.898	177.4	H0506_RS05720	NC_999999999.1	1083888	1084979	-	1092	protein_coding	FAD-binding oxidoreductase && PF01266:FAD dependent oxidoreductase	DAO
H0506_RS03490	180.929	186.467	168.415	187.906	106.479	103.227	96.9514	119.26	25.3663	24.8307	21.0436	30.2248	H0506_RS03490	NC_999999999.1	657562	658188	-	627	protein_coding	Pr6Pr family membrane protein && -	-
H0506_RS07600	90.6547	93.1188	96.5465	82.2989	62.3341	66.0439	55.1637	65.7946	122.943	129.998	144.689	94.142	fetB	NC_999999999.1	1466620	1467375	-	756	protein_coding	iron export ABC transporter permease subunit FetB && PF03649:Uncharacterised protein family (UPF0014)	-
H0506_RS09640	75.3651	74.3634	61.3784	90.3536	186.069	190.794	206.63	160.783	110.381	102.969	85.012	143.163	H0506_RS09640	NC_999999999.1	896954	897709	+	756	protein_coding	HAD hydrolase family protein && PF08282:haloacid dehalogenase-like hydrolase	Hydrolase_3
H0506_RS07795	77.6107	83.075	76.8241	72.9331	57.9236	55.4381	58.4591	59.8737	106.501	112.911	100.383	106.21	H0506_RS07795	NC_999999999.1	1507528	1509117	-	1590	protein_coding	hypothetical protein && -	-
H0506_RS09705	126.619	104.971	138.753	136.134	126.705	144.266	101.515	134.333	59.8578	63.835	70.9371	44.8013	H0506_RS09705	NC_999999999.1	1312761	1313042	-	282	protein_coding	hypothetical protein && -	-
H0506_RS06970	99.4517	104.124	108.004	86.2269	96.0953	98.3561	93.0871	96.8426	88.6647	87.2025	107.452	71.3393	murB	NC_999999999.1	1345954	1346868	-	915	protein_coding	UDP-N-acetylmuramate dehydrogenase && PF01565:FAD binding domain|PF02873:UDP-N-acetylenolpyruvoylglucosamine reductase, C-terminal domain	FAD_binding_4
H0506_RS05620	123.847	123.984	124.22	123.338	114.354	115.002	111.254	116.805	37.571	34.9876	37.3455	40.3799	recJ	NC_999999999.1	1066070	1068280	-	2211	protein_coding	single-stranded-DNA-specific exonuclease RecJ && PF01368:DHH family|PF10141:Single-strand DNA-specific exonuclease, C terminal domain|PF02272:DHHA1 domain	-
H0506_RS07220	219.568	239.78	246.512	172.411	49.4551	47.6606	57.6891	43.0156	12.9621	13.3753	17.5515	7.95954	H0506_RS07220	NC_999999999.1	1397010	1397591	-	582	protein_coding	phosphoribosylanthranilate isomerase && PF00697:N-(5'phosphoribosyl)anthranilate (PRA) isomerase	-
H0506_RS04875	230.162	234.025	213.45	243.01	113.224	111.86	116.119	111.691	24.9725	28.8105	23.9845	22.1225	H0506_RS04875	NC_999999999.1	929163	930209	-	1047	protein_coding	ABC transporter substrate-binding protein && PF01497:Periplasmic binding protein	Peripla_BP_2
H0506_RS07935	54.0222	46.3782	58.1	57.5884	92.496	92.2874	82.5317	102.669	110.585	113.614	116.625	101.516	H0506_RS07935	NC_999999999.1	1543090	1544151	-	1062	protein_coding	Xaa-Pro peptidase family protein && PF01321:Creatinase/Prolidase N-terminal domain|PF00557:Metallopeptidase family M24	Peptidase_M24
H0506_RS04460	32.8034	29.9016	26.301	42.2077	208.593	228.066	207.594	190.119	20.9105	19.0795	19.9567	23.6954	H0506_RS04460	NC_999999999.1	845729	846901	+	1173	protein_coding	MFS transporter && PF07690:Major Facilitator Superfamily	MFS_1
H0506_RS04605	84.5778	80.6024	87.3439	85.7872	102.234	98.1435	108.264	100.295	79.1056	69.3096	91.5446	76.4626	csm5	NC_999999999.1	876285	877358	+	1074	protein_coding	type III-A CRISPR-associated RAMP protein Csm5 && PF03787:RAMP superfamily	-
H0506_RS00015	58.8293	54.4153	61.3991	60.6735	112.653	120.393	121.489	96.0776	200.264	230.593	161.825	208.373	H0506_RS00015	NC_999999999.1	2707	2898	+	192	protein_coding	DUF951 domain-containing protein && PF06107:Bacterial protein of unknown function (DUF951)	-
H0506_RS07205	59.1134	54.7032	76.0594	46.5777	61.917	64.2094	60.5398	61.0017	116.331	135.146	126.11	87.7359	H0506_RS07205	NC_999999999.1	1394444	1394875	-	432	protein_coding	CopY/TcrY family copper transport repressor && PF03965:Penicillinase repressor	Pencillinase_R
H0506_RS00150	212.902	252.117	254.211	132.379	45.6222	54.1441	38.2078	44.5147	17.4686	6.57468	28.7583	17.0729	H0506_RS00150	NC_999999999.1	24561	24634	+	74	protein_coding	tRNA-Met && -	-
H0506_RS02810	101.928	108.584	109.735	87.4644	58.9182	54.1193	63.8123	58.823	103.272	101.842	110.628	97.3451	fni	NC_999999999.1	530695	531702	+	1008	protein_coding	type 2 isopentenyl-diphosphate Delta-isomerase && PF01070:FMN-dependent dehydrogenase	FMN_dh
H0506_RS01985	50.2182	54.2739	41.4236	54.9572	59.0283	66.3108	58.3682	52.406	290.471	335.408	243.766	292.24	H0506_RS01985	NC_999999999.1	364565	365224	+	660	protein_coding	DUF1803 domain-containing protein && PF08820:Domain of unknown function (DUF1803)	-
H0506_RS07040	32.4579	30.2781	32.0262	35.0693	68.2911	66.9371	74.6488	63.2874	241.384	225.265	225.001	273.887	H0506_RS07040	NC_999999999.1	1358803	1359640	-	838	protein_coding	transposase && PF13751:Transposase DDE domain	-
H0506_RS03305	123.528	136.731	121.828	112.027	72.1096	83.446	69.2418	63.6409	102.01	103.263	102.497	100.27	H0506_RS03305	NC_999999999.1	620697	621431	+	735	protein_coding	GIY-YIG nuclease family protein && -	-
H0506_RS03890	111.473	114.679	111.978	107.763	91.0207	89.7941	84.1913	99.0767	113.28	106.31	107.226	126.304	H0506_RS03890	NC_999999999.1	736164	737330	+	1167	protein_coding	site-specific integrase && PF00589:Phage integrase family|PF14659:Phage integrase, N-terminal SAM-like domain	Phage_integrase
H0506_RS00905	83.5433	86.262	96.7552	67.6127	66.5522	74.5657	55.5784	69.5124	115.925	120.978	143.59	83.2076	H0506_RS00905	NC_999999999.1	156020	156763	+	744	protein_coding	16S rRNA (uracil(1498)-N(3))-methyltransferase && PF04452:RNA methyltransferase	-
H0506_RS02300	65.3964	65.4936	64.8259	65.8695	74.9128	64.7677	70.8551	89.1155	214.553	218.584	180.941	244.135	H0506_RS02300	NC_999999999.1	425974	426387	+	414	protein_coding	hypothetical protein && -	-
H0506_RS00340	67.895	60.9695	63.1153	79.6002	132.189	145.038	121.272	130.256	146.128	149.456	122.401	166.526	H0506_RS00340	NC_999999999.1	60242	60547	+	306	protein_coding	hypothetical protein && -	-
H0506_RS04225	77.7651	77.9829	69.4239	85.8885	107.016	106.404	109.743	104.901	55.7977	50.1971	59.9588	57.2372	H0506_RS04225	NC_999999999.1	798849	799856	-	1008	protein_coding	YeiH family protein && PF03601:Conserved hypothetical protein 698	-
H0506_RS04330	74.9799	76.1693	74.3716	74.3988	96.2204	97.3593	109.588	81.7139	159.163	157.461	164.145	155.884	H0506_RS04330	NC_999999999.1	821394	821909	+	516	protein_coding	transcription repressor NadR && PF08279:HTH domain|PF02829:3H domain	3H
H0506_RS07855	76.766	82.0561	79.135	69.107	80.7204	80.6004	70.1942	91.3665	127.427	146.753	141.874	93.6545	recG	NC_999999999.1	1525475	1527493	-	2019	protein_coding	ATP-dependent DNA helicase RecG && PF00271:Helicase conserved C-terminal domain|PF00270:DEAD/DEAH box helicase	Helicase_C
H0506_RS04850	170.865	181.631	144.654	186.311	97.0876	109.258	87.888	94.1168	66.6595	74.6522	51.7954	73.531	H0506_RS04850	NC_999999999.1	924239	924427	-	189	protein_coding	twin-arginine translocase TatA/TatE family subunit && PF02416:mttA/Hcf106 family	-
H0506_RS07345	162.25	170.922	137.242	178.586	88.2246	103.704	82.2428	78.7267	32.7441	39.7789	17.3997	41.0538	H0506_RS07345	NC_999999999.1	1418103	1418738	-	636	protein_coding	DUF4230 domain-containing protein && PF14014:Protein of unknown function (DUF4230)	-
H0506_RS02240	123.86	124.857	111.937	134.785	104.541	106.81	105.54	101.273	58.8188	55.2201	55.1082	66.1282	H0506_RS02240	NC_999999999.1	413168	414982	+	1815	protein_coding	ABC transporter ATP-binding protein && PF00664:ABC transporter transmembrane region|PF00005:ABC transporter|PF07673:Protein of unknown function (DUF1602)	ABC_tran
H0506_RS08660	114.146	114.472	128.001	99.9673	119.813	131.828	117.807	109.803	61.1321	74.6294	65.2873	43.4797	H0506_RS08660	NC_999999999.1	1680875	1681213	-	339	protein_coding	hypothetical protein && -	-
H0506_RS04885	221.538	227.192	206.818	230.604	108.678	102.099	128.749	95.1853	24.7597	24.1004	18.8873	31.2916	H0506_RS04885	NC_999999999.1	930973	931941	-	969	protein_coding	iron chelate uptake ABC transporter family permease subunit && PF01032:FecCD transport family	-
H0506_RS06855	92.882	97.1701	109.081	72.3945	103.572	110.761	102.161	97.7933	76.0632	83.6217	85.3462	59.2217	H0506_RS06855	NC_999999999.1	1326301	1326684	-	384	protein_coding	PaaI family thioesterase && PF03061:Thioesterase superfamily	4HBT
H0506_RS08075	90.5336	103.949	90.2716	77.3807	78.9069	61.7899	80.2455	94.6852	128.819	132.796	131.594	122.067	rimI	NC_999999999.1	1571228	1571641	-	414	protein_coding	ribosomal protein S18-alanine N-acetyltransferase && PF00583:Acetyltransferase (GNAT) family	Acetyltransf_1
H0506_RS02205	108.014	118.757	120.411	84.8743	95.4752	89.9546	105.407	91.0647	67.2006	68.8017	66.9773	65.8229	H0506_RS02205	NC_999999999.1	405700	407580	+	1881	protein_coding	ABC-F family ATP-binding cassette domain-containing protein && PF16326:ABC transporter C-terminal domain|PF12848:ABC transporter|PF00005:ABC transporter	ABC_tran
H0506_RS05410	77.7079	74.4037	79.3145	79.4056	110.293	109.266	108.59	113.025	84.9538	81.6825	83.5983	89.5807	H0506_RS05410	NC_999999999.1	1026250	1027476	-	1227	protein_coding	voltage-gated chloride channel family protein && PF00654:Voltage gated chloride channel	Voltage_CLC
H0506_RS06640	69.3006	69.337	66.6696	71.8953	115.731	101.407	134.564	111.223	117.008	123.03	103.348	124.645	H0506_RS06640	NC_999999999.1	1283646	1284341	+	696	protein_coding	gamma-glutamyl-gamma-aminobutyrate hydrolase family protein && PF07722:Peptidase C26	-
H0506_RS00980	132.374	137.2	119.808	140.112	153.351	153.043	145.134	161.875	24.0639	18.391	24.1333	29.6674	H0506_RS00980	NC_999999999.1	169777	170358	-	582	protein_coding	VanZ family protein && PF04892:VanZ like family	-
H0506_RS03425	46.9548	45.5468	51.813	43.5047	59.8307	72.3486	74.6666	32.4769	225.334	214.711	245.782	215.509	H0506_RS03425	NC_999999999.1	643384	643596	+	213	protein_coding	YdbC family protein && PF02229:Transcriptional Coactivator p15 (PC4)	-
H0506_RS02245	108.738	114.8	102.923	108.492	107.582	109.665	102.908	110.173	54.527	51.9618	56.4626	55.1567	H0506_RS02245	NC_999999999.1	414972	416750	+	1779	protein_coding	ABC transporter ATP-binding protein && PF00664:ABC transporter transmembrane region|PF00005:ABC transporter	ABC_membrane
H0506_RS01005	118.902	112.184	122.373	122.149	62.4115	65.4091	59.5151	62.3103	91.1471	83.0518	90.3283	100.061	H0506_RS01005	NC_999999999.1	173861	174727	+	867	protein_coding	undecaprenyl-diphosphate phosphatase && PF02673:Bacitracin resistance protein BacA	-
H0506_RS04880	216.391	215.193	213	220.981	108.221	98.2505	106.588	119.825	19.1724	24.455	18.5788	14.4834	H0506_RS04880	NC_999999999.1	930221	930976	-	756	protein_coding	ATP-binding cassette domain-containing protein && PF00005:ABC transporter	ABC_tran
H0506_RS08905	59.1496	59.2682	45.395	72.7855	82.0281	82.6116	84.6107	78.8619	128.481	117.034	110.184	158.226	H0506_RS08905	NC_999999999.1	1712151	1713023	+	873	protein_coding	Rgg/GadR/MutR family transcriptional regulator && PF12844:Helix-turn-helix domain	-
H0506_RS09575	62.0897	62.2327	61.1588	62.8775	75.6429	72.7616	78.9533	75.2139	97.9854	99.7739	92.6832	101.499	H0506_RS09575	NC_999999999.1	747898	749316	+	1419	protein_coding	HAMP domain-containing sensor histidine kinase && PF02518:Histidine kinase-, DNA gyrase B-, and HSP90-like ATPase|PF00512:His Kinase A (phospho-acceptor) domain	HATPase_c
H0506_RS06685	52.5074	56.3846	48.3939	52.7438	99.8961	106.119	95.909	97.6601	81.9751	80.1337	92.1348	73.6569	H0506_RS06685	NC_999999999.1	1293203	1294477	-	1275	protein_coding	lipopolysaccharide biosynthesis protein && -	-
H0506_RS09915	0.653721	0	0	1.96116	1.57436	2.283	0	2.44007	7.76323	10.8117	0	12.478	H0506_RS09915	NC_999999999.1	1545610	1545744	-	135	protein_coding	ATP-binding cassette domain-containing protein && PF00005:ABC transporter	ABC_tran
H0506_RS02720	129.47	143.096	115.357	129.958	137.913	151.285	139.679	122.775	22.2854	28.7399	19.7546	18.3616	H0506_RS02720	NC_999999999.1	514276	514986	-	711	protein_coding	LytTR family DNA-binding domain-containing protein && PF00072:Response regulator receiver domain|PF04397:LytTr DNA-binding domain	Response_reg
H0506_RS03565	67.7928	74.7504	65.1388	63.489	79.2409	98.1349	71.7394	67.8484	104.699	108.44	110.535	95.1214	H0506_RS03565	NC_999999999.1	672176	673180	+	1005	protein_coding	DNA/RNA non-specific endonuclease && PF13930:DNA/RNA non-specific endonuclease	-
H0506_RS07175	54.1944	51.4554	59.153	51.9747	166.519	165.269	167.631	166.657	65.8752	66.024	62.2452	69.3564	H0506_RS07175	NC_999999999.1	1388324	1389082	-	759	protein_coding	amino acid ABC transporter ATP-binding protein && PF00005:ABC transporter	ABC_tran
H0506_RS04595	76.1823	78.041	65.4482	85.0577	90.2262	97.1566	89.5549	83.967	55.0631	42.5619	63.5545	59.0729	csm3	NC_999999999.1	874719	875381	+	663	protein_coding	type III-A CRISPR-associated RAMP protein Csm3 && PF03787:RAMP superfamily	-
H0506_RS09680	106.382	101.9	108.79	108.455	53.3816	60.6508	62.452	37.042	186.251	162.175	237.597	158.982	H0506_RS09680	NC_999999999.1	1097025	1097273	-	249	protein_coding	YiaA/YiaB family inner membrane protein && PF05360:yiaA/B two helix domain	-
H0506_RS08070	83.3946	85.1264	97.9541	67.1032	67.5741	62.6136	68.3143	71.7943	112.265	105.558	148.59	82.6482	tsaD	NC_999999999.1	1570215	1571228	-	1014	protein_coding	tRNA (adenosine(37)-N6)-threonylcarbamoyltransferase complex transferase subunit TsaD && PF00814:Glycoprotease family	Peptidase_M22
H0506_RS02805	84.2189	99.1526	93.4286	60.0754	74.2184	68.0774	74.8715	79.7064	99.7942	102.092	104.269	93.0212	H0506_RS02805	NC_999999999.1	529650	530645	+	996	protein_coding	phosphomevalonate kinase && PF00288:GHMP kinases N terminal domain	GHMP_kinases
H0506_RS09490	79.3749	75.0121	85.7996	77.3129	97.6401	96.9799	98.5706	97.37	106.198	102.06	113.635	102.899	H0506_RS09490	NC_999999999.1	417623	418461	+	839	protein_coding	HAMP domain-containing sensor histidine kinase && PF00512:His Kinase A (phospho-acceptor) domain	HisKA
H0506_RS02380	87.7046	106.461	101.883	54.7697	23.8808	19.3596	30.4878	21.7951	30.2575	29.7457	34.2209	26.8057	argJ	NC_999999999.1	445927	447120	+	1194	protein_coding	bifunctional glutamate N-acetyltransferase/amino-acid acetyltransferase ArgJ && PF01960:ArgJ family	-
H0506_RS00030	72.854	77.5278	73.1653	67.869	65.5165	65.8242	66.0084	64.7171	161.187	155.1	162.506	165.955	mfd	NC_999999999.1	4861	8367	+	3507	protein_coding	transcription-repair coupling factor && PF00270:DEAD/DEAH box helicase|PF00271:Helicase conserved C-terminal domain|PF03461:TRCF domain|PF02559:CarD-like/TRCF domain	DEAD
H0506_RS04590	75.7976	73.125	75.0491	79.2187	81.1649	73.6133	82.5579	87.3236	51.2099	44.694	58.0903	50.8454	csm2	NC_999999999.1	874339	874719	+	381	protein_coding	type III-A CRISPR-associated protein Csm2 && PF03750:Protein of unknown function (DUF310)	-
H0506_RS09150	184.004	226.141	147.176	178.693	73.4875	81.5087	81.7836	57.1702	20.5862	26.8059	14.0702	20.8826	H0506_RS09150	NC_999999999.1	1753397	1753759	-	363	protein_coding	DUF1304 domain-containing protein && PF06993:Protein of unknown function (DUF1304)	-
H0506_RS03780	137.276	145.822	152.8	113.207	54.7702	55.4415	58.7005	50.1686	40.1266	38.8662	41.0946	40.419	H0506_RS03780	NC_999999999.1	714905	716644	+	1740	protein_coding	ABC transporter ATP-binding protein && PF00664:ABC transporter transmembrane region|PF00005:ABC transporter	ABC_membrane
H0506_RS07570	50.7736	44.7951	48.6908	58.8349	132.706	125.959	129.543	142.618	56.4431	46.6021	60.3373	62.39	H0506_RS07570	NC_999999999.1	1462221	1463003	+	783	protein_coding	carbonic anhydrase family protein && PF00194:Eukaryotic-type carbonic anhydrase	-
H0506_RS03895	117.332	111.792	115.707	124.499	50.0564	52.2848	41.0222	56.8623	82.8173	70.9517	73.4706	104.03	H0506_RS03895	NC_999999999.1	737446	737781	+	336	protein_coding	hypothetical protein && -	-
H0506_RS01915	44.1978	46.5474	43.3238	42.7222	39.4938	36.6577	43.6422	38.1815	68.43	66.7131	71.2596	67.3174	H0506_RS01915	NC_999999999.1	355078	356397	+	1320	protein_coding	DEAD/DEAH box helicase && PF04851:Type III restriction enzyme, res subunit|PF00271:Helicase conserved C-terminal domain	Helicase_C
H0506_RS02235	114.593	109.811	103.379	130.59	68.3556	70.1097	64.4756	70.4816	61.6338	72.3215	62.3096	50.2703	H0506_RS02235	NC_999999999.1	412721	413164	+	444	protein_coding	MarR family transcriptional regulator && PF12802:MarR family	-
H0506_RS07020	63.138	56.5997	59.9233	72.8911	86.8986	87.3072	86.4456	86.943	151.155	152.212	126.379	174.873	tehB	NC_999999999.1	1355413	1356291	+	879	protein_coding	SAM-dependent methyltransferase TehB && PF03848:Tellurite resistance protein TehB|PF09313:Domain of unknown function (DUF1971)	-
H0506_RS07685	4.32151	5.26947	4.21395	3.4811	7.66668	8.32986	6.97034	7.69984	10.986	10.6616	13.9905	8.30575	H0506_RS07685	NC_999999999.1	1483013	1484381	-	1369	protein_coding	bacteriocin secretion accessory protein && PF13437:HlyD family secretion protein	-
H0506_RS02385	67.5148	72.4694	80.2086	49.8662	20.7062	22.5516	23.9446	15.6224	35.2351	40.2142	41.5242	23.9669	argB	NC_999999999.1	447147	447884	+	738	protein_coding	acetylglutamate kinase && PF00696:Amino acid kinase family	AA_kinase
H0506_RS00415	141.727	141.652	191.6	91.9296	31.6982	38.5256	24.5432	32.0259	25.8182	54.0585	0	23.3962	H0506_RS00415	NC_999999999.1	72931	73002	+	72	protein_coding	tRNA-Glu && -	-
H0506_RS09470	102.923	104.917	123.705	80.1476	58.4689	63.9473	40.8719	70.5876	99.9474	100.946	115.816	83.0805	H0506_RS09470	NC_999999999.1	336323	336616	+	294	protein_coding	hypothetical protein && -	-
H0506_RS02010	87.317	83.4676	87.114	91.3695	83.901	82.3241	88.4205	80.9585	12.994	10.0241	13.1539	15.8041	H0506_RS02010	NC_999999999.1	369276	370634	-	1359	protein_coding	aspartate kinase && PF13840:ACT domain|PF00696:Amino acid kinase family	AA_kinase
H0506_RS06800	80.9528	92.4338	91.831	58.5938	99.2278	106.945	91.7352	99.0027	46.5418	54.5016	52.3307	32.7931	H0506_RS06800	NC_999999999.1	1318268	1318999	-	732	protein_coding	pseudouridine synthase && PF01479:S4 domain|PF00849:RNA pseudouridylate synthase	S4
H0506_RS07885	76.7725	88.7035	73.8855	67.7286	25.7251	34.6432	24.6573	17.8749	130.75	128.232	115.479	148.539	H0506_RS07885	NC_999999999.1	1534025	1534282	-	258	protein_coding	hypothetical protein && -	-
H0506_RS03040	178.357	167.105	172.84	195.127	12.1785	11.6244	10.808	14.1031	25.1035	25.2934	20.8256	29.1916	argF	NC_999999999.1	572411	573391	+	981	protein_coding	ornithine carbamoyltransferase && PF00185:Aspartate/ornithine carbamoyltransferase, Asp/Orn binding domain|PF02729:Aspartate/ornithine carbamoyltransferase, carbamoyl-P binding domain	-
H0506_RS03205	40.8608	42.5503	43.4538	36.5783	56.9941	47.3122	65.8791	57.791	150.463	145.104	143.741	162.542	H0506_RS03205	NC_999999999.1	599850	600305	-	456	protein_coding	YueI family protein && PF07997:Protein of unknown function (DUF1694)	-
H0506_RS07105	81.266	80.3172	78.6892	84.7915	81.2712	75.7419	78.0762	89.9954	94.5465	97.3052	77.3354	108.999	H0506_RS07105	NC_999999999.1	1373412	1374176	+	765	protein_coding	tRNA1(Val) (adenine(37)-N6)-methyltransferase && PF13659:Methyltransferase domain	-
H0506_RS05165	61.9017	46.8088	62.0312	76.865	87.0875	91.1359	79.8049	90.3218	51.1168	41.8517	52.6308	58.868	H0506_RS05165	NC_999999999.1	983880	984065	+	186	protein_coding	4-oxalocrotonate tautomerase && PF01361:Tautomerase enzyme	-
H0506_RS05735	49.5084	47.4337	53.3042	47.7873	50.6873	55.1808	42.6987	54.1823	184.079	196.168	224.273	131.795	H0506_RS05735	NC_999999999.1	1086666	1087352	-	687	protein_coding	tRNA (adenine(22)-N(1))-methyltransferase TrmK && PF04816:tRNA (adenine(22)-N(1))-methyltransferase	-
H0506_RS03785	134.768	141.516	133.514	129.275	63.0031	57.7994	71.1289	60.0809	34.763	33.659	30.419	40.211	H0506_RS03785	NC_999999999.1	716634	718382	+	1749	protein_coding	ABC transporter ATP-binding protein && PF00005:ABC transporter|PF00664:ABC transporter transmembrane region	ABC_membrane
H0506_RS07560	115.574	117.167	111.325	118.229	76.7893	76.2137	77.4711	76.6831	55.4076	57.2902	56.6726	52.2601	dinB	NC_999999999.1	1458267	1459370	-	1104	protein_coding	DNA polymerase IV && PF11799:impB/mucB/samB family C-terminal domain|PF11798:IMS family HHH motif|PF00817:impB/mucB/samB family	IMS
H0506_RS05690	49.0739	49.5885	49.1808	48.4523	35.5684	40.2882	42.734	23.683	273.544	295.732	312.958	211.942	H0506_RS05690	NC_999999999.1	1079554	1079859	-	306	protein_coding	hypothetical protein && -	-
H0506_RS01870	128.099	112.028	135.195	137.073	39.3543	37.1595	38.8513	42.0522	85.2948	96.6151	92.0674	67.202	H0506_RS01870	NC_999999999.1	347434	347715	+	282	protein_coding	YlbG family protein && PF09902:Uncharacterized protein conserved in bacteria (DUF2129)	-
H0506_RS09390	28.7816	22.5211	27.8691	35.9547	88.2539	106.54	74.175	84.0467	60.8817	52.0563	57.8006	72.7883	H0506_RS09390	NC_999999999.1	59388	59630	-	243	protein_coding	DUF3021 family protein && PF11457:Protein of unknown function (DUF3021)	-
H0506_RS05420	54.0184	52.148	56.9901	52.917	81.3549	77.8539	82.143	84.0679	116.452	125.433	122.477	101.445	H0506_RS05420	NC_999999999.1	1027833	1029368	-	1536	protein_coding	ClC family H(+)/Cl(-) exchange transporter && PF02080:TrkA-C domain|PF00654:Voltage gated chloride channel	Voltage_CLC
H0506_RS09730	144.195	122.196	154.013	156.377	89.4852	95.5255	78.5382	94.392	34.2604	28.4518	42.3134	32.0159	H0506_RS09730	NC_999999999.1	1417863	1418033	-	171	protein_coding	hypothetical protein && -	-
H0506_RS05815	125.943	120.147	131.383	126.3	48.7181	42.7189	54.6962	48.7391	15.3333	12.8251	21.7155	11.4594	icd	NC_999999999.1	1105337	1106512	-	1176	protein_coding	NADP-dependent isocitrate dehydrogenase && PF00180:Isocitrate/isopropylmalate dehydrogenase	-
H0506_RS00900	57.5457	57.6258	72.8277	42.1835	54.112	58.1519	39.2691	64.915	80.5544	101.997	99.9366	39.7295	prmA	NC_999999999.1	155066	156019	+	954	protein_coding	50S ribosomal protein L11 methyltransferase && PF06325:Ribosomal protein L11 methyltransferase (PrmA)	-
H0506_RS06200	54.4123	46.4344	68.558	48.2446	21.9834	26.7111	17.2784	21.9606	160.737	140.552	184.437	157.223	H0506_RS06200	NC_999999999.1	1188086	1188535	-	450	protein_coding	Rrf2 family transcriptional regulator && PF02082:Transcriptional regulator	Rrf2
H0506_RS02360	29.4147	27.0386	32.9755	28.2298	67.0668	76.8917	62.9281	61.3806	68.659	73.5329	74.462	57.982	H0506_RS02360	NC_999999999.1	441667	442632	+	966	protein_coding	SH3 domain-containing protein && PF04650:YSIRK type signal peptide|PF08460:Bacterial SH3 domain	YSIRK_signal
H0506_RS07945	6.10814	6.5619	5.41342	6.34909	5.50922	5.9128	5.08521	5.52965	9.06058	5.83365	13.2688	8.07928	H0506_RS07945	NC_999999999.1	1544814	1545230	-	417	protein_coding	ABC transporter ATP-binding protein && -	-
H0506_RS06805	77.1905	80.7924	96.47	54.3092	76.7839	81.6611	54.3726	94.318	48.6851	64.4543	58.2048	23.3962	H0506_RS06805	NC_999999999.1	1319000	1319233	-	234	protein_coding	GyrI-like domain-containing protein && PF06445:GyrI-like small molecule binding domain	AraC_E_bind
H0506_RS02755	87.0152	87.7581	94.9935	78.294	107.946	96.339	103.597	123.902	11.5042	11.9896	12.1449	10.3781	H0506_RS02755	NC_999999999.1	520226	520996	+	771	protein_coding	nucleoside phosphorylase && PF01048:Phosphorylase superfamily	-
H0506_RS07940	5.1112	7.53805	4.09266	3.7029	3.6107	2.87371	4.11914	3.83927	12.0395	12.475	7.93702	15.7066	H0506_RS07940	NC_999999999.1	1544341	1544769	-	429	protein_coding	hypothetical protein && -	-
H0506_RS03440	41.3978	43.3728	36.0155	44.8051	33.8501	34.7718	38.0608	28.7177	103.356	97.3052	105.86	106.903	H0506_RS03440	NC_999999999.1	645576	645965	+	390	protein_coding	(deoxy)nucleoside triphosphate pyrophosphohydrolase && PF00293:NUDIX domain	NUDIX
H0506_RS00450	175.885	200.386	198.567	128.701	13.4699	25.6837	14.7259	0	20.7287	27.0292	5.91143	29.2453	H0506_RS00450	NC_999999999.1	73521	73592	+	72	protein_coding	tRNA-Gln && -	-
H0506_RS07300	72.3224	67.7659	72.1484	77.0529	65.9985	70.9236	65.4817	61.59	96.8689	83.1458	110.907	96.554	H0506_RS07300	NC_999999999.1	1411840	1413021	+	1182	protein_coding	NAD(P)/FAD-dependent oxidoreductase && PF03486:HI0933-like protein	-
H0506_RS03965	103.423	88.8606	92.0497	129.36	51.4488	65.2551	42.5948	46.4964	74.2796	63.391	73.941	85.5068	coaA	NC_999999999.1	751397	752317	-	921	protein_coding	type I pantothenate kinase && PF00485:Phosphoribulokinase / Uridine kinase family	-
H0506_RS09200	178.971	179.657	165.622	191.634	101.052	106.159	98.1727	98.8227	11.6635	10.8117	10.8095	13.3693	H0506_RS09200	NC_999999999.1	1764581	1765210	-	630	protein_coding	hypothetical protein && -	-
H0506_RS09910	3.89429	2.0992	8.46656	1.11712	4.83963	1.30044	10.4386	2.77982	13.4429	8.21141	12.5711	19.5462	H0506_RS09910	NC_999999999.1	1545377	1545613	-	237	protein_coding	ATP-binding cassette domain-containing protein && PF00005:ABC transporter	ABC_tran
H0506_RS02375	90.8423	100.913	92.6791	78.9354	28.5968	26.5123	38.3478	20.9302	34.2667	36.1447	35.7806	30.8748	argC	NC_999999999.1	444876	445898	+	1023	protein_coding	N-acetyl-gamma-glutamyl-phosphate reductase && PF01118:Semialdehyde dehydrogenase, NAD binding domain|PF02774:Semialdehyde dehydrogenase, dimerisation domain	-
H0506_RS04585	65.212	70.5736	59.4835	65.5789	60.9655	62.805	57.7395	62.3519	46.0509	42.5203	53.8337	41.7988	cas10	NC_999999999.1	872059	874335	+	2277	protein_coding	type III-A CRISPR-associated protein Cas10/Csm1 && -	-
H0506_RS00640	82.041	97.8045	73.6836	74.6348	43.5487	45.2705	40.9004	44.4751	38.455	41.8672	37.2578	36.2399	H0506_RS00640	NC_999999999.1	111213	111886	+	674	protein_coding	ATP-dependent DNA helicase && PF13749:Putative ATP-dependent DNA helicase recG C-terminal	-
H0506_RS07690	3.80689	3.58005	4.89068	2.94994	6.92392	6.86808	6.56308	7.34059	8.43943	7.45374	6.91588	10.9487	H0506_RS07690	NC_999999999.1	1484397	1486550	-	2154	protein_coding	peptide cleavage/export ABC transporter && PF00664:ABC transporter transmembrane region|PF03412:Peptidase C39 family|PF00005:ABC transporter|PF07673:Protein of unknown function (DUF1602)	ABC_membrane
H0506_RS05360	47.2044	50.733	46.7541	44.1262	73.3932	85.1619	62.7789	72.2388	61.0103	57.6149	70.0038	55.4121	H0506_RS05360	NC_999999999.1	1017215	1017670	-	456	protein_coding	DUF4832 domain-containing protein && PF16116:Domain of unknown function (DUF4832)	-
H0506_RS06335	46.6432	44.8542	58.5044	36.5711	54.9023	55.0639	53.7879	55.8551	113.336	124.75	130.961	84.2961	H0506_RS06335	NC_999999999.1	1217427	1218635	-	1209	protein_coding	exonuclease SbcCD subunit D && PF00149:Calcineurin-like phosphoesterase	Metallophos
H0506_RS04580	62.8694	64.5677	65.4467	58.5938	60.246	57.2621	55.5239	67.9518	148.948	154.2	145.363	147.281	cas6	NC_999999999.1	871347	872078	+	732	protein_coding	CRISPR-associated endoribonuclease Cas6 && PF10040:Uncharacterized conserved protein (DUF2276)	-
H0506_RS03090	107.826	115.908	95.594	111.976	38.942	44.5553	38.4246	33.8461	16.8592	15.6944	15.7638	19.1195	H0506_RS03090	NC_999999999.1	580240	581076	+	837	protein_coding	NAD(P)H-hydrate dehydratase && PF01256:Carbohydrate kinase	-
H0506_RS07110	68.4519	68.1774	54.8092	82.3689	52.9194	55.9335	58.9036	43.9212	83.9141	91.8994	70.9371	88.9057	H0506_RS07110	NC_999999999.1	1374180	1374449	+	270	protein_coding	GIY-YIG nuclease family protein && PF01541:GIY-YIG catalytic domain	GIY-YIG
H0506_RS01470	147.228	156.475	144.29	140.919	93.6397	73.461	151.376	56.0822	30.3594	24.4135	23.6457	43.0189	H0506_RS01470	NC_999999999.1	268373	268930	+	558	protein_coding	ECF transporter S component && PF12822:Protein of unknown function (DUF3816)	-
H0506_RS00025	62.373	75.9359	63.8056	47.3776	42.7919	41.094	42.7826	44.4991	160.745	182.661	173.236	126.34	pth	NC_999999999.1	4299	4868	+	570	protein_coding	aminoacyl-tRNA hydrolase && PF01195:Peptidyl-tRNA hydrolase	-
H0506_RS09845	48.8049	50.2743	41.0582	55.0821	66.5828	64.1213	65.2869	70.3402	52.2289	46.9397	53.5191	56.228	H0506_RS09845	NC_999999999.1	197909	200095	+	2187	protein_coding	PTS transporter subunit IIBC && PF02378:Phosphotransferase system, EIIC|PF00367:phosphotransferase system, EIIB|PF00358:phosphoenolpyruvate-dependent sugar phosphotransferase system, EIIA 1	-
H0506_RS06395	56.0489	60.3974	60.8991	46.85	105.874	124.297	111.99	81.3355	78.2344	64.0693	75.316	95.318	H0506_RS06395	NC_999999999.1	1233697	1233939	+	243	protein_coding	ATP-binding cassette domain-containing protein && -	-
H0506_RS02765	80.8561	84.9915	82.5622	75.0145	57.0093	52.2236	58.4128	60.3916	53.6416	52.0313	65.0257	43.8679	H0506_RS02765	NC_999999999.1	521851	522570	+	720	protein_coding	pseudouridine synthase && PF01479:S4 domain|PF00849:RNA pseudouridylate synthase	S4
H0506_RS04310	42.2296	40.5696	45.2125	40.9067	60.2229	53.3516	56.6284	70.6886	91.8351	87.004	107.167	81.3346	H0506_RS04310	NC_999999999.1	818049	818747	+	699	protein_coding	GntR family transcriptional regulator && PF07702:UTRA domain|PF00392:Bacterial regulatory proteins, gntR family	UTRA
H0506_RS04505	54.2993	57.0207	57.0362	48.8411	65.9029	69.522	71.3299	56.8569	106.896	102.637	108.058	109.994	hemH	NC_999999999.1	854919	856013	+	1095	protein_coding	ferrochelatase && PF00762:Ferrochelatase	-
H0506_RS05820	112.526	124.931	116.158	96.4893	39.0224	38.3544	38.0125	40.7003	11.8225	9.51429	11.7283	14.2249	H0506_RS05820	NC_999999999.1	1106527	1107651	-	1125	protein_coding	citrate synthase && PF00285:Citrate synthase	Citrate_synt
H0506_RS09155	58.7978	53.3048	53.7475	69.3412	56.149	78.8858	48.3851	41.1761	117.482	98.4636	76.0041	177.979	H0506_RS09155	NC_999999999.1	1753875	1754042	+	168	protein_coding	hypothetical protein && -	-
H0506_RS01010	18.9365	15.0761	19.0017	22.7317	29.4364	28.0186	30.3443	29.9463	164.248	159.718	116.079	216.947	H0506_RS01010	NC_999999999.1	174873	175070	-	198	protein_coding	DUF3021 family protein && PF11457:Protein of unknown function (DUF3021)	-
H0506_RS02390	49.076	49.2672	69.6358	28.325	19.9437	18.2579	20.3116	21.2616	28.2925	33.1234	34.9982	16.7559	H0506_RS02390	NC_999999999.1	447888	449018	+	1131	protein_coding	acetylornithine transaminase && PF00202:Aminotransferase class-III	Aminotran_3
H0506_RS06715	62.2776	60.9592	59.8713	66.0023	78.3162	81.1868	78.6214	75.1406	35.7606	31.954	36.0697	39.2581	H0506_RS06715	NC_999999999.1	1298935	1300350	-	1416	protein_coding	DUF2142 domain-containing protein && PF09913:Predicted membrane protein (DUF2142)	-
H0506_RS08530	1.41843	2.37665	1.59759	0.281059	0.934497	0.654363	0.750365	1.39876	9.31446	7.23075	14.0067	6.70593	comGA	NC_999999999.1	1648564	1649505	-	942	protein_coding	competence type IV pilus ATPase ComGA && PF00437:Type II/IV secretion system protein	-
H0506_RS07270	72.9764	58.043	62.7055	98.1808	30.9749	32.1047	26.5066	34.3134	142.001	131.768	113.499	180.736	H0506_RS07270	NC_999999999.1	1406572	1406811	-	240	protein_coding	IS3 family transposase && -	-
H0506_RS06440	168.837	183.112	202.051	121.347	32.0187	34.245	34.3605	27.4507	12.3244	13.5146	5.91143	17.5472	H0506_RS06440	NC_999999999.1	1244117	1244188	-	72	protein_coding	tRNA-Glu && -	-
H0506_RS08440	127.761	136.189	128.571	118.525	25.9005	25.9824	23.6299	28.0891	14.7656	15.5575	16.497	12.2422	H0506_RS08440	NC_999999999.1	1636859	1637890	-	1032	protein_coding	YeeE/YedE family protein && PF04143:Sulphur transport	-
H0506_RS06070	73.9007	75.493	71.1286	75.0804	57.1119	52.6453	50.4051	68.2854	43.6139	45.1832	43.0564	42.6021	H0506_RS06070	NC_999999999.1	1163784	1164386	-	603	protein_coding	response regulator transcription factor && PF00072:Response regulator receiver domain|PF00196:Bacterial regulatory proteins, luxR family	Response_reg
H0506_RS04600	53.449	51.4095	45.984	62.9534	57.1696	47.6005	67.5428	56.3655	48.0999	45.9497	52.4935	45.8566	csm4	NC_999999999.1	875383	876282	+	900	protein_coding	type III-A CRISPR-associated RAMP protein Csm4 && -	-
H0506_RS05900	78.9642	78.9844	73.8429	84.0652	91.8653	100.11	76.1018	99.3837	4.45581	3.55129	7.76684	2.04931	H0506_RS05900	NC_999999999.1	1126006	1126827	-	822	protein_coding	pyridoxamine kinase && PF08543:Phosphomethylpyrimidine kinase	-
H0506_RS01910	67.7808	70.6196	58.4051	74.3178	60.8942	59.4781	58.0581	65.1463	61.2972	69.8363	51.5906	62.4646	H0506_RS01910	NC_999999999.1	354397	355023	-	627	protein_coding	YigZ family protein && PF01205:Uncharacterized protein family UPF0029|PF09186:Domain of unknown function (DUF1949)	-
H0506_RS05415	39.247	44.6484	28.4816	44.6111	81.3382	81.2848	68.613	94.1168	74.6763	87.3252	90.4254	46.2783	H0506_RS05415	NC_999999999.1	1027486	1027758	-	273	protein_coding	chorismate mutase && PF01817:Chorismate mutase type II	-
H0506_RS06390	122.092	122.129	112.516	131.631	53.8175	53.2829	49.9183	58.2514	30.588	28.8617	31.02	31.8823	H0506_RS06390	NC_999999999.1	1231689	1233458	-	1770	protein_coding	ZmpA/ZmpB/ZmpC family metallo-endopeptidase && PF07580:M26 IgA1-specific Metallo-endopeptidase C-terminal region	-
H0506_RS03085	76.3116	82.3366	70.1128	76.4854	41.204	52.2687	29.3485	41.9948	16.9707	18.2092	18.4188	14.284	H0506_RS03085	NC_999999999.1	579382	580236	+	855	protein_coding	bifunctional methylenetetrahydrofolate dehydrogenase/methenyltetrahydrofolate cyclohydrolase && PF02882:Tetrahydrofolate dehydrogenase/cyclohydrolase, NAD(P)-binding domain|PF00763:Tetrahydrofolate dehydrogenase/cyclohydrolase, catalytic domain	-
H0506_RS02940	66.0625	63.8237	72.0025	62.3613	94.2231	87.503	94.0228	101.143	45.9228	39.3928	48.3357	50.0399	mmuM	NC_999999999.1	553659	554609	+	951	protein_coding	homocysteine S-methyltransferase && PF02574:Homocysteine S-methyltransferase	-
H0506_RS08055	69.2788	74.6763	74.3955	58.7645	68.7339	65.5781	70.4022	70.2213	58.6479	66.6182	52.502	56.8234	H0506_RS08055	NC_999999999.1	1566598	1569102	+	2505	protein_coding	ATP-dependent RecD-like DNA helicase && PF14490:Helix-hairpin-helix containing domain|PF13538:UvrD-like helicase C-terminal domain|PF13604:AAA domain	-
H0506_RS06645	22.8736	19.1907	25.9219	23.5083	6.09336	2.69175	3.6011	11.9872	9.30894	6.37371	9.29308	12.26	radC	NC_999999999.1	1284394	1285080	-	687	protein_coding	DNA repair protein RadC && PF04002:RadC-like JAB domain	RadC
H0506_RS02550	28.1007	28.7942	29.4699	26.0379	55.704	60.6217	48.2918	58.1985	73.1559	83.4166	76.3084	59.7429	nagA	NC_999999999.1	477570	478718	+	1149	protein_coding	N-acetylglucosamine-6-phosphate deacetylase && PF01979:Amidohydrolase family	Amidohydro_1
H0506_RS06140	67.7868	58.5559	71.1093	73.6953	51.6592	46.0719	53.4384	55.4675	22.906	25.0787	21.208	22.4314	H0506_RS06140	NC_999999999.1	1174636	1175217	+	582	protein_coding	xanthine phosphoribosyltransferase && -	-
H0506_RS05905	64.7458	62.4328	66.394	65.4106	102.641	98.5047	106.72	102.698	6.79457	3.81589	5.00733	11.5605	H0506_RS05905	NC_999999999.1	1126828	1127337	-	510	protein_coding	ECF transporter S component && PF07155:ECF-type riboflavin transporter, S component	-
H0506_RS05890	78.1463	72.4123	77.9031	84.1236	72.7588	75.4992	75.7825	66.9948	12.9604	15.4904	12.4451	10.9456	H0506_RS05890	NC_999999999.1	1123769	1125307	-	1539	protein_coding	ABC-F family ATP-binding cassette domain-containing protein && PF00005:ABC transporter|PF12848:ABC transporter	ABC_tran
H0506_RS08425	63.3744	67.1017	72.0086	51.0129	23.509	24.9414	17.0242	28.5615	27.8619	28.1229	27.0627	28.4001	tadA	NC_999999999.1	1634742	1635260	-	519	protein_coding	tRNA adenosine(34) deaminase TadA && PF00383:Cytidine and deoxycytidylate deaminase zinc-binding region	-
H0506_RS00895	53.4128	51.7545	72.946	35.5379	34.6164	28.9589	28.4635	46.4268	66.471	67.4824	92.3611	39.5695	H0506_RS00895	NC_999999999.1	154620	155066	+	447	protein_coding	NUDIX hydrolase && PF00293:NUDIX domain	NUDIX
H0506_RS04855	93.8033	93.8378	88.4242	99.1478	53.9855	53.27	56.722	51.9644	37.095	34.7042	30.9438	45.6371	tatC	NC_999999999.1	924440	925168	-	729	protein_coding	twin-arginine translocase subunit TatC && PF00902:Sec-independent protein translocase protein (TatC)	-
H0506_RS07180	37.6875	36.6896	38.1042	38.2687	115.228	126.828	110.509	108.345	54.549	58.1248	52.1043	53.418	H0506_RS07180	NC_999999999.1	1389084	1389761	-	678	protein_coding	amino acid ABC transporter permease && PF00528:Binding-protein-dependent transport system inner membrane component	BPD_transp_1
H0506_RS09700	92.8242	98.6444	90.8148	89.0132	47.4973	57.567	51.7946	33.1302	32.661	41.9419	35.4686	20.5726	H0506_RS09700	NC_999999999.1	1312179	1312526	-	348	protein_coding	CPBP family intramembrane metalloprotease && PF02517:CAAX protease self-immunity	-
H0506_RS09695	67.7053	65.3781	56.2741	81.4637	67.2012	59.2702	74.7623	67.5711	59.8306	46.7814	40.9253	91.7852	H0506_RS09695	NC_999999999.1	1247178	1247333	-	156	protein_coding	ion channel && PF07885:Ion channel	Ion_trans_2
H0506_RS05825	106.703	108.877	111.947	99.2839	28.5022	27.4191	30.5131	27.5744	8.22184	8.76624	8.62749	7.2718	acnA	NC_999999999.1	1107653	1110316	-	2664	protein_coding	aconitate hydratase AcnA && PF00694:Aconitase C-terminal domain|PF00330:Aconitase family (aconitate hydratase)	Aconitase
H0506_RS02325	0.802456	0.25912	1.04509	1.10315	0.885575	1.28419	0	1.37254	5.56002	6.08158	6.65036	3.94812	H0506_RS02325	NC_999999999.1	432137	433096	+	960	protein_coding	competence protein CoiA family protein && PF06054:Competence protein CoiA-like family	CoiA
H0506_RS09650	18.8941	23.0329	12.0766	21.5728	27.9311	35.3865	30.1063	18.3005	34.8862	34.237	22.0693	48.3522	H0506_RS09650	NC_999999999.1	943248	943517	-	270	protein_coding	hypothetical protein && -	-
H0506_RS02715	79.8949	85.2218	69.4792	84.9838	72.4358	80.3806	66.2666	70.6603	13.7545	13.5146	12.1513	15.5975	H0506_RS02715	NC_999999999.1	512981	514276	-	1296	protein_coding	GHKL domain-containing protein && PF14501:GHKL domain	-
H0506_RS04275	32.563	35.5365	34.8364	27.3162	58.457	51.3675	74.3308	49.6728	26.3176	38.6132	21.9567	18.3828	H0506_RS04275	NC_999999999.1	809073	809324	+	252	protein_coding	DUF5960 family protein && -	-
H0506_RS02935	57.5197	66.8406	59.3812	46.3373	71.0727	70.952	72.8916	69.3744	63.4409	66.0715	65.8371	58.4141	H0506_RS02935	NC_999999999.1	552271	553647	+	1377	protein_coding	amino acid permease && PF00324:Amino acid permease	AA_permease
H0506_RS01640	61.9864	62.1889	68.6125	55.1577	137.088	148.519	125.49	137.254	17.8621	16.7464	20.8185	16.0213	H0506_RS01640	NC_999999999.1	298441	298992	+	552	protein_coding	ECF-type riboflavin transporter substrate-binding protein && PF07155:ECF-type riboflavin transporter, S component	-
H0506_RS09600	29.9652	31.2572	29.8754	28.7629	46.6236	52.0398	42.5586	45.2722	104.317	126.089	104.177	82.683	H0506_RS09600	NC_999999999.1	836381	837144	+	764	protein_coding	(S)-acetoin forming diacetyl reductase && PF00106:short chain dehydrogenase|PF13561:Enoyl-(Acyl carrier protein) reductase	adh_short
H0506_RS09430	66.3502	81.6229	45.7227	71.7051	75.8196	85.0774	75.4703	66.9112	46.6105	40.5438	55.4196	43.8679	H0506_RS09430	NC_999999999.1	216745	216936	-	192	protein_coding	TM2 domain-containing protein && PF05154:TM2 domain	TM2
H0506_RS08060	72.4235	89.0043	66.7324	61.5338	35.7212	33.9308	39.9896	33.2431	89.1265	93.7344	101.525	72.1205	H0506_RS08060	NC_999999999.1	1569158	1569484	-	327	protein_coding	AzlD domain-containing protein && PF05437:Branched-chain amino acid transport protein (AzlD)	-
H0506_RS01635	60.219	57.2927	69.8529	53.5114	124.716	120.24	107.978	145.931	13.811	12.5776	14.5042	14.3512	H0506_RS01635	NC_999999999.1	297581	298431	+	851	protein_coding	S-adenosyl-l-methionine hydroxide adenosyltransferase family protein && PF01887:S-adenosyl-l-methionine hydroxide adenosyltransferase	-
H0506_RS05295	61.9797	53.5993	66.5163	65.8236	27.5135	28.9474	25.3839	28.2091	101.34	90.0477	102.291	111.681	H0506_RS05295	NC_999999999.1	1006417	1006778	-	362	protein_coding	YbaN family protein && PF04304:Protein of unknown function (DUF454)	-
H0506_RS08360	48.26	44.7324	48.9543	51.0935	52.7667	60.154	41.0775	57.0687	66.1645	55.4811	74.6707	68.3416	H0506_RS08360	NC_999999999.1	1624474	1624929	+	456	protein_coding	MptD family putative ECF transporter S component && PF09605:Hypothetical bacterial integral membrane protein (Trep_Strep)	-
H0506_RS04870	98.1079	99.0494	90.4557	104.819	55.9764	56.101	51.8674	59.9607	29.3414	32.6565	25.6633	29.7044	H0506_RS04870	NC_999999999.1	928029	928907	-	879	protein_coding	EfeM/EfeO family lipoprotein && PF09375:Imelysin	-
H0506_RS07680	6.31949	6.14211	4.64485	8.17152	2.76637	1.9025	4.36323	2.03339	7.25677	6.0065	15.7638	0	H0506_RS07680	NC_999999999.1	1482837	1482998	-	162	protein_coding	ComC/BlpC family leader-containing pheromone/bacteriocin && PF03047:COMC family	-
H0506_RS04865	87.2445	95.5007	78.1999	88.0329	46.0992	42.4229	44.251	51.6238	28.5095	31.8703	21.8811	31.777	efeB	NC_999999999.1	926818	928023	-	1206	protein_coding	iron uptake transporter deferrochelatase/peroxidase subunit && PF04261:Dyp-type peroxidase family	-
H0506_RS08065	60.6714	68.1116	63.0787	50.8239	42.9084	46.3225	36.8148	45.5878	76.8514	81.0877	89.3048	60.1618	H0506_RS08065	NC_999999999.1	1569471	1570142	-	672	protein_coding	AzlC family ABC transporter permease && PF03591:AzlC protein	-
H0506_RS05895	69.7954	72.6123	59.9894	76.7846	85.0761	84.7419	80.5349	89.9516	8.44847	4.58123	13.6263	7.13784	H0506_RS05895	NC_999999999.1	1125446	1125976	-	531	protein_coding	ECF transporter S component && PF07155:ECF-type riboflavin transporter, S component	-
H0506_RS04530	45.9838	35.9835	37.8599	64.1079	78.8949	81.4126	82.2428	73.0293	24.5904	19.8894	23.4226	30.4593	H0506_RS04530	NC_999999999.1	860353	860988	-	636	protein_coding	HAD hydrolase-like protein && PF13419:Haloacid dehalogenase-like hydrolase	-
H0506_RS03790	59.3246	77.265	64.6056	36.1033	72.7368	86.3908	66.936	64.8836	58.4768	66.3445	58.0395	51.0463	H0506_RS03790	NC_999999999.1	718559	718690	+	132	protein_coding	teichoic acid D-Ala incorporation-associated protein DltX && PF12459:D-Ala-teichoic acid biosynthesis protein	-
H0506_RS09385	11.5304	12.5634	12.6678	9.3601	75.6378	71.6032	82.1081	73.202	45.7277	19.6576	51.5906	65.9349	H0506_RS09385	NC_999999999.1	59175	59372	-	198	protein_coding	DUF3021 domain-containing protein && PF11457:Protein of unknown function (DUF3021)	-
H0506_RS06690	31.0648	24.6515	25.6094	42.9336	44.3981	40.7238	36.0851	56.3853	45.0265	32.1429	47.2914	55.6451	H0506_RS06690	NC_999999999.1	1294470	1294802	-	333	protein_coding	DUF2304 domain-containing protein && PF10066:Uncharacterized conserved protein (DUF2304)	-
H0506_RS02710	27.1087	14.1741	33.5858	33.5661	48.3178	43.0258	49.8415	52.086	48.3176	51.9793	55.7796	37.194	H0506_RS02710	NC_999999999.1	512114	512815	+	702	protein_coding	glucosamine-6-phosphate deaminase && PF01182:Glucosamine-6-phosphate isomerases/6-phosphogluconolactonase	-
H0506_RS04860	86.2615	82.1808	88.6654	87.9383	53.8409	56.8516	53.8727	50.7985	25.8049	24.2397	20.953	32.2219	H0506_RS04860	NC_999999999.1	925155	926840	-	1686	protein_coding	FTR1 family iron permease && PF03239:Iron permease FTR1 family	-
H0506_RS04195	47.0166	35.7187	59.1682	46.1628	52.2389	69.5437	39.8732	47.2997	46.5914	57.3851	30.5575	51.8317	H0506_RS04195	NC_999999999.1	792889	793083	+	195	protein_coding	oleate hydratase && PF06100:MCRA family	-
H0506_RS06580	96.692	97.8484	104.22	88.0079	43.8365	48.6639	50.9084	31.9372	24.5906	25.6066	31.8333	16.332	H0506_RS06580	NC_999999999.1	1272607	1272967	-	361	protein_coding	TatD family hydrolase && -	-
H0506_RS06860	52.4355	36.5404	60.9341	59.8321	67.9795	59.2032	75.8759	68.8595	26.4657	21.9899	28.8558	28.5513	H0506_RS06860	NC_999999999.1	1327408	1327584	-	177	protein_coding	hypothetical protein && -	-
H0506_RS00925	51.4681	40.1044	39.8911	74.4089	37.2245	36.2594	43.119	32.295	73.0204	67.8381	71.4008	79.8225	nrdI	NC_999999999.1	159515	159973	-	459	protein_coding	class Ib ribonucleoside-diphosphate reductase assembly flavoprotein NrdI && PF07972:NrdI Flavodoxin like	-
H0506_RS03315	87.794	85.0863	81.9679	96.3278	32.0202	26.8588	36.1892	33.0127	34.1276	36.039	26.8912	39.4525	H0506_RS03315	NC_999999999.1	621820	622278	+	459	protein_coding	DNA adenine methylase && PF02086:D12 class N6 adenine-specific DNA methyltransferase	MethyltransfD12
H0506_RS07840	32.9375	34.7168	33.5586	30.5372	37.4477	37.6813	41.9867	32.6749	107.014	114.477	104.074	102.49	H0506_RS07840	NC_999999999.1	1521140	1522006	-	867	protein_coding	hypothetical protein && -	-
H0506_RS00970	90.0437	98.0918	80.3751	91.6642	51.2897	52.1618	51.6166	50.0905	7.70705	7.10562	9.14138	6.87415	H0506_RS00970	NC_999999999.1	167966	169129	+	1164	protein_coding	MFS transporter && PF07690:Major Facilitator Superfamily	MFS_1
H0506_RS00670	71.2593	74.3407	80.3124	59.1248	47.6436	48.8371	39.4625	54.631	49.1611	53.9253	52.0672	41.4909	H0506_RS00670	NC_999999999.1	116824	118041	+	1218	protein_coding	CapA family protein && PF09587:Bacterial capsule synthesis protein PGA_cap	-
H0506_RS04610	48.3969	53.1346	41.0829	50.9734	44.6089	45.168	46.3782	42.2805	37.5733	27.9613	42.8069	41.9519	csm6	NC_999999999.1	877646	878689	+	1044	protein_coding	type III-A CRISPR-associated CARF protein Csm6 && PF09659:CRISPR-associated protein (Cas_Csm6)	-
H0506_RS07650	34.3417	35.727	34.9484	32.3498	47.6204	47.8989	46.5926	48.3698	42.9736	42.7601	37.8636	48.2971	H0506_RS07650	NC_999999999.1	1475549	1476481	-	933	protein_coding	thioredoxin family protein && -	-
H0506_RS08320	39.6848	44.9728	26.2158	47.8657	25.8988	30.4722	23.9608	23.2633	136.77	167.673	108.209	134.429	H0506_RS08320	NC_999999999.1	1617891	1618244	+	354	protein_coding	DUF3397 domain-containing protein && PF11877:Protein of unknown function (DUF3397)	-
H0506_RS04200	41.0937	44.1829	37.2266	41.8716	39.209	44.9934	30.9567	41.677	62.3174	68.6582	43.4943	74.7997	H0506_RS04200	NC_999999999.1	793185	793595	+	411	protein_coding	type I restriction-modification system subunit M N-terminal domain-containing protein && PF12161:HsdM N-terminal domain	-
H0506_RS09645	10.7854	6.28171	12.0344	14.0402	16.8091	18.6791	14.2797	17.4687	34.3173	43.0011	37.6182	22.3328	H0506_RS09645	NC_999999999.1	942737	943132	-	396	protein_coding	GH25 family lysozyme && PF01183:Glycosyl hydrolases family 25	-
H0506_RS07480	59.7971	60.5081	49.7124	69.1708	76.9789	52.7558	89.1515	89.0294	28.3927	39.4481	19.1722	26.5579	H0506_RS07480	NC_999999999.1	1443322	1443432	-	111	protein_coding	LPXTG cell wall anchor domain-containing protein && -	-
H0506_RS05255	25.4732	25.787	21.2941	29.3386	33.9832	38.2846	27.162	36.5029	56.9862	60.4353	59.7165	50.8068	queG	NC_999999999.1	996876	997994	-	1119	protein_coding	tRNA epoxyqueuosine(34) reductase QueG && PF13484:4Fe-4S double cluster binding domain|PF08331:Domain of unknown function (DUF1730)	-
H0506_RS03345	28.2548	24.8047	29.5365	30.4232	46.5074	48.2942	44.3036	46.9244	25.1187	25.8741	27.4856	21.9965	csn2-St	NC_999999999.1	628540	629592	+	1053	protein_coding	CRISPR-associated protein Csn2-St && PF16813:CRISPR-associated protein Csn2 subfamily St	-
H0506_RS03435	21.6369	24.9561	21.1048	18.85	26.0074	43.8868	16.0126	18.1228	69.1567	45.661	93.6646	68.1444	H0506_RS03435	NC_999999999.1	645165	645473	+	309	protein_coding	hypothetical protein && -	-
H0506_RS06310	90.22	98.2142	80.7663	91.6797	46.1303	44.3855	57.7599	36.2456	10.126	7.08533	11.7081	11.5845	H0506_RS06310	NC_999999999.1	1208949	1209566	+	618	protein_coding	LysE family translocator && PF01810:LysE type translocator	-
H0506_RS05205	44.2233	32.6649	53.2046	46.8005	50.1144	57.5939	42.839	49.9104	59.9401	66.3445	70.9371	42.5386	H0506_RS05205	NC_999999999.1	988127	988324	+	198	protein_coding	ferredoxin && PF13459:4Fe-4S single cluster domain	-
H0506_RS06080	17.6367	22.2464	16.3136	14.35	42.0414	33.8274	44.5369	47.7598	50.7302	49.4437	57.0957	45.6512	H0506_RS06080	NC_999999999.1	1165470	1166207	-	738	protein_coding	ABC transporter permease && PF01061:ABC-2 type transporter	ABC2_membrane
H0506_RS01120	56.3015	55.6322	52.0876	61.1846	58.741	57.7679	60.221	58.2342	13.8901	11.917	14.5047	15.2487	H0506_RS01120	NC_999999999.1	196820	197758	+	939	protein_coding	AEC family transporter && PF03547:Membrane transport protein	-
H0506_RS03310	63.4733	62.7491	63.2704	64.4004	29.3408	31.9311	17.5119	38.5794	40.2561	63.5552	28.7583	28.4549	H0506_RS03310	NC_999999999.1	621599	621820	+	222	protein_coding	helix-turn-helix domain-containing protein && PF13443:Cro/C1-type HTH DNA-binding domain	-
H0506_RS04285	20.0747	21.8633	21.555	16.8059	26.8875	27.0883	26.2305	27.3435	24.7483	29.9328	29.0953	15.2167	adhP	NC_999999999.1	809507	810530	+	1024	protein_coding	alcohol dehydrogenase AdhP && PF00107:Zinc-binding dehydrogenase|PF08240:Alcohol dehydrogenase GroES-like domain	ADH_zinc_N
H0506_RS03335	29.981	31.9127	31.9028	26.1274	48.4466	54.071	30.2269	61.0418	29.2082	34.1422	35.9353	17.5472	cas1	NC_999999999.1	627307	628218	+	912	protein_coding	type II CRISPR-associated endonuclease Cas1 && PF01867:CRISPR associated protein Cas1	-
H0506_RS04575	14.46	13.5685	12.1611	17.6505	36.5662	46.6977	31.0583	31.9427	64.7708	63.3958	70.9371	59.9794	cas2	NC_999999999.1	870462	870791	+	330	protein_coding	CRISPR-associated endonuclease Cas2 && PF09827:CRISPR associated protein Cas2	-
H0506_RS02980	39.941	30.7106	43.3519	45.7605	63.7002	60.88	61.0853	69.1352	24.6612	6.0065	36.7822	31.195	H0506_RS02980	NC_999999999.1	562938	563018	+	81	protein_coding	tRNA-Tyr && -	-
H0506_RS08685	91.7167	75.2052	113.745	86.2	12.8826	7.16756	12.3287	19.1517	6.80005	5.65728	4.9491	9.79377	H0506_RS08685	NC_999999999.1	1683941	1684026	-	86	protein_coding	tRNA-Leu && -	-
H0506_RS04525	30.3115	27.9647	31.4757	31.494	50.1243	56.0006	51.7428	42.6294	7.63668	6.35982	3.33822	13.212	H0506_RS04525	NC_999999999.1	859527	860291	+	765	protein_coding	nucleoside phosphorylase && PF01048:Phosphorylase superfamily	-
H0506_RS08010	25.6313	22.7039	26.8738	27.3162	36.2901	44.0293	30.8543	33.9866	63.8347	63.7118	74.3151	53.4771	H0506_RS08010	NC_999999999.1	1557034	1557285	-	252	protein_coding	hypothetical protein && -	-
H0506_RS04230	65.8055	56.4188	74.1261	66.8717	29.5809	26.4781	33.399	28.8657	22.0808	28.4225	18.2828	19.5371	H0506_RS04230	NC_999999999.1	800162	800743	+	582	protein_coding	glucosaminidase domain-containing protein && PF01832:Mannosyl-glycoprotein endo-beta-N-acetylglucosaminidase	-
H0506_RS08955	102.83	112.451	127.129	68.9094	16.5001	21.1099	19.3656	9.0249	12.4337	19.9942	0	17.3068	H0506_RS08955	NC_999999999.1	1724232	1724304	-	73	protein_coding	tRNA-Lys && -	-
H0506_RS06285	39.0244	37.0674	40.7408	39.2648	71.444	75.0923	66.8906	72.349	29.5602	24.395	32.4628	31.8228	H0506_RS06285	NC_999999999.1	1205090	1206505	-	1416	protein_coding	Y-family DNA polymerase && PF00817:impB/mucB/samB family|PF11799:impB/mucB/samB family C-terminal domain	IMS
H0506_RS09525	22.6575	27.6395	15.328	25.0048	41.0402	22.2592	56.9402	43.9212	53.3314	72.9789	42.5623	44.4529	H0506_RS09525	NC_999999999.1	479735	479914	+	180	protein_coding	hypothetical protein && -	-
H0506_RS03340	24.2739	29.9428	22.4501	20.4288	44.5739	44.7087	38.1783	50.8347	22.3988	24.026	26.273	16.8973	cas2	NC_999999999.1	628220	628543	+	324	protein_coding	CRISPR-associated endonuclease Cas2 && PF09827:CRISPR associated protein Cas2	-
H0506_RS00195	86.4425	110.4	69.7524	79.175	36.3975	36.9846	37.6983	34.5095	11.6198	13.9007	9.72852	11.2302	mreD	NC_999999999.1	26161	26685	+	525	protein_coding	rod shape-determining protein MreD && PF04093:rod shape-determining protein MreD	-
H0506_RS02395	89.2833	80.9976	83.6073	103.245	33.2397	29.3529	37.2981	33.0681	2.52276	3.75696	1.64333	2.16799	H0506_RS02395	NC_999999999.1	449059	449835	-	777	protein_coding	polysaccharide deacetylase family protein && PF01522:Polysaccharide deacetylase	Polysacc_deac_1
H0506_RS02880	55.5407	53.0135	64.4187	49.1899	23.0267	16.8418	27.0377	25.2007	55.0362	58.4895	72.1	34.519	H0506_RS02880	NC_999999999.1	544091	544273	+	183	protein_coding	hypothetical protein && -	-
H0506_RS04435	33.9385	31.022	30.9873	39.8061	53.3326	69.3282	46.1343	44.5355	34.313	40.8274	25.2993	36.8123	H0506_RS04435	NC_999999999.1	841756	842613	+	858	protein_coding	Rgg/GadR/MutR family transcriptional regulator && PF12844:Helix-turn-helix domain	-
H0506_RS05990	60.3854	61.8315	56.9395	62.3853	26.3419	33.6546	26.9129	18.4583	55.4987	49.6313	65.4334	51.4314	H0506_RS05990	NC_999999999.1	1148359	1149054	-	696	protein_coding	YjjG family noncanonical pyrimidine nucleotidase && PF13419:Haloacid dehalogenase-like hydrolase	-
H0506_RS04270	31.6061	35.5683	28.0185	31.2314	35.8136	33.8778	38.5321	35.031	14.9725	10.8697	16.7358	17.312	H0506_RS04270	NC_999999999.1	807602	808720	+	1119	protein_coding	DNA polymerase && PF11799:impB/mucB/samB family C-terminal domain	-
H0506_RS01200	34.9572	37.7857	39.1578	27.928	35.0256	39.0133	31.3159	34.7478	28.6223	28.7399	25.1423	31.9847	H0506_RS01200	NC_999999999.1	216440	216676	-	237	protein_coding	DUF2752 domain-containing protein && PF10825:Protein of unknown function (DUF2752)	-
H0506_RS06680	26.1264	27.0654	23.8169	27.497	39.8054	36.2773	39.1526	43.9864	37.3864	34.6487	42.5202	34.9902	H0506_RS06680	NC_999999999.1	1292193	1293203	-	1011	protein_coding	glycosyltransferase family A protein && PF00535:Glycosyl transferase family 2	Glycos_transf_2
H0506_RS09895	19.5456	14.5107	26.4756	17.6505	50.6487	40.2379	54.9767	56.7315	50.0503	59.4643	57.932	32.7547	H0506_RS09895	NC_999999999.1	870103	870462	+	360	protein_coding	CRISPR-associated endonuclease Cas1 && PF01867:CRISPR associated protein Cas1	-
H0506_RS00890	34.2287	39.6108	38.3422	24.7332	16.0356	24.2114	12.0058	11.8895	35.0319	39.2526	54.2195	11.6236	H0506_RS00890	NC_999999999.1	154134	154604	+	471	protein_coding	DUF3013 family protein && PF11217:Protein of unknown function (DUF3013)	-
H0506_RS01235	56.4695	54.9399	54.3704	60.0983	25.9919	30.2532	28.187	19.5355	25.7955	15.9191	30.4638	31.0036	H0506_RS01235	NC_999999999.1	221766	222254	+	489	protein_coding	phosphatase PAP2 family protein && PF01569:PAP2 superfamily	-
H0506_RS09890	15.5131	15.9459	14.4705	16.123	40.063	44.4526	42.4786	33.2576	44.6327	43.6626	45.0178	45.2177	cas1	NC_999999999.1	869459	870082	+	624	protein_coding	CRISPR-associated endonuclease Cas1 && PF01867:CRISPR associated protein Cas1	-
H0506_RS07850	15.7439	13.3906	12.4632	21.3779	35.3983	31.2672	38.7813	36.1463	45.4159	43.3139	48.4664	44.4674	H0506_RS07850	NC_999999999.1	1523741	1524706	+	966	protein_coding	asparaginase && PF00710:Asparaginase	-
H0506_RS00565	25.0978	22.3242	24.1175	28.8517	23.1577	27.6594	24.9208	16.8928	81.0304	96.6815	60.0237	86.3861	H0506_RS00565	NC_999999999.1	98627	98782	+	156	protein_coding	hypothetical protein && -	-
H0506_RS08345	27.6601	30.4684	30.3006	22.2112	31.7752	33.0958	37.3583	24.8715	56.8098	49.7955	48.561	72.073	H0506_RS08345	NC_999999999.1	1621964	1622559	+	596	protein_coding	NAD(P)H-dependent oxidoreductase && PF03358:NADPH-dependent FMN reductase	FMN_red
H0506_RS00335	15.2498	12.6036	13.3772	19.7685	35.7698	29.5877	32.0436	45.678	16.9407	25.9481	15.8899	8.98416	H0506_RS00335	NC_999999999.1	59644	60018	-	375	protein_coding	LytTR family DNA-binding domain-containing protein && PF04397:LytTr DNA-binding domain	LytTR
H0506_RS05700	25.4364	28.0288	25.9065	22.3738	14.5401	10.1288	14.9333	18.5583	113.742	114.208	153.864	73.1544	H0506_RS05700	NC_999999999.1	1080343	1080555	-	213	protein_coding	hypothetical protein && -	-
H0506_RS07095	30.7576	26.3233	35.8317	30.1179	33.968	27.7221	33.6592	40.5225	24.176	27.6728	27.5867	17.2687	H0506_RS07095	NC_999999999.1	1371542	1372297	-	756	protein_coding	1-acyl-sn-glycerol-3-phosphate acyltransferase && PF01553:Acyltransferase	Acyltransferase
H0506_RS02730	24.1783	27.0031	26.9524	18.5795	54.4299	56.0987	51.9282	55.2627	12.0288	13.3368	11.6673	11.0824	H0506_RS02730	NC_999999999.1	516453	517364	+	912	protein_coding	ABC transporter ATP-binding protein && PF00005:ABC transporter	ABC_tran
H0506_RS05970	50.9377	43.1564	51.3378	58.3188	29.1403	37.2489	29.6241	20.5479	9.019	11.3807	7.46707	8.20921	H0506_RS05970	NC_999999999.1	1143309	1143821	-	513	protein_coding	GNAT family N-acetyltransferase && PF13420:Acetyltransferase (GNAT) domain	-
H0506_RS07140	21.5979	21.0989	21.9123	21.7824	50.7688	54.8966	43.7656	53.6442	20.6423	17.7444	23.4652	20.7173	H0506_RS07140	NC_999999999.1	1380392	1381570	+	1179	protein_coding	ryptide export MFS transporter && -	-
H0506_RS03555	22.3716	18.4436	23.5976	25.0736	33.4915	29.9564	35.0119	35.5064	30.4772	23.3411	37.3912	30.6994	H0506_RS03555	NC_999999999.1	669977	671581	+	1605	protein_coding	type I restriction-modification system subunit M && PF12161:HsdM N-terminal domain|PF02384:N-6 DNA Methylase	-
H0506_RS09195	45.6013	46.2734	41.5863	48.9441	40.8029	40.0613	41.2428	41.1048	28.8394	34.8523	31.473	20.1929	H0506_RS09195	NC_999999999.1	1762764	1764494	-	1731	protein_coding	membrane protein && -	-
H0506_RS09485	40.3911	39.2772	51.7045	30.1916	35.0335	25.6837	41.8526	37.5642	11.1754	14.9372	11.2006	7.38829	H0506_RS09485	NC_999999999.1	400317	400544	+	228	protein_coding	hypothetical protein && -	-
H0506_RS02095	26.4185	26.3001	26.5186	26.4368	34.3222	34.3959	40.999	27.5717	71.7035	62.8698	69.3746	82.866	H0506_RS02095	NC_999999999.1	383341	384021	+	681	protein_coding	IS6 family transposase && PF13610:DDE domain	-
H0506_RS09375	13.7332	12.9332	14.7233	13.5431	11.3583	12.7934	8.29837	12.983	23.4666	20.1954	22.1288	28.0755	H0506_RS09375	NC_999999999.1	933255	935639	-	2385	protein_coding	pullulanase && PF00128:Alpha amylase, catalytic domain|PF00746:Gram positive anchor	Gram_pos_anchor
H0506_RS06810	39.1142	36.7211	46.5812	34.0402	27.64	26.4176	23.5615	32.9409	40.0891	55.603	46.6158	18.0485	H0506_RS06810	NC_999999999.1	1319369	1319578	-	210	protein_coding	hypothetical protein && -	-
H0506_RS02735	24.7172	29.1061	25.5941	19.4515	48.368	51.9965	57.7015	35.4059	7.60827	7.28134	6.94894	8.59454	H0506_RS02735	NC_999999999.1	517354	518088	+	735	protein_coding	ABC transporter permease && PF01061:ABC-2 type transporter	ABC2_membrane
H0506_RS06150	47.6126	46.8029	47.0059	49.0291	32.3866	31.7337	36.3894	29.0368	22.517	22.3442	27.1138	18.0931	H0506_RS06150	NC_999999999.1	1176614	1177963	+	1350	protein_coding	MATE family efflux transporter && PF01554:MatE	MatE
H0506_RS00500	64.4245	52.554	84.7849	55.9346	10.6265	8.68183	0	23.1978	11.9261	0	17.9841	17.7943	H0506_RS00500	NC_999999999.1	83507	83577	+	71	protein_coding	tRNA-Cys && -	-
H0506_RS08590	23.7458	26.2254	24.6933	20.3186	17.1929	16.0075	16.1643	19.407	51.8237	61.0986	64.3383	30.0342	H0506_RS08590	NC_999999999.1	1669129	1670418	-	1290	protein_coding	MATE family efflux transporter && PF01554:MatE	MatE
H0506_RS09450	34.2623	22.9349	32.9093	46.9428	51.8041	64.4826	48.8775	42.0522	14.7589	17.2527	13.5837	13.4404	H0506_RS09450	NC_999999999.1	273346	273627	-	282	protein_coding	hypothetical protein && -	-
H0506_RS09685	52.8541	43.898	54.0988	60.5654	8.06964	6.04323	13.8597	4.306	38.1892	50.8786	36.164	27.525	H0506_RS09685	NC_999999999.1	1101192	1101344	-	153	protein_coding	carbamoyl phosphate synthase large subunit && -	-
H0506_RS00570	24.2105	27.2447	22.6934	22.6935	34.5109	22.0146	45.4399	36.0781	46.7167	55.603	30.4016	54.1456	H0506_RS00570	NC_999999999.1	98837	99046	+	210	protein_coding	hypothetical protein && -	-
H0506_RS04295	18.8794	18.6544	19.0794	18.9044	36.1992	33.5078	38.8041	36.2858	36.7483	30.8989	44.4407	34.9055	H0506_RS04295	NC_999999999.1	811154	813940	-	2787	protein_coding	DEAD/DEAH box helicase family protein && PF04851:Type III restriction enzyme, res subunit	-
H0506_RS01210	33.9977	36.7577	32.1788	33.0567	36.771	39.5406	36.4352	34.337	33.2116	39.0113	30.715	29.9086	H0506_RS01210	NC_999999999.1	217257	218129	-	873	protein_coding	RluA family pseudouridine synthase && PF00849:RNA pseudouridylate synthase	-
H0506_RS06230	32.9014	39.1301	34.2884	25.2858	37.9638	43.8644	41.034	28.9929	35.2699	39.1772	36.6641	29.9682	H0506_RS06230	NC_999999999.1	1193539	1194072	-	534	protein_coding	GDP-mannose 4%2C6-dehydratase && PF01370:NAD dependent epimerase/dehydratase family	Epimerase
H0506_RS04495	23.2172	21.1903	27.8691	20.5922	32.5606	26.8252	37.3056	33.5509	47.4842	46.8507	43.3505	52.2516	H0506_RS04495	NC_999999999.1	853238	853777	-	540	protein_coding	TetR/AcrR family transcriptional regulator && PF00440:Bacterial regulatory proteins, tetR family	TetR_N
H0506_RS06280	28.4043	30.4035	19.5084	35.301	29.8406	27.396	25.5249	36.601	22.1352	13.5146	23.6457	29.2453	H0506_RS06280	NC_999999999.1	1204734	1205093	-	360	protein_coding	hypothetical protein && -	-
H0506_RS08355	26.5382	28.9324	27.5872	23.0951	37.4171	44.4189	29.9359	37.8966	41.2104	36.9046	45.1989	41.5276	H0506_RS08355	NC_999999999.1	1623675	1624465	+	791	protein_coding	formate/nitrite transporter family protein && PF01226:Formate/nitrite transporter	-
H0506_RS04325	30.9096	32.979	25.6522	34.0975	18.5332	24.5163	16.734	14.3493	94.1122	106.888	73.3555	102.093	H0506_RS04325	NC_999999999.1	820843	821370	+	528	protein_coding	ECF transporter S component && PF07155:ECF-type riboflavin transporter, S component	-
H0506_RS05915	43.0741	42.0487	42.0018	45.1718	49.1662	45.7682	49.6912	52.0393	6.1516	5.76453	4.70673	7.98355	H0506_RS05915	NC_999999999.1	1128163	1129428	+	1266	protein_coding	PLP-dependent aminotransferase family protein && PF00392:Bacterial regulatory proteins, gntR family|PF00155:Aminotransferase class I and II	Aminotran_1_2
H0506_RS06135	28.3031	25.5696	30.5701	28.7695	33.378	42.5422	21.7969	35.7948	21.2726	22.1473	22.4999	19.1705	H0506_RS06135	NC_999999999.1	1173505	1174185	-	681	protein_coding	response regulator transcription factor && PF00072:Response regulator receiver domain|PF00486:Transcriptional regulatory protein, C terminal	Trans_reg_C
H0506_RS03740	22.1765	21.6523	21.8322	23.0451	30.288	21.9493	36.0064	32.9083	28.6256	22.6179	34.1003	29.1585	add	NC_999999999.1	707557	708567	+	1011	protein_coding	adenosine deaminase && PF00962:Adenosine/AMP deaminase	-
H0506_RS07830	23.0433	24.8355	23.8301	20.4643	22.0895	21.3411	21.0573	23.8702	61.65	69.7276	58.2576	56.9648	H0506_RS07830	NC_999999999.1	1520058	1520678	-	621	protein_coding	hypothetical protein && -	-
H0506_RS06145	40.7706	37.6071	40.092	44.6126	25.1165	25.2388	23.6542	26.4565	9.8795	12.642	8.04327	8.95321	H0506_RS06145	NC_999999999.1	1175217	1176486	+	1270	protein_coding	nucleobase:cation symporter-2 family protein && PF00860:Permease family	-
H0506_RS06935	42.5471	37.6986	46.8904	43.0523	26.1346	24.8882	20.7205	32.7951	21.5392	22.0659	15.0663	27.4854	H0506_RS06935	NC_999999999.1	1339642	1340545	-	904	protein_coding	ROK family protein && PF00480:ROK family	ROK
H0506_RS02320	11.1581	9.70618	7.82945	15.9386	40.5506	40.8878	37.4304	43.3336	17.7586	17.899	15.6584	19.7186	H0506_RS02320	NC_999999999.1	429943	430839	-	897	protein_coding	LysR family transcriptional regulator && PF00126:Bacterial regulatory helix-turn-helix protein, lysR family|PF03466:LysR substrate binding domain	HTH_1
H0506_RS06300	91.822	67.0405	101.396	107.029	17.1287	17.4868	17.5458	16.3536	4.00357	0	6.0372	5.97351	H0506_RS06300	NC_999999999.1	1208275	1208415	+	141	protein_coding	hypothetical protein && -	-
H0506_RS06085	13.5095	14.6659	9.95325	15.9094	28.4432	24.4607	32.8578	28.011	29.4202	31.9938	38.1227	18.144	H0506_RS06085	NC_999999999.1	1166204	1167085	-	882	protein_coding	ABC transporter ATP-binding protein && PF00005:ABC transporter	ABC_tran
H0506_RS06075	39.1227	42.9359	35.5045	38.9278	37.8745	33.7759	46.1546	33.693	17.0652	10.2193	19.8235	21.1528	H0506_RS06075	NC_999999999.1	1164383	1165477	-	1095	protein_coding	sensor histidine kinase && PF07730:Histidine kinase	HisKA_3
H0506_RS09745	38.0181	39.156	41.8036	33.0946	44.5086	28.5375	63.8123	41.1761	22.1848	29.2817	21.6752	15.5975	H0506_RS09745	NC_999999999.1	1464477	1464692	-	216	protein_coding	plasmid recombination protein && -	-
H0506_RS03415	28.8996	28.5608	30.1915	27.9466	11.9445	11.9857	9.81727	14.0304	61.4562	66.6721	67.7844	49.912	H0506_RS03415	NC_999999999.1	642340	642879	-	540	protein_coding	biotin transporter BioY && PF02632:BioY family	-
H0506_RS04805	23.0417	20.6176	19.885	28.6224	24.2604	21.6576	27.3822	23.7412	49.3119	47.3377	41.412	59.1862	H0506_RS04805	NC_999999999.1	915743	916297	+	555	protein_coding	hypothetical protein && -	-
H0506_RS05260	28.1945	25.2235	25.7253	33.6347	42.3497	34.8437	46.1343	46.0712	18.9007	15.3103	15.378	26.014	H0506_RS05260	NC_999999999.1	998088	998945	+	858	protein_coding	metallophosphoesterase && PF00149:Calcineurin-like phosphoesterase	Metallophos
H0506_RS05005	61.9971	60.8319	60.0161	65.1434	22.5944	22.7269	24.7315	20.3247	9.66275	9.88428	8.64697	10.457	H0506_RS05005	NC_999999999.1	954655	955983	+	1329	protein_coding	DUF1958 domain-containing protein && PF00768:D-alanyl-D-alanine carboxypeptidase|PF09211:Domain of unknown function (DUF1958)	-
H0506_RS07185	20.4523	18.264	22.0988	20.994	40.0506	40.2794	43.5939	36.2785	29.2287	34.2926	19.9999	33.3937	H0506_RS07185	NC_999999999.1	1389721	1390401	-	681	protein_coding	amino acid ABC transporter permease && PF00528:Binding-protein-dependent transport system inner membrane component	BPD_transp_1
H0506_RS04675	15.8907	13.7463	12.2612	21.6645	30.9947	29.4776	33.0511	30.4555	39.5161	40.3284	33.0186	45.2012	H0506_RS04675	NC_999999999.1	888742	889682	-	941	protein_coding	AraC family transcriptional regulator && PF02311:AraC-like ligand binding domain|PF12833:Helix-turn-helix domain	AraC_binding
H0506_RS08020	20.9616	23.691	20.7028	18.491	24.101	24.4607	26.9274	20.9149	45.6677	50.9694	44.5891	41.4448	H0506_RS08020	NC_999999999.1	1557603	1557917	-	315	protein_coding	hypothetical protein && -	-
H0506_RS00655	23.7742	23.792	19.9517	27.5789	29.9132	31.521	30.4559	27.7627	35.0108	34.5544	27.4075	43.0703	H0506_RS00655	NC_999999999.1	113921	114976	-	1056	protein_coding	hypothetical protein && -	-
H0506_RS04795	10.2183	7.66474	8.89938	14.0907	36.1125	35.6839	32.6692	39.9843	54.6985	40.8846	50.0733	73.1378	xerS	NC_999999999.1	913276	914346	-	1071	protein_coding	tyrosine recombinase XerS && PF00589:Phage integrase family|PF13495:Phage integrase, N-terminal SAM-like domain	Phage_integrase
H0506_RS02595	26.5345	24.4987	19.0017	36.1033	21.2651	17.5116	20.0808	26.203	37.0469	40.5438	38.693	31.904	H0506_RS02595	NC_999999999.1	489487	489750	+	264	protein_coding	hypothetical protein && -	-
H0506_RS00835	20.2904	16.8078	22.5966	21.4668	23.1422	24.9896	20.6959	23.7412	28.7199	30.6818	44.0961	11.382	H0506_RS00835	NC_999999999.1	144667	144888	+	222	protein_coding	DUF4649 family protein && PF15507:Domain of unknown function (DUF4649)	-
H0506_RS04370	28.8421	32.4136	22.422	31.6906	22.8562	15.8772	26.2389	26.4525	28.8104	28.0121	33.5339	24.8851	H0506_RS04370	NC_999999999.1	829556	830215	+	660	protein_coding	response regulator transcription factor && PF00486:Transcriptional regulatory protein, C terminal|PF00072:Response regulator receiver domain	Response_reg
H0506_RS01130	21.7149	18.9703	24.6811	21.4932	29.3277	37.5305	26.9522	23.5003	16.3456	12.5671	19.8938	16.5759	H0506_RS01130	NC_999999999.1	200196	201008	+	813	protein_coding	endonuclease/exonuclease/phosphatase family protein && PF03372:Endonuclease/Exonuclease/phosphatase family	Exo_endo_phos
H0506_RS07160	28.4929	28.8958	24.491	32.0918	32.3434	34.7639	26.7744	35.4919	27.4335	18.8386	34.3938	29.0681	H0506_RS07160	NC_999999999.1	1386084	1386677	+	594	protein_coding	hypothetical protein && -	-
H0506_RS09505	8.05648	5.59001	4.69704	13.8824	6.62747	5.77163	7.94206	6.16871	87.0831	83.821	73.3283	104.1	H0506_RS09505	NC_999999999.1	476687	476953	+	267	protein_coding	hypothetical protein && -	-
H0506_RS09655	9.36463	9.12044	7.93398	11.0395	8.36801	10.1923	6.86009	8.05169	113.128	109.127	101.586	128.671	H0506_RS09655	NC_999999999.1	959621	961011	-	1391	protein_coding	glycoside hydrolase family 1 protein && PF00232:Glycosyl hydrolase family 1	Glyco_hydro_1
H0506_RS02725	12.6215	11.1874	15.704	10.9732	37.4104	38.3218	31.7893	42.1202	5.81498	4.71939	9.38322	3.34232	H0506_RS02725	NC_999999999.1	515323	516456	+	1134	protein_coding	ThiF family adenylyltransferase && PF00899:ThiF family	-
H0506_RS01595	29.257	32.2298	33.0884	22.4529	70.2331	75.5084	82.4235	52.7675	7.3729	9.16893	5.01323	7.93653	H0506_RS01595	NC_999999999.1	291001	291849	+	849	protein_coding	amino acid ABC transporter substrate-binding protein && PF00497:Bacterial extracellular solute-binding proteins, family 3	-
H0506_RS00495	24.7396	24.7972	25.5296	23.892	50.9508	45.9235	52.661	54.2678	7.18327	5.10521	8.93227	7.51233	H0506_RS00495	NC_999999999.1	82417	83369	-	953	protein_coding	LD-carboxypeptidase && PF02016:LD-carboxypeptidase	-
H0506_RS06090	12.6433	9.67383	20.9018	7.35437	30.2491	34.245	23.5615	32.9409	15.2474	8.10877	18.9166	18.717	H0506_RS06090	NC_999999999.1	1167078	1167257	-	180	protein_coding	hypothetical protein && -	-
H0506_RS03610	2.09065	3.45494	0.774142	2.04288	0.363603	0	1.09081	0	3.63892	3.75406	1.31365	5.84906	H0506_RS03610	NC_999999999.1	682089	682736	-	648	protein_coding	A24 family peptidase && PF06750:Bacterial Peptidase A24 N-terminal domain	-
H0506_RS00635	28.0986	30.1006	25.483	28.7123	19.517	23.9246	22.5932	12.0332	13.8598	11.1079	17.4913	12.9801	H0506_RS00635	NC_999999999.1	109881	110756	+	876	protein_coding	MFS transporter && PF05977:Transmembrane secretion effector	-
H0506_RS07135	31.5438	31.9582	30.1915	32.4818	33.5669	41.3794	25.7703	33.5509	9.37091	9.00974	8.86714	10.2359	H0506_RS07135	NC_999999999.1	1379412	1380275	+	864	protein_coding	Rgg/GadR/MutR family transcriptional regulator && PF12844:Helix-turn-helix domain	-
H0506_RS06635	16.7817	11.3071	19.3817	19.6562	43.765	49.4996	35.8777	45.9176	27.9424	23.5891	24.5056	35.7324	H0506_RS06635	NC_999999999.1	1282994	1283653	+	660	protein_coding	redox-sensing transcriptional repressor Rex && PF02629:CoA binding domain|PF06971:Putative DNA-binding protein N-terminus	CoA_binding
H0506_RS01365	10.7091	4.45798	14.3841	13.2853	26.7176	11.0468	26.6016	42.5044	54.5408	45.3394	51.868	66.4151	H0506_RS01365	NC_999999999.1	252496	252774	-	279	protein_coding	acylphosphatase && PF00708:Acylphosphatase	-
H0506_RS02840	47.6793	47.0048	52.188	43.8451	17.2601	19.6309	20.2598	11.8895	5.32035	5.16482	6.3256	4.47062	H0506_RS02840	NC_999999999.1	536200	536670	+	471	protein_coding	peptidase && -	-
H0506_RS02585	21.1523	22.946	20.1131	20.398	32.862	32.3066	32.786	33.4934	14.0933	14.5346	14.7228	13.0224	H0506_RS02585	NC_999999999.1	486425	488332	+	1908	protein_coding	beta-glucoside-specific PTS transporter subunit IIABC && PF02378:Phosphotransferase system, EIIC|PF00358:phosphoenolpyruvate-dependent sugar phosphotransferase system, EIIA 1|PF00367:phosphotransferase system, EIIB	-
H0506_RS07580	29.0379	21.949	26.2297	38.9349	26.4714	22.1585	34.6492	22.6065	24.7364	17.4895	27.8185	28.9012	H0506_RS07580	NC_999999999.1	1463858	1464163	-	306	protein_coding	restriction endonuclease subunit S && PF01420:Type I restriction modification DNA specificity domain	-
H0506_RS07165	27.3922	27.0287	25.4055	29.7425	17.7521	19.8659	18.2243	15.1662	28.9016	25.0879	32.9211	28.6959	H0506_RS07165	NC_999999999.1	1386646	1387188	+	543	protein_coding	hypothetical protein && -	-
H0506_RS03445	19.1116	19.3936	15.5569	22.3842	30.7656	28.8341	30.2478	33.2148	21.3342	23.0957	18.4348	22.4721	H0506_RS03445	NC_999999999.1	645988	648873	-	2886	protein_coding	DEAD/DEAH box helicase && PF11907:Domain of unknown function (DUF3427)|PF04851:Type III restriction enzyme, res subunit|PF00271:Helicase conserved C-terminal domain|PF13091:PLD-like domain	Helicase_C
H0506_RS09740	35.2221	30.7739	43.9585	30.9338	27.2674	21.1825	42.5078	18.1118	20.4106	11.7034	30.715	18.8135	H0506_RS09740	NC_999999999.1	1464182	1464472	-	291	protein_coding	plasmid recombination protein && PF01076:Plasmid recombination enzyme	-
H0506_RS01245	15.3938	14.6327	17.7051	13.8435	24.3215	22.1585	18.9416	31.8644	28.6486	22.8953	27.8185	35.232	H0506_RS01245	NC_999999999.1	223191	223955	-	765	protein_coding	DeoR/GlpR family DNA-binding transcription regulator && PF08220:DeoR-like helix-turn-helix domain|PF00455:DeoR C terminal sensor domain	DeoR
H0506_RS09455	23.4417	16.0229	20.195	34.1072	36.1045	28.7856	54.0661	25.4616	10.7229	11.7518	6.85383	13.563	H0506_RS09455	NC_999999999.1	273870	274490	-	621	protein_coding	hypothetical protein && -	-
H0506_RS09900	20.0703	20.7296	22.5097	16.9716	14.0347	19.7567	18.1242	4.22319	13.1953	12.475	10.9134	16.1974	H0506_RS09900	NC_999999999.1	1218807	1218962	-	156	protein_coding	IS3 family transposase && PF13333:Integrase core domain	-
H0506_RS04500	4.93962	3.88247	5.03322	5.90317	11.1266	9.62067	14.5782	9.18085	79.8295	64.0023	79.2408	96.2454	H0506_RS04500	NC_999999999.1	853911	854807	+	897	protein_coding	cation diffusion facilitator family transporter && PF01545:Cation efflux family	-
H0506_RS01300	28.7035	26.9967	25.7627	33.3512	29.4494	27.4756	31.5066	29.3659	11.8734	15.0861	12.3728	8.16148	H0506_RS01300	NC_999999999.1	237394	237909	+	516	protein_coding	DUF1273 domain-containing protein && PF06908:Protein of unknown function (DUF1273)	-
H0506_RS02545	8.28032	7.38018	10.0679	7.39287	13.1381	12.3712	17.2702	9.77304	69.3749	66.2287	74.2797	67.6164	H0506_RS02545	NC_999999999.1	476913	477485	+	573	protein_coding	Na/Pi cotransporter family protein && PF01895:PhoU domain	PhoU
H0506_RS09805	16.7214	17.9104	16.7215	15.5324	21.6409	17.2595	29.2162	18.4469	46.9701	33.7325	46.5348	60.643	H0506_RS09805	NC_999999999.1	1632107	1632481	-	375	protein_coding	HAD family hydrolase && PF13419:Haloacid dehalogenase-like hydrolase	-
H0506_RS09480	19.7454	19.4733	18.3683	21.3945	21.4215	23.3489	26.7744	14.1413	44.5538	41.7724	40.8426	51.0463	H0506_RS09480	NC_999999999.1	382869	383264	+	396	protein_coding	restriction endonuclease subunit S && PF01420:Type I restriction modification DNA specificity domain	-
H0506_RS06130	20.1981	19.45	24.2564	16.8878	28.3337	29.1717	23.6342	32.1953	11.7882	10.5114	14.888	9.96506	H0506_RS06130	NC_999999999.1	1172541	1173512	-	972	protein_coding	sensor histidine kinase && PF02518:Histidine kinase-, DNA gyrase B-, and HSP90-like ATPase	HATPase_c
H0506_RS00950	5.41842	5.69049	4.50824	6.05654	8.54798	9.06485	6.35235	10.2267	101.129	119.247	104.319	79.8225	H0506_RS00950	NC_999999999.1	164183	164794	+	612	protein_coding	hypothetical protein && -	-
H0506_RS09115	15.1456	18.4764	15.4492	11.5112	15.7681	18.9836	12.8051	15.5156	21.8935	27.323	20.0475	18.3101	H0506_RS09115	NC_999999999.1	1747664	1748215	-	552	protein_coding	CoA pyrophosphatase && PF00293:NUDIX domain	NUDIX
H0506_RS04375	24.6066	21.1135	22.063	30.6432	25.694	25.6837	26.9975	24.4007	22.4747	24.026	17.0775	26.3208	H0506_RS04375	NC_999999999.1	830305	831600	+	1296	protein_coding	HAMP domain-containing sensor histidine kinase && PF02518:Histidine kinase-, DNA gyrase B-, and HSP90-like ATPase|PF00512:His Kinase A (phospho-acceptor) domain	HATPase_c
H0506_RS08915	21.3347	21.7452	17.5889	24.67	25.596	32.8634	22.4071	21.5176	17.2075	18.6946	15.1278	17.8	H0506_RS08915	NC_999999999.1	1715801	1716841	+	1041	protein_coding	ATP-binding cassette domain-containing protein && PF00005:ABC transporter	ABC_tran
H0506_RS01240	12.227	11.9771	8.36073	16.343	25.7546	25.4935	25.7431	26.0274	24.3	22.224	23.1203	27.5556	H0506_RS01240	NC_999999999.1	222386	223195	-	810	protein_coding	Cof-type HAD-IIB family hydrolase && PF08282:haloacid dehalogenase-like hydrolase	Hydrolase_3
H0506_RS02995	65.0613	34.5494	87.0909	73.5437	4.37879	8.56125	0	4.57512	8.40424	13.5146	0	11.6981	H0506_RS02995	NC_999999999.1	564550	564621	+	72	protein_coding	tRNA-Arg && -	-
H0506_RS09520	13.9212	14.8069	11.1974	15.7594	24.2425	17.4283	34.7111	20.5881	31.3651	36.1999	22.8012	35.0944	H0506_RS09520	NC_999999999.1	479338	479673	+	336	protein_coding	hypothetical protein && -	-
H0506_RS09550	25.8321	30.5873	22.6589	24.25	22.4138	23.2024	15.5204	28.5185	23.0159	20.7552	19.7592	28.5334	H0506_RS09550	NC_999999999.1	584161	584957	+	797	protein_coding	PRD domain-containing protein && PF03123:CAT RNA binding domain|PF00874:PRD domain	PRD
H0506_RS09635	42.6441	31.9829	42.998	52.9514	6.40218	4.40293	10.0978	4.70584	22.7676	13.9007	24.3213	30.0809	H0506_RS09635	NC_999999999.1	888634	888703	+	70	protein_coding	hypothetical protein && -	-
H0506_RS07430	15.2309	14.0967	17.5073	14.0887	21.6563	20.6606	22.2263	22.082	27.0145	28.9159	30.5907	21.5368	H0506_RS07430	NC_999999999.1	1433920	1435366	-	1447	protein_coding	6-phospho-beta-glucosidase && PF00232:Glycosyl hydrolase family 1	Glyco_hydro_1
H0506_RS02160	25.2214	25.8271	27.4122	22.4248	12.7714	15.1576	9.65633	13.5004	17.439	19.9396	15.1178	17.2595	H0506_RS02160	NC_999999999.1	400009	400374	+	366	protein_coding	GNAT family N-acetyltransferase && -	-
H0506_RS03525	12.256	13.3901	12.5788	10.7992	26.1703	26.3793	28.1225	24.0091	16.1384	13.9891	20.0645	14.3616	H0506_RS03525	NC_999999999.1	660515	663505	+	2991	protein_coding	type I restriction endonuclease subunit R && PF12008:Type I restriction and modification enzyme - subunit R C terminal|PF04851:Type III restriction enzyme, res subunit|PF04313:Type I restriction enzyme R protein N terminus (HSDR_N)	-
H0506_RS09660	12.9587	9.64899	14.9496	14.2774	15.7296	17.4951	15.0463	14.6473	41.0439	44.1878	43.0858	35.858	H0506_RS09660	NC_999999999.1	980047	981103	-	1057	protein_coding	YSIRK signal domain/LPXTG anchor domain surface protein && -	-
H0506_RS05650	23.419	28.3314	20.7187	21.2071	12.5355	13.1151	14.5969	9.89464	46.8893	46.8868	46.3444	47.4367	H0506_RS05650	NC_999999999.1	1073660	1074458	-	799	protein_coding	phosphodiester glycosidase family protein && PF09992:Predicted periplasmic protein (DUF2233)	-
H0506_RS08005	25.9785	18.7862	27.4336	31.7157	17.7887	16.855	23.9296	12.5816	19.5209	23.6506	17.3648	17.5472	mutY	NC_999999999.1	1555556	1556707	+	1152	protein_coding	A/G-specific adenine glycosylase && PF14815:NUDIX domain|PF00730:HhH-GPD superfamily base excision DNA repair protein|PF00633:Helix-hairpin-helix motif	HhH-GPD
H0506_RS09810	10.5522	8.43239	12.7537	10.4706	13.8299	7.83572	15.9739	17.6801	46.0307	39.8567	64.9255	33.3099	H0506_RS09810	NC_999999999.1	1632505	1632858	-	354	protein_coding	haloacid dehalogenase && -	-
H0506_RS09465	21.3127	23.2754	20.5351	20.1277	24.7363	18.0237	33.0687	23.1164	26.7933	28.4518	19.9122	32.0159	H0506_RS09465	NC_999999999.1	303769	303939	+	171	protein_coding	ascorbate 6-phosphate lactonase && -	-
H0506_RS04085	21.8416	28.9557	22.5607	14.0083	13.3645	14.6764	14.9597	10.4574	27.1289	23.1679	27.0237	31.195	H0506_RS04085	NC_999999999.1	772207	772395	+	189	protein_coding	hypothetical protein && -	-
H0506_RS09500	6.41858	7.53805	5.7005	6.01721	5.39793	7.00466	6.6936	2.49552	32.7468	27.6435	38.693	31.904	H0506_RS09500	NC_999999999.1	441103	441366	+	264	protein_coding	SH3 domain-containing protein && PF08460:Bacterial SH3 domain	-
H0506_RS08015	11.5689	11.6787	10.5981	12.4299	12.7569	18.8106	13.2741	6.18608	26.8668	22.8416	39.9646	17.7943	H0506_RS08015	NC_999999999.1	1557388	1557600	-	213	protein_coding	hypothetical protein && -	-
H0506_RS05050	11.9056	14.2656	15.2831	6.16818	16.3476	14.3608	15.2009	19.4812	14.2743	13.9506	18.3064	10.566	H0506_RS05050	NC_999999999.1	962348	962905	-	558	protein_coding	histidine phosphatase family protein && PF00300:Histidine phosphatase superfamily (branch 1)	-
H0506_RS01070	11.5772	13.5107	13.89	7.33087	14.3663	14.1138	13.5497	15.4356	41.0493	49.2226	35.3553	38.5702	H0506_RS01070	NC_999999999.1	186320	187258	+	939	protein_coding	ATP-binding cassette domain-containing protein && PF08352:Oligopeptide/dipeptide transporter, C-terminal region|PF00005:ABC transporter	ABC_tran
H0506_RS02310	17.0893	20.1199	11.6804	19.4674	15.2464	14.3527	10.3948	20.9917	18.0632	17.887	16.6911	19.6116	H0506_RS02310	NC_999999999.1	427061	427468	+	408	protein_coding	hypothetical protein && -	-
H0506_RS09820	10.2239	9.10666	12.1786	9.38638	19.9839	18.1716	18.9309	22.8492	39.5663	38.2471	42.1522	38.2995	adhE	NC_999999999.1	1672551	1675145	-	2595	protein_coding	bifunctional acetaldehyde-CoA/alcohol dehydrogenase && PF00465:Iron-containing alcohol dehydrogenase	-
H0506_RS02700	23.3645	26.2946	21.8838	21.915	15.6382	14.9965	14.2318	17.6864	3.93323	3.26528	5.23697	3.29746	H0506_RS02700	NC_999999999.1	509036	510823	+	1788	protein_coding	ABC transporter ATP-binding protein && PF00664:ABC transporter transmembrane region|PF00005:ABC transporter	ABC_membrane
H0506_RS06325	17.0867	19.0713	8.36073	23.8281	26.4102	16.4376	35.3422	27.4507	12.5792	8.10877	14.1874	15.4415	H0506_RS06325	NC_999999999.1	1213495	1213794	+	300	protein_coding	hypothetical protein && -	-
H0506_RS02305	16.4801	22.0416	9.52488	17.8739	14.1891	6.50221	19.386	16.6789	33.7261	49.2685	35.9175	15.9924	H0506_RS02305	NC_999999999.1	426828	427064	+	237	protein_coding	hypothetical protein && -	-
H0506_RS04220	16.4405	16.1661	14.8741	18.2814	21.3049	20.0296	27.5617	16.3233	13.7	11.8569	15.5589	13.6842	H0506_RS04220	NC_999999999.1	797430	798660	-	1231	protein_coding	ISL3 family transposase && PF01610:Transposase|PF14690:zinc-finger of transposase IS204/IS1001/IS1096/IS1165|PF13542:Helix-turn-helix domain of transposase family ISL3	Transposase_12
H0506_RS09840	1.79033	0.872827	2.64023	1.85795	6.84558	7.56995	3.72023	9.24657	76.3093	114.376	73.1773	41.3744	H0506_RS09840	NC_999999999.1	163258	163542	+	285	protein_coding	1%2C6-alpha-glucanhydrolase && PF13199:Glycosyl hydrolase family 66	-
H0506_RS00630	20.8299	23.3573	19.0373	20.095	12.6792	13.2639	8.01974	16.754	10.5364	8.75595	10.9903	11.8629	H0506_RS00630	NC_999999999.1	108580	109857	+	1278	protein_coding	lanthionine synthetase C family protein && PF05147:Lanthionine synthetase C-like protein	-
H0506_RS09795	28.4484	37.6902	19.0017	28.6534	16.7568	16.6778	22.1845	11.4081	6.33553	5.26543	6.44883	7.29233	H0506_RS09795	NC_999999999.1	1554430	1554891	+	462	protein_coding	hypothetical protein && -	-
H0506_RS09790	28.1036	26.1455	26.3627	31.8027	17.3558	25.9151	6.36796	19.7843	9.26337	8.76624	5.11259	13.9113	H0506_RS09790	NC_999999999.1	1553937	1554269	+	333	protein_coding	hypothetical protein && -	-
H0506_RS02605	21.7531	21.3815	19.4558	24.422	15.2716	14.861	18.5232	12.4305	20.2992	18.3595	15.1689	27.3692	H0506_RS02605	NC_999999999.1	490218	490694	+	477	protein_coding	hypothetical protein && -	-
H0506_RS08305	23.6409	20.75	22.8915	27.2812	19.6162	13.0057	22.8909	22.9519	8.65276	8.11673	6.68299	11.1586	H0506_RS08305	NC_999999999.1	1615359	1616377	-	1019	protein_coding	peptide ABC transporter ATP-binding protein && PF00496:Bacterial extracellular solute-binding proteins, family 5 Middle	-
H0506_RS02105	7.68152	4.70682	8.06806	10.2697	25.1916	25.3679	23.4054	26.8015	22.8696	23.0145	16.5095	29.0848	H0506_RS02105	NC_999999999.1	386076	387132	-	1057	protein_coding	ISL3 family transposase && PF01610:Transposase|PF13542:Helix-turn-helix domain of transposase family ISL3	Transposase_12
[truncated: 347 more rows]

## Sheet: Snew-2 vs Snew-1all
gene_id	Snew_2_1	Snew_2_2	Snew_2_3	Snew_1_1	Snew_1_2	Snew_1_3	log2FoldChange	pvalue	padj	gene_name	gene_chr	gene_start	gene_end	gene_strand	gene_length	gene_biotype	gene_description	tf_family	Snew_2_1_readcount	Snew_2_2_readcount	Snew_2_3_readcount	Snew_1_1_readcount	Snew_1_2_readcount	Snew_1_3_readcount	Snew_2_1_fpkm	Snew_2_2_fpkm	Snew_2_3_fpkm	Snew_1_1_fpkm	Snew_1_2_fpkm	Snew_1_3_fpkm
[truncated: 975 more rows]

[truncated: 8 more sheets: 2 vs 1up, 2 vs 1down, Snew-3 vs Snew-2all, 3 vs 2up, 3 vs 2down, Snew-3 vs Snew-1all, 3 vs 1up, 3 vs 1down]
