# Supplementary material for: Metabolic and Transcriptomic-Based Characterization of Streptococcus salivarius ssp. thermophilus Snew Fermentation in Milk
Source: Foods. 2025 Feb 6;14(3):530. doi: 10.3390/foods14030530 (PMC11816998; doi:10.3390/foods14030530)
Supplement: Supplementary file 1 [file foods-14-00530-s001.zip › Supplementary Material-Table S5-Corresponding parameters of the sensor.xlsx]

## Sheet: Sheet1
sensor	parameter
W1C	aromatic compounds
W5S	nitrogen oxides
W3C	ammonia and aromatic compounds
W6S	hydrides
W5C	olefinic compounds
W1S	alkanes
W1W	sulphur compounds
W2S	alcohol compounds
W2W	aromatic compounds (containing sulphur)
W3S	alkanes and aliphatic compounds
